# Supplementary material for: Diversity of Pelagic and Benthic Bacterial Assemblages in the Western Pacific Ocean
Source: Front Microbiol. 2020 Sep 10;11:1730. doi: 10.3389/fmicb.2020.01730 (PMC7533643; doi:10.3389/fmicb.2020.01730)
Supplement: TABLE S1 — Information of samples on water depth, salinity, temperature, dissolved oxygen and nutrients, and alpha diversity. [file Data_Sheet_1.xls]

## Sheet: README
Table S1 information of samples on water depth, salinity, temperature, dissolved oxygen and nutrients, and alpha diversity
Table S2 Primer identifier barcodes of 97 samples
Table S3 Annotation of OTUs and distribution in different samples
Table S4 Pearson correlation betweem bacterial taxonomic and functional diversity and depth
Table S5 Functional groups classified using FAPROTAX database
Table S6 Mantel/partial Mantel tests of taxonomic and functional compositions

## Sheet: Table S1
						Environmental parameters from WOA13(from surface water to 500m depth)								Alpha diversity
Location	Longitude	Latitude	Sample	Depth (m)	Layer	Salinity (‰)	Temperature (°C)	Dissolved oxygen(mg/l)	SiO3 (μmol/L)	PO4 (μmol/L)	NO3 (μmol/L)	pH	OTU richness	Shannon index	Evenness
QB11	130.034	11.0741	S101	5	Epi	34.445	29.4549	4.55	12.8777	0.852155	5.13095	NA	437	2.86461	0.471159
QB11	maximum deepth:5777m		S102	25	Epi	34.551	29.1247	4.49632	15.5705	0.926058	6.71385	NA	415	2.31899	0.384685
QB11			S103	50	Epi	34.7	28.5906	4.19698	8.3789	0.482004	6.3174	NA	552	2.99715	0.474718
QB11			S104	100	Epi	34.874	26.1948	3.56276	3.02264	0.945542	8.12823	NA	642	4.14002	0.640416
QB11			S105	150	Epi	34.872	22.2992	3.33815	7.23943	1.05602	10.0282	NA	549	2.63356	0.417489
QB11			S106	200	Epi	34.768	16.9169	3.4025	8.27084	1.01194	10.9546	NA	692	3.43584	0.525391
QB11			S107	500	Meso	NA	NA	NA	NA	NA	NA	NA	395	2.72732	0.456159
QB11			S108	750	Meso	NA	NA	NA	NA	NA	NA	NA	327	2.32137	0.40093
QB11			S109	1000	Meso	NA	NA	NA	NA	NA	NA	NA	269	1.41584	0.253068
QB11			S110	1500	Bathy	NA	NA	NA	NA	NA	NA	NA	432	3.4735	0.572389
QB11			S111	2000	Bathy	NA	NA	NA	NA	NA	NA	NA	398	2.91704	0.487273
QB11			S112	3000	Bathy	NA	NA	NA	NA	NA	NA	NA	520	4.3993	0.703458
QB11			S113	4000	Bathy	NA	NA	NA	NA	NA	NA	NA	278	2.7232	0.483899
QB11			S114	5000	Abysso	NA	NA	NA	NA	NA	NA	NA	216	3.57045	0.664234
QB11			S115	5415	Abysso	NA	NA	NA	NA	NA	NA	NA	312	3.09866	0.539554
QB10	129.985	8.47782	S116	5	Epi	34.551	29.2446	4.47354	13.8648	0.858743	5.35281	NA	429	2.82157	0.465494
QB10	maximum deepth:5673m		S117	25	Epi	34.604	28.9951	4.43175	16.8508	0.943931	7.24045	NA	448	2.92184	0.478614
QB10			S118	50	Epi	34.761	28.4335	4.22297	9.01876	0.436988	6.64232	NA	480	2.67093	0.432624
QB10			S119	100	Epi	35.113	25.8911	3.52974	2.72929	0.924286	8.1	NA	544	2.97526	0.472343
QB10			S120	150	Epi	35.092	21.3918	3.34908	3.99077	0.924286	8.1	NA	500	2.19177	0.35268
QB10			S121	200	Epi	35.032	16.5921	3.24238	5.94268	0.924286	8.1	NA	417	2.46047	0.407829
QB10			S122	500	Meso	NA	NA	NA	NA	NA	NA	NA	410	2.6366	0.438253
QB10			S123	750	Meso	NA	NA	NA	NA	NA	NA	NA	353	2.51253	0.428286
QB10			S124	1000	Meso	NA	NA	NA	NA	NA	NA	NA	331	2.1993	0.379051
QB10			S125	1500	Bathy	NA	NA	NA	NA	NA	NA	NA	189	2.76004	0.526549
QB10			S126	2000	Bathy	NA	NA	NA	NA	NA	NA	NA	226	2.66187	0.491071
QB10			S127	3000	Bathy	NA	NA	NA	NA	NA	NA	NA	459	3.54364	0.578171
QB10			S129	5000	Abysso	NA	NA	NA	NA	NA	NA	NA	271	2.62521	0.46861
QB10			S130	5530	Abysso	NA	NA	NA	NA	NA	NA	NA	336	3.00447	0.516488
QB09	139.957	4.68969	S131	5	Epi	33.881	28.9078	4.69246	15.2036	0.786567	0.653797	NA	360	2.30983	0.39242
QB09	maximum deepth:4207m		S132	25	Epi	33.924	28.9018	4.69569	20.3615	0.894659	1.4955	NA	353	2.30944	0.393669
QB09			S133	50	Epi	34.184	28.3487	4.63977	32.348	1.569	8.64367	NA	395	2.93706	0.491238
QB09			S134	100	Epi	34.803	22.8196	4.06543	20.6848	1.56379	11.9434	NA	610	3.61125	0.563073
QB09			S135	150	Epi	34.677	16.1905	3.26341	17.6899	1.39534	13.0518	NA	686	4.38477	0.671391
QB09			S136	200	Epi	34.51	12.1037	2.6338	14.068	0.705691	14.3371	NA	574	2.98572	0.469997
QB09			S137	500	Meso	NA	NA	NA	NA	NA	NA	NA	306	2.84981	0.497906
QB09			S138	750	Meso	NA	NA	NA	NA	NA	NA	NA	343	2.91268	0.49894
QB09			S139	1000	Meso	NA	NA	NA	NA	NA	NA	NA	283	2.21186	0.391796
QB09			S140	1500	Bathy	NA	NA	NA	NA	NA	NA	NA	242	2.55589	0.465644
QB09			S141	2000	Bathy	NA	NA	NA	NA	NA	NA	NA	300	2.23619	0.392054
QB09			S142	3000	Bathy	NA	NA	NA	NA	NA	NA	NA	304	2.50596	0.438332
QB09			S143	4000	Bathy	NA	NA	NA	NA	NA	NA	NA	199	2.80508	0.529929
XMP3	139.137	10.1862	S144	5	Epi	34.156	28.6646	4.64456	15.5749	0.548332	0.187925	NA	333	2.43664	0.419521
XMP3	maximum deepth:4762m		S145	25	Epi	34.159	28.6445	4.59869	19.9413	0.714319	0.770147	NA	318	2.29293	0.397936
XMP3			S146	50	Epi	34.369	28.1117	4.50574	34.9644	1.76882	10.3048	NA	364	2.51651	0.426734
XMP3			S147	100	Epi	34.78	22.9648	3.98693	20.8604	1.67362	11.7408	NA	466	2.62798	0.427718
XMP3			S148	150	Epi	34.619	17.463	3.21342	17.5502	1.40848	12.65	NA	604	2.92353	0.456546
XMP3			S149	200	Epi	34.54	13.1564	2.58206	12.9082	0.578009	13.9847	NA	690	3.50934	0.536868
XMP3			S150	500	Meso	NA	NA	NA	NA	NA	NA	NA	336	3.89616	0.669776
XMP3			S151	750	Meso	NA	NA	NA	NA	NA	NA	NA	223	4.03198	0.745673
XMP3			S152	1000	Meso	NA	NA	NA	NA	NA	NA	NA	317	2.85149	0.495144
XMP3			S153	1500	Bathy	NA	NA	NA	NA	NA	NA	NA	135	2.61135	0.532355
XMP3			S154	2000	Bathy	NA	NA	NA	NA	NA	NA	NA	155	2.58972	0.513485
XMP3			S155	3000	Bathy	NA	NA	NA	NA	NA	NA	NA	142	3.92231	0.791454
XMP3			S156	4000	Bathy	NA	NA	NA	NA	NA	NA	NA	132	3.13828	0.642721
XMP3			S157	4500	Abysso	NA	NA	NA	NA	NA	NA	NA	184	3.95185	0.757795
XMP9	142.977	4.76594	S158	5	Epi	34.098	28.7157	4.57032	5.88958	0.483389	1.32582	NA	275	1.95491	0.348048
XMP9	maximum deepth:3088m		S159	25	Epi	34.111	28.6711	4.57039	16.0031	1.36128	1.80754	NA	301	2.18746	0.383287
XMP9			S160	50	Epi	34.16	28.5245	4.54801	25.1029	1.15724	8.32553	NA	291	1.69924	0.299513
XMP9			S161	100	Epi	34.868	24.5231	4.2047	20.2949	1.21292	11.3794	NA	489	2.97253	0.480032
XMP9			S162	150	Epi	34.772	18.5753	3.73362	17.2759	1.51074	12.9839	NA	750	3.91776	0.591799
XMP9			S163	200	Epi	34.532	13.9524	3.24125	13.7313	1.31585	13.6682	NA	545	3.10584	0.492929
XMP9			S164	500	Meso	NA	NA	NA	NA	NA	NA	NA	467	3.11996	0.507613
XMP9			S166	1000	Meso	NA	NA	NA	NA	NA	NA	NA	482	2.95893	0.478951
XMP9			S167	1500	Bathy	NA	NA	NA	NA	NA	NA	NA	173	2.84189	0.551472
XMP9			S168	2000	Bathy	NA	NA	NA	NA	NA	NA	NA	365	2.5635	0.434499
XMP9			S169	3015	Bathy	NA	NA	NA	NA	NA	NA	NA	325	2.16626	0.374538
XMP12	143.99	2.00678	S170	5	Epi	34.125	28.5471	4.55701	6.67075	0.476052	1.88301	NA	362	2.81521	0.477831
XMP12	maximum deepth:4444m		S171	25	Epi	34.138	28.5365	4.54032	15.9957	1.44051	2.60427	NA	389	2.53568	0.425194
XMP12			S172	50	Epi	34.195	28.4222	4.51087	25.7394	1.20199	9.03222	NA	443	3.16467	0.519346
XMP12			S173	100	Epi	34.865	25.726	4.26628	20.3243	1.20052	11.2198	NA	728	3.86012	0.585728
XMP12			S174	150	Epi	34.917	20.2244	3.82122	17.3096	1.53541	13.2175	NA	767	4.46715	0.672512
XMP12			S176	500	Meso	NA	NA	NA	NA	NA	NA	NA	342	3.28059	0.562244
XMP12			S177	750	Meso	NA	NA	NA	NA	NA	NA	NA	177	3.71026	0.716799
XMP12			S178	1000	Meso	NA	NA	NA	NA	NA	NA	NA	312	3.48834	0.607407
XMP12			S179	1500	Bathy	NA	NA	NA	NA	NA	NA	NA	189	3.84672	0.733862
XMP12			S180	2000	Bathy	NA	NA	NA	NA	NA	NA	NA	217	3.68353	0.684683
XMP12			S181	3000	Bathy	NA	NA	NA	NA	NA	NA	NA	194	3.92382	0.74486
XMP12			S182	4000	Bathy	NA	NA	NA	NA	NA	NA	NA	317	1.98082	0.343959
XMP12			S183	4380	Abysso	NA	NA	NA	NA	NA	NA	NA	217	3.50773	0.652006
XMP16	142.017	1.02249	S184	5	Epi	34.136	28.5642	4.66703	5.33069	0.86279	0.909345	NA	355	2.86637	0.488133
XMP16	maximum deepth:3045m		S185	25	Epi	34.151	28.5426	4.65998	18.8352	1.50175	2.27907	NA	383	3.19908	0.537838
XMP16			S186	50	Epi	34.239	28.2802	4.64019	31.6521	1.60047	9.7046	NA	326	2.35606	0.407137
XMP16			S187	100	Epi	34.831	23.4165	4.29909	19.0226	1.60164	11.4382	NA	580	3.0029	0.47193
XMP16			S188	150	Epi	34.667	16.9391	3.6306	17.2281	1.50404	12.9659	NA	587	4.54226	0.712508
XMP16			S189	200	Epi	34.5	12.7428	3.20903	11.9076	1.25594	13.3181	NA	765	3.86898	0.582689
XMP16			S190	500	Meso	NA	NA	NA	NA	NA	NA	NA	329	4.36086	0.752383
XMP16			S191	750	Meso	NA	NA	NA	NA	NA	NA	NA	422	3.757	0.621505
XMP16			S192	1000	Meso	NA	NA	NA	NA	NA	NA	NA	377	3.61684	0.609692
XMP16			S193	1500	Bathy	NA	NA	NA	NA	NA	NA	NA	429	3.50508	0.578256
XMP16			S194	2000	Bathy	NA	NA	NA	NA	NA	NA	NA	288	2.61019	0.460922
XMP16			S195	2980	Bathy	NA	NA	NA	NA	NA	NA	NA	144	3.87736	0.780182
L006	132.423	10.9955	S196	5907	Sediment,clay	NA	1.9	NA	NA	NA	NA	7.31	129	2.396	0.493022
L045	131.085	11.2387	S197	5907	Sediment,clay	NA	1.9	NA	NA	NA	NA	7.4	133	1.41215	0.288763
L068	130.303	11.5289	S198	5766	Sediment,clay	NA	1.6	NA	NA	NA	NA	8.21	143	1.908	0.384458
L107	128.946	11.7757	S199	5735	Sediment,clay	NA	1.6	NA	NA	NA	NA	7.53	56	1.22722	0.304874
L118	127.866	12.2754	S200	5402	Sediment,clay	NA	1.6	NA	NA	NA	NA	7.31	114	2.05336	0.433547

## Sheet: Table S2
Ssample	Forward Identifer	Reverse Identifer
S101	ATCACG	ACTGAT
S102	ATCACG	ATGAGC
S103	ATCACG	ATTCCT
S104	ATCACG	CAAAAG
S105	ATCACG	CAACTA
S106	ATCACG	CACCGG
S107	ATCACG	CACGAT
S108	ATCACG	CACTCA
S109	ATCACG	CAGGCG
S110	ATCACG	CATGGC
S111	ATCACG	CATTTT
S112	ATCACG	CCAACA
S113	ATCACG	CGGAAT
S114	ATCACG	CTAGCT
S115	ATCACG	CTATAC
S116	ATCACG	CTCAGA
S117	ATCACG	GACGAC
S118	ATCACG	TAATCG
S119	ATCACG	TACAGC
S120	ATCACG	TATAAT
S121	ATCACG	TCATTC
S122	ATCACG	TCCCGA
S123	ATCACG	TCGAAG
S124	ATCACG	TCGGCA
S125	CGATGT	ACTGAT
S126	CGATGT	ATGAGC
S127	CGATGT	ATTCCT
S129	CGATGT	CAAAAG
S130	CGATGT	CAACTA
S131	CGATGT	CACCGG
S132	CGATGT	CACGAT
S133	CGATGT	CACTCA
S134	CGATGT	CAGGCG
S135	CGATGT	CATGGC
S136	CGATGT	CATTTT
S137	CGATGT	CCAACA
S138	CGATGT	CGGAAT
S139	CGATGT	CTAGCT
S140	CGATGT	CTATAC
S141	CGATGT	CTCAGA
S142	CGATGT	GACGAC
S143	CGATGT	TAATCG
S144	CGATGT	TACAGC
S145	CGATGT	TATAAT
S146	CGATGT	TCATTC
S147	CGATGT	TCCCGA
S148	CGATGT	TCGAAG
S149	CGATGT	TCGGCA
S150	TTAGGC	ACTGAT
S151	TTAGGC	ATGAGC
S152	TTAGGC	ATTCCT
S153	TTAGGC	CAAAAG
S154	TTAGGC	CAACTA
S155	TTAGGC	CACCGG
S156	TTAGGC	CACGAT
S157	TTAGGC	CACTCA
S158	TTAGGC	CAGGCG
S159	TTAGGC	CATGGC
S160	TTAGGC	CATTTT
S161	TTAGGC	CCAACA
S162	TTAGGC	CGGAAT
S163	TTAGGC	CTAGCT
S164	TTAGGC	CTATAC
S166	TTAGGC	CTCAGA
S167	TTAGGC	GACGAC
S168	TTAGGC	TAATCG
S169	TTAGGC	TACAGC
S170	TTAGGC	TATAAT
S171	TTAGGC	TCATTC
S172	TTAGGC	TCCCGA
S173	TTAGGC	TCGAAG
S174	TTAGGC	TCGGCA
S176	TGACCA	ACTGAT
S177	TGACCA	ATGAGC
S178	TGACCA	ATTCCT
S179	TGACCA	CAAAAG
S180	TGACCA	CAACTA
S181	TGACCA	CACCGG
S182	TGACCA	CACGAT
S183	TGACCA	CACTCA
S184	TGACCA	CAGGCG
S185	TGACCA	CATGGC
S186	TGACCA	CATTTT
S187	TGACCA	CCAACA
S188	TGACCA	CGGAAT
S189	TGACCA	CTAGCT
S190	TGACCA	CTATAC
S191	TGACCA	CTCAGA
S192	TGACCA	GACGAC
S193	TGACCA	TAATCG
S194	TGACCA	TACAGC
S195	TGACCA	TATAAT
S196	TGACCA	TCATTC
S197	TGACCA	TCCCGA
S198	TGACCA	TCGAAG
S199	TGACCA	TCGGCA
S200	ACAGTG	ACTGAT

## Sheet: Table S3
#OTUID	kingdom	phylum	class	order	family	genus	total_read	S101	S102	S103	S104	S105	S106	S107	S108	S109	S110	S111	S112	S113	S114	S115	S116	S117	S118	S119	S120	S121	S122	S123	S124	S125	S126	S127	S129	S130	S131	S132	S133	S134	S135	S136	S137	S138	S139	S140	S141	S142	S143
Out1	Bacteria	Cyanobacteria	Oxyphotobacteria	Synechococcales	Cyanobiaceae	Prochlorococcus_MIT9313	259448	11329	13728	11306	1064	109	16	16	5	96	27	0	3	8	27	57	10228	10616	12145	867	88	21	1	0	2	41	2	9	3	47	13478	13629	9401	2883	125	45	31	6	0	3	5	17	61
Out10	Bacteria	Proteobacteria	Alphaproteobacteria	Sphingomonadales	Sphingomonadaceae	Erythrobacter	42075	116	134	127	421	446	152	790	657	393	1303	1414	838	385	275	446	292	446	190	157	444	639	162	1453	1283	1724	1173	1493	855	327	111	119	125	120	525	436	1106	1072	900	363	449	848	314
Out100	Bacteria	Proteobacteria	Gammaproteobacteria	unclassified	unclassified	unclassified	1131	0	0	1	0	0	0	0	0	1	492	0	146	0	0	0	1	0	0	0	0	0	0	0	0	0	0	302	0	0	0	0	0	0	0	0	0	0	0	0	114	0	0
Out1000	Bacteria	Proteobacteria	Alphaproteobacteria	unclassified	unclassified	unclassified	52	0	0	8	4	0	0	0	0	0	0	0	0	0	0	0	0	0	1	0	0	0	0	0	0	0	0	0	0	0	0	0	0	9	1	0	0	0	0	0	0	0	0
Out1001	Bacteria	Proteobacteria	Alphaproteobacteria	unclassified	unclassified	unclassified	80	0	0	0	15	6	0	0	0	0	0	0	0	0	0	0	0	0	0	13	2	0	0	0	0	0	0	0	0	0	0	0	0	0	12	1	0	0	0	0	0	0	0
Out1002	Bacteria	Actinobacteria	Actinobacteria	Propionibacteriales	Propionibacteriaceae	Microlunatus	44	0	0	0	0	0	0	0	0	0	0	0	44	0	0	0	0	0	0	0	0	0	0	0	0	0	0	0	0	0	0	0	0	0	0	0	0	0	0	0	0	0	0
Out1003	Bacteria	Firmicutes	Clostridia	Clostridiales	Ruminococcaceae	unclassified	37	0	0	0	0	0	0	0	0	0	0	0	0	0	0	0	0	0	0	0	0	0	0	0	0	0	0	0	0	0	0	0	0	0	0	0	0	0	0	0	0	0	0
Out1004	Bacteria	Proteobacteria	Alphaproteobacteria	unclassified	unclassified	unclassified	43	0	0	0	4	4	0	0	0	0	0	0	0	0	0	0	0	0	0	0	0	0	0	0	0	0	0	0	0	0	0	0	0	0	4	0	0	0	0	0	0	0	0
Out1005	Bacteria	Firmicutes	Clostridia	Clostridiales	Family_XI	unclassified	139	0	0	0	0	0	0	0	0	0	0	0	0	0	0	0	0	0	0	0	0	0	0	0	0	0	0	0	0	0	0	0	0	0	0	0	0	0	0	0	0	0	0
Out1006	Bacteria	unclassified	unclassified	unclassified	unclassified	unclassified	53	2	1	1	1	0	0	0	0	0	0	0	0	0	0	0	1	4	1	0	0	0	0	0	0	0	0	0	0	0	3	0	0	0	0	0	0	0	0	0	0	0	0
Out1007	Bacteria	Bacteroidetes	Bacteroidia	Chitinophagales	Saprospiraceae	Lewinella	34	0	0	0	0	0	2	0	0	0	9	0	1	0	0	0	0	0	0	0	0	0	0	0	0	0	0	13	0	0	0	0	0	0	0	0	0	0	0	0	0	0	0
Out1008	Bacteria	Verrucomicrobia	Verrucomicrobiae	Opitutales	Puniceicoccaceae	unclassified	90	0	0	0	2	2	2	0	0	0	0	0	0	0	0	0	0	0	0	0	1	0	3	0	0	0	0	0	0	0	0	0	0	4	1	2	0	4	0	0	0	0	0
Out1009	Bacteria	Proteobacteria	Deltaproteobacteria	unclassified	unclassified	unclassified	61	4	6	3	6	0	0	0	0	0	0	0	0	0	0	0	2	1	1	0	0	0	0	0	0	0	0	0	0	0	0	1	0	5	2	0	0	0	0	0	0	0	0
Out101	Bacteria	Bacteroidetes	Bacteroidia	Flavobacteriales	Flavobacteriaceae	unclassified	1182	2	103	2	322	10	290	0	16	0	3	7	73	0	0	99	0	4	0	0	0	1	0	25	2	0	0	2	0	0	0	0	0	1	10	4	54	12	3	0	0	1	0
Out1010	Bacteria	Proteobacteria	Gammaproteobacteria	unclassified	unclassified	unclassified	41	3	1	1	0	0	0	0	0	0	0	0	0	0	0	0	2	0	0	0	0	0	0	0	0	0	0	0	0	0	1	0	0	0	0	0	0	0	0	0	0	0	0
Out1012	Bacteria	Proteobacteria	Alphaproteobacteria	unclassified	unclassified	unclassified	15	0	0	0	0	1	0	4	5	0	0	0	0	0	0	0	0	0	0	0	0	1	1	2	0	0	0	0	0	0	0	0	0	0	0	0	0	0	0	0	0	0	0
Out1013	Bacteria	Bacteroidetes	Bacteroidia	Flavobacteriales	Flavobacteriaceae	Vitellibacter	32	0	0	0	0	0	0	0	0	3	2	8	0	0	0	1	0	0	0	0	0	0	0	0	0	0	5	0	0	6	0	0	0	0	0	0	0	0	2	0	0	0	0
Out1015	Bacteria	unclassified	unclassified	unclassified	unclassified	unclassified	26	0	0	0	0	0	0	0	0	0	0	0	0	0	0	0	0	0	0	0	0	0	0	0	0	0	0	0	0	0	0	0	0	0	0	0	0	0	0	0	0	0	0
Out1016	Bacteria	Bacteroidetes	Bacteroidia	Chitinophagales	Chitinophagaceae	Niabella	45	0	0	0	0	0	0	0	0	0	0	0	0	0	0	0	0	0	0	0	0	0	0	0	0	0	0	0	0	0	0	0	0	0	0	0	0	0	0	0	0	0	0
Out1017	Bacteria	Proteobacteria	Gammaproteobacteria	Vibrionales	Vibrionaceae	Photobacterium	50	0	0	0	0	1	0	0	2	0	0	0	0	0	0	0	1	0	0	2	3	1	0	0	0	0	0	0	0	0	0	0	0	2	7	1	0	0	0	0	0	0	0
Out1018	Bacteria	Firmicutes	Erysipelotrichia	Erysipelotrichales	Erysipelotrichaceae	Erysipelatoclostridium	122	0	0	0	0	0	0	0	0	0	0	0	0	0	0	0	0	0	0	0	0	0	0	0	0	0	0	0	0	0	0	0	0	0	0	0	0	0	0	0	0	0	0
Out1019	Bacteria	Acidobacteria	Subgroup_6	Subgroup_6_or	Subgroup_6_fa	Subgroup_6_ge	62	0	0	0	0	1	0	0	0	0	0	0	0	0	0	0	0	0	0	0	2	0	0	1	0	0	0	0	0	0	0	0	0	0	25	0	0	0	0	0	0	0	0
Out102	Bacteria	Proteobacteria	Alphaproteobacteria	Caulobacterales	Parvularculaceae	unclassified	1369	2	3	1	6	3	75	5	9	36	121	75	63	0	39	5	0	0	0	4	4	0	49	2	12	3	76	88	124	0	0	1	1	5	5	0	1	19	2	81	36	39	0
Out1020	Bacteria	Proteobacteria	Alphaproteobacteria	unclassified	unclassified	unclassified	31	0	0	0	0	0	2	0	0	0	1	0	0	0	0	0	0	0	0	0	0	0	4	0	0	0	0	1	0	0	0	0	0	0	0	0	0	0	3	0	0	0	0
Out1021	Bacteria	Planctomycetes	Phycisphaerae	Phycisphaerales	Phycisphaeraceae	unclassified	38	0	0	0	0	0	0	0	0	0	0	0	0	0	0	0	0	0	0	1	0	0	0	0	0	0	0	0	0	0	0	0	0	1	0	0	0	0	0	0	0	0	0
Out1022	Bacteria	Cyanobacteria	Oxyphotobacteria	unclassified	unclassified	unclassified	42	0	2	1	0	0	0	0	0	0	0	0	0	0	0	0	0	0	0	0	0	0	0	0	0	0	0	0	0	0	0	1	1	1	0	0	0	0	0	0	0	0	0
Out1023	Bacteria	unclassified	unclassified	unclassified	unclassified	unclassified	53	0	0	0	0	0	0	0	0	0	0	0	0	0	0	0	0	0	0	0	0	0	0	0	0	0	0	0	0	0	0	0	0	0	21	0	0	0	0	0	0	0	0
Out1024	Bacteria	Acidobacteria	unclassified	unclassified	unclassified	unclassified	63	0	0	0	0	0	0	0	0	0	0	0	0	0	0	0	0	0	0	0	0	0	0	0	0	14	0	3	1	0	0	0	0	0	0	0	0	0	0	5	2	0	18
Out1025	Bacteria	Bacteroidetes	Bacteroidia	Flavobacteriales	unclassified	unclassified	92	0	0	0	9	5	1	0	0	0	0	0	0	0	0	0	0	0	0	9	1	0	0	0	0	0	0	0	0	0	0	0	0	4	9	1	0	0	0	0	0	0	0
Out1026	Bacteria	Bacteroidetes	Bacteroidia	Flavobacteriales	Flavobacteriaceae	unclassified	36	0	0	0	0	0	0	0	0	0	0	0	0	0	0	0	0	0	0	0	0	0	0	0	0	0	0	0	0	0	0	0	0	0	0	0	0	0	0	0	0	0	0
Out1027	Bacteria	Firmicutes	Clostridia	unclassified	unclassified	unclassified	64	0	0	0	0	0	0	0	0	0	0	0	0	0	0	0	0	0	0	0	0	0	0	0	0	0	0	0	0	0	0	0	0	0	0	0	0	0	0	0	0	0	0
Out1028	Bacteria	Actinobacteria	unclassified	unclassified	unclassified	unclassified	71	0	0	0	0	0	0	0	0	0	0	0	0	0	0	0	0	0	0	0	0	0	0	0	0	0	0	0	0	0	0	0	0	0	0	0	0	0	0	0	0	0	0
Out1029	Bacteria	Proteobacteria	Deltaproteobacteria	unclassified	unclassified	unclassified	105	5	2	3	8	0	2	0	0	0	2	0	0	0	0	0	2	4	0	6	0	0	1	1	0	0	0	0	0	0	2	0	1	5	0	1	0	0	0	0	0	0	0
Out103	Bacteria	Proteobacteria	Gammaproteobacteria	Pseudomonadales	Moraxellaceae	Acinetobacter	4111	0	0	0	0	0	0	8	1	0	2	0	0	2	22	0	0	1	0	0	0	2	1	0	5	0	7	0	0	16	0	0	0	0	0	0	13	2	0	0	1	2	24
Out1030	Bacteria	Proteobacteria	Alphaproteobacteria	Rhizobiales	Xanthobacteraceae	uncultured	36	0	0	0	0	0	0	0	0	0	0	0	0	0	0	0	0	0	0	0	0	0	0	0	0	0	0	0	0	0	0	0	0	0	0	0	0	0	0	0	0	0	0
Out1031	Bacteria	Proteobacteria	Alphaproteobacteria	Rhizobiales	unclassified	unclassified	32	0	0	0	0	0	0	0	0	0	0	5	1	0	0	0	0	0	0	0	0	0	2	0	0	0	0	0	24	0	0	0	0	0	0	0	0	0	0	0	0	0	0
Out1032	Bacteria	Proteobacteria	Alphaproteobacteria	Rhizobiales	Hyphomicrobiaceae	Hyphomicrobium	53	0	0	0	0	0	0	0	0	0	0	0	0	0	0	0	0	0	0	0	0	0	0	0	1	26	0	2	0	0	0	0	0	0	0	0	0	0	0	22	0	0	0
Out1033	Bacteria	Bacteroidetes	Bacteroidia	Flavobacteriales	Weeksellaceae	Cloacibacterium	231	0	0	0	0	0	0	0	0	2	1	0	1	0	53	0	0	0	0	0	0	0	0	0	0	0	0	0	0	10	0	0	0	0	0	0	0	4	0	0	0	0	46
Out1034	Bacteria	Proteobacteria	Alphaproteobacteria	Rhodobacterales	Rhodobacteraceae	unclassified	2291	110	74	86	14	0	0	0	0	1	0	0	0	0	0	0	87	116	77	3	1	0	0	0	0	0	0	0	0	0	140	80	141	19	0	1	0	0	0	0	0	0	0
Out1035	Bacteria	Actinobacteria	Actinobacteria	Corynebacteriales	Corynebacteriaceae	Corynebacterium_1	57	0	0	0	0	0	0	0	0	0	0	0	0	0	0	0	0	0	0	0	0	0	0	0	0	0	0	0	0	0	0	0	0	0	0	0	0	0	0	18	0	0	0
Out1036	Bacteria	Proteobacteria	Alphaproteobacteria	unclassified	unclassified	unclassified	43	0	0	0	0	0	0	0	0	0	2	3	0	1	0	0	0	0	0	0	0	0	0	0	0	9	0	3	0	0	0	0	0	0	0	0	0	0	0	0	0	0	0
Out1037	Bacteria	Firmicutes	Bacilli	Bacillales	Listeriaceae	Listeria	33	0	0	0	0	0	0	0	0	0	0	0	0	0	0	0	0	0	0	0	0	0	0	0	0	0	0	0	0	0	0	0	0	0	0	0	0	0	0	0	0	0	0
Out1038	Bacteria	Proteobacteria	Alphaproteobacteria	unclassified	unclassified	unclassified	20	0	0	0	0	0	0	0	0	0	0	0	0	0	0	0	0	0	0	0	0	0	0	0	0	0	0	0	0	0	0	0	0	0	0	0	0	0	0	0	0	0	0
Out1039	Bacteria	Bacteroidetes	Bacteroidia	Flavobacteriales	Weeksellaceae	Chryseobacterium	49	0	0	0	0	0	0	0	0	0	0	0	0	0	0	0	0	0	0	0	0	0	0	0	0	0	0	0	0	0	0	0	0	0	0	0	0	0	0	0	0	0	0
Out104	Bacteria	Proteobacteria	Alphaproteobacteria	Rhodobacterales	Rhodobacteraceae	unclassified	1529	0	0	0	0	0	0	0	0	2	1	0	0	0	0	0	0	1	0	1	0	0	0	0	0	0	10	4	4	0	0	0	0	2	1	0	0	0	0	2	1	0	0
Out1040	Bacteria	Proteobacteria	Alphaproteobacteria	Parvibaculales	OCS116_clade	OCS116_clade_ge	69	3	1	0	0	0	0	0	0	0	0	0	0	0	0	0	1	0	1	5	0	0	0	0	0	0	0	0	0	0	0	0	0	0	0	0	0	0	0	0	0	0	0
Out1041	Bacteria	Proteobacteria	Deltaproteobacteria	NB1-j	NB1-j_fa	NB1-j_ge	59	0	0	0	4	4	2	0	0	0	0	0	0	0	0	0	0	0	0	0	2	5	0	0	0	0	0	0	0	0	0	0	0	1	15	5	0	0	0	0	0	0	0
Out1043	Bacteria	Proteobacteria	Deltaproteobacteria	Bdellovibrionales	Bdellovibrionaceae	OM27_clade	50	0	0	1	2	0	0	0	0	0	0	0	0	0	0	0	1	0	0	0	0	0	0	0	0	0	0	0	0	0	2	3	4	1	0	0	0	0	0	0	0	0	0
Out1044	Bacteria	Chloroflexi	unclassified	unclassified	unclassified	unclassified	52	0	0	0	0	0	1	2	0	0	0	0	0	0	0	0	0	0	0	0	1	0	0	0	0	0	0	0	0	0	0	0	0	0	0	1	0	0	0	0	0	0	11
Out1045	Bacteria	Verrucomicrobia	Verrucomicrobiae	unclassified	unclassified	unclassified	63	0	0	0	11	0	0	0	0	0	0	0	0	0	0	0	0	0	0	0	0	0	0	0	0	0	0	0	0	0	0	0	0	28	7	0	0	0	0	0	0	0	0
Out1046	Bacteria	unclassified	unclassified	unclassified	unclassified	unclassified	34	1	0	2	0	0	0	0	0	0	0	0	0	0	0	0	0	0	0	0	0	0	0	0	0	0	0	0	0	0	2	1	0	0	0	0	0	0	0	0	0	0	0
Out1047	Bacteria	Proteobacteria	Gammaproteobacteria	EPR3968-O8a-Bc78	EPR3968-O8a-Bc78_fa	EPR3968-O8a-Bc78_ge	184	0	0	0	0	0	11	1	0	0	1	0	0	0	0	0	0	0	0	0	2	0	3	1	0	0	0	0	0	0	0	0	0	0	3	8	0	0	0	0	0	1	0
Out1048	Bacteria	unclassified	unclassified	unclassified	unclassified	unclassified	20	0	0	0	0	0	0	0	0	0	0	0	0	0	0	0	0	0	0	0	0	0	0	1	0	0	0	0	0	19	0	0	0	0	0	0	0	0	0	0	0	0	0
Out1049	Bacteria	Actinobacteria	Thermoleophilia	Gaiellales	unclassified	unclassified	28	0	0	0	0	0	0	0	0	0	0	0	0	0	0	0	0	0	0	0	0	0	0	0	0	0	0	0	0	0	0	0	0	0	0	0	0	0	0	0	0	0	0
Out105	Bacteria	Proteobacteria	Gammaproteobacteria	Oceanospirillales	Halomonadaceae	Halomonas	5103	17	12	14	22	18	30	23	23	16	25	28	11	45	320	43	17	47	4	33	36	40	13	14	21	0	59	14	8	62	8	5	25	13	80	12	92	11	65	34	11	54	36
Out1050	Bacteria	Proteobacteria	Gammaproteobacteria	unclassified	unclassified	unclassified	75	0	0	0	0	0	0	0	0	0	0	0	0	0	0	0	0	0	0	0	0	0	0	0	0	0	0	0	0	2	0	0	0	7	20	0	0	0	0	0	0	0	0
Out1051	Bacteria	Deinococcus-Thermus	Deinococci	Deinococcales	Trueperaceae	Truepera	61	0	0	0	0	0	0	0	0	0	0	0	61	0	0	0	0	0	0	0	0	0	0	0	0	0	0	0	0	0	0	0	0	0	0	0	0	0	0	0	0	0	0
Out1052	Bacteria	Proteobacteria	Gammaproteobacteria	unclassified	unclassified	unclassified	113	8	2	5	3	0	2	0	0	1	0	2	0	0	0	0	1	2	0	1	0	0	0	0	0	0	0	1	0	0	1	0	1	0	17	0	0	0	0	0	0	0	0
Out1053	Bacteria	Proteobacteria	Deltaproteobacteria	Bdellovibrionales	Bdellovibrionaceae	OM27_clade	66	0	0	1	5	1	0	0	0	0	0	0	0	0	0	0	0	0	0	0	0	0	0	0	0	0	0	0	0	0	0	0	0	0	0	1	0	0	0	0	0	0	0
Out1054	Bacteria	Proteobacteria	Alphaproteobacteria	unclassified	unclassified	unclassified	46	0	0	0	0	0	0	0	0	0	0	0	0	0	0	0	0	0	0	0	0	0	0	0	0	0	0	0	0	0	0	0	0	0	0	1	0	0	0	0	1	0	0
Out1055	Bacteria	Proteobacteria	Gammaproteobacteria	EPR3968-O8a-Bc78	EPR3968-O8a-Bc78_fa	EPR3968-O8a-Bc78_ge	84	0	0	0	0	0	0	0	1	2	1	2	2	0	0	0	0	0	0	0	0	0	2	0	0	0	0	5	0	0	0	0	0	0	0	0	8	22	0	0	1	2	0
Out1056	Bacteria	Cyanobacteria	Oxyphotobacteria	Nostocales	unclassified	unclassified	38	0	0	0	0	0	0	0	0	0	0	0	38	0	0	0	0	0	0	0	0	0	0	0	0	0	0	0	0	0	0	0	0	0	0	0	0	0	0	0	0	0	0
Out1057	Bacteria	Gemmatimonadetes	unclassified	unclassified	unclassified	unclassified	26	0	0	0	0	0	0	0	0	0	0	0	0	0	0	0	0	0	0	0	0	0	0	0	0	0	0	0	0	0	0	0	0	0	0	0	0	0	0	0	0	0	0
Out1058	Bacteria	Verrucomicrobia	Verrucomicrobiae	unclassified	unclassified	unclassified	49	0	0	0	0	0	0	0	0	0	0	0	0	0	0	0	0	0	0	0	0	0	0	0	0	0	0	0	0	0	0	0	0	0	0	0	0	0	0	0	0	0	0
Out1059	Bacteria	Acidobacteria	unclassified	unclassified	unclassified	unclassified	63	0	0	1	0	0	0	0	0	0	0	0	0	0	0	0	0	0	0	0	0	0	0	0	0	0	0	0	0	0	0	0	0	0	0	0	0	0	1	0	1	0	0
Out106	Bacteria	Proteobacteria	Deltaproteobacteria	Bdellovibrionales	Bacteriovoracaceae	Bacteriovorax	1092	0	0	2	3	3	2	0	9	1	24	77	3	9	21	0	0	3	5	3	0	1	3	78	0	0	6	61	0	0	0	2	0	3	3	10	0	0	1	0	10	32	46
Out1060	Bacteria	Nitrospirae	Nitrospira	Nitrospirales	Nitrospiraceae	Nitrospira	83	0	0	0	0	3	19	0	0	0	0	0	0	0	0	0	0	0	0	0	0	2	0	0	0	0	0	0	0	0	0	0	0	0	2	4	0	0	0	0	0	0	0
Out1061	Bacteria	Proteobacteria	Gammaproteobacteria	Betaproteobacteriales	Burkholderiaceae	unclassified	106	0	0	0	0	0	0	0	0	0	0	0	0	0	0	0	0	0	0	0	0	0	0	0	0	0	0	0	0	0	0	0	0	0	0	0	0	0	0	0	0	0	0
Out1062	Bacteria	Proteobacteria	Gammaproteobacteria	OM182_clade	OM182_clade_fa	OM182_clade_ge	157	14	4	41	0	0	0	0	0	0	0	0	0	0	0	0	8	10	15	0	0	0	0	0	0	0	0	0	0	0	2	2	1	0	0	0	0	0	0	0	0	0	0
Out1063	Bacteria	Firmicutes	Clostridia	Clostridiales	Family_XI	unclassified	18	0	0	0	0	0	0	0	0	0	0	0	0	0	18	0	0	0	0	0	0	0	0	0	0	0	0	0	0	0	0	0	0	0	0	0	0	0	0	0	0	0	0
Out1064	Bacteria	Proteobacteria	Gammaproteobacteria	Salinisphaerales	Solimonadaceae	Solimonas	41	0	0	0	0	0	0	0	0	0	7	0	3	0	0	0	0	0	0	0	0	0	0	0	0	0	1	18	0	0	0	0	0	0	0	0	0	0	0	0	1	0	0
Out1065	Bacteria	Proteobacteria	Alphaproteobacteria	unclassified	unclassified	unclassified	46	1	0	0	0	0	0	0	0	0	0	0	0	1	0	5	1	2	0	0	0	0	0	0	0	0	0	4	0	0	0	1	0	0	0	0	0	0	0	0	0	0	0
Out1066	Bacteria	unclassified	unclassified	unclassified	unclassified	unclassified	26	0	0	0	0	1	0	0	0	0	0	0	0	0	0	0	0	0	0	0	0	0	0	0	0	0	0	0	3	0	0	0	0	0	0	0	0	0	0	0	0	0	0
Out1068	Bacteria	Planctomycetes	Phycisphaerae	Phycisphaerales	Phycisphaeraceae	Urania-1B-19_marine_sediment_group	58	0	0	0	1	1	0	0	0	0	1	0	1	0	0	0	0	0	0	1	0	0	2	0	1	0	0	0	0	0	0	0	0	0	2	1	2	2	1	0	0	0	0
Out1069	Bacteria	Proteobacteria	unclassified	unclassified	unclassified	unclassified	29	0	0	0	0	0	0	0	0	0	0	0	0	0	0	0	0	0	0	0	0	0	0	0	0	0	0	0	0	0	0	0	0	0	0	0	0	0	0	0	0	0	0
Out107	Bacteria	Firmicutes	Bacilli	Lactobacillales	Streptococcaceae	Streptococcus	2605	0	0	0	0	0	0	0	0	0	0	0	0	0	0	0	0	0	0	0	0	0	0	0	0	0	0	0	0	32	0	0	0	0	0	0	0	0	0	0	0	0	17
Out1070	Bacteria	Bacteroidetes	Bacteroidia	Flavobacteriales	unclassified	unclassified	113	3	5	6	0	0	0	0	0	0	0	0	0	0	0	0	7	5	6	0	0	0	0	0	0	0	0	0	0	0	17	10	10	0	0	0	0	0	0	0	0	0	0
Out1071	Bacteria	Cyanobacteria	Oxyphotobacteria	Synechococcales	Cyanobiaceae	Prochlorococcus_MIT9313	12	0	0	0	0	0	0	0	0	0	0	0	0	0	0	0	0	0	0	0	0	0	0	0	0	0	0	0	0	0	0	0	0	0	0	0	0	0	0	0	0	0	0
Out1072	Bacteria	Proteobacteria	Gammaproteobacteria	unclassified	unclassified	unclassified	51	0	0	0	0	0	7	3	0	0	0	0	0	0	0	0	0	0	0	0	0	0	0	0	1	4	0	0	0	0	0	0	0	0	0	0	0	0	0	0	0	0	0
Out1074	Bacteria	Proteobacteria	Deltaproteobacteria	Myxococcales	unclassified	unclassified	21	0	0	0	0	0	0	0	0	0	0	0	0	0	0	0	0	0	0	0	0	0	0	0	0	0	0	0	0	0	0	0	0	0	0	0	0	0	0	0	0	0	0
Out1075	Bacteria	unclassified	unclassified	unclassified	unclassified	unclassified	64	0	0	0	0	1	2	0	0	0	0	2	0	0	0	0	0	0	0	0	0	0	0	0	0	0	0	0	0	0	0	0	0	0	1	0	0	0	0	0	0	0	0
Out1076	Bacteria	unclassified	unclassified	unclassified	unclassified	unclassified	75	0	0	0	0	0	0	0	0	0	0	0	0	0	0	0	0	0	0	0	0	0	0	0	0	0	0	0	0	0	0	0	0	0	0	0	0	0	0	0	0	0	0
Out1077	Bacteria	Bacteroidetes	Bacteroidia	Chitinophagales	Chitinophagaceae	Taibaiella	19	0	0	0	0	0	0	0	0	0	2	2	0	0	0	3	0	0	0	0	0	0	0	0	0	0	5	5	0	0	0	0	0	0	0	0	0	0	0	0	0	0	0
Out1078	Bacteria	Bacteroidetes	Bacteroidia	Flavobacteriales	Flavobacteriaceae	unclassified	21	0	1	0	1	0	0	0	3	0	0	0	0	0	0	2	1	1	0	1	0	0	0	1	0	0	0	0	0	0	0	0	1	0	3	2	0	0	0	0	0	0	0
Out1079	Bacteria	Cyanobacteria	Oxyphotobacteria	unclassified	unclassified	unclassified	460	11	12	14	31	3	0	0	0	0	0	0	0	0	0	0	10	7	6	19	1	0	0	0	0	0	0	0	0	0	7	7	9	32	4	0	0	0	0	0	0	0	0
Out108	Bacteria	Proteobacteria	Alphaproteobacteria	Caulobacterales	Hyphomonadaceae	unclassified	1595	3	5	2	7	6	2	0	32	9	108	68	47	1	24	11	0	6	2	5	6	11	8	70	6	35	15	91	9	0	1	0	3	3	4	4	179	0	22	21	68	84	0
Out1080	Bacteria	Bacteroidetes	Bacteroidia	unclassified	unclassified	unclassified	66	0	0	5	3	0	1	0	0	0	0	0	0	0	0	0	0	0	8	5	3	0	0	0	0	0	0	0	0	0	0	0	2	8	3	0	0	0	0	0	0	0	0
Out1081	Bacteria	Proteobacteria	Alphaproteobacteria	Sphingomonadales	Sphingomonadaceae	unclassified	108	0	0	0	0	0	0	0	0	0	0	0	1	0	0	0	0	0	0	0	0	0	1	0	0	0	0	0	3	0	0	0	0	0	0	0	0	0	0	0	0	0	0
Out1082	Bacteria	Proteobacteria	Deltaproteobacteria	NB1-j	NB1-j_fa	NB1-j_ge	94	0	0	0	0	2	9	1	2	0	1	2	2	0	0	0	0	0	0	0	0	7	2	0	1	0	0	0	0	0	0	0	0	0	1	1	0	4	1	0	0	0	0
Out1083	Bacteria	Proteobacteria	Gammaproteobacteria	unclassified	unclassified	unclassified	105	1	2	2	9	0	0	0	0	0	0	0	0	0	0	0	1	2	2	4	0	0	0	0	0	0	0	0	0	0	0	0	0	7	10	0	0	0	0	0	0	0	0
Out1084	Bacteria	Firmicutes	Clostridia	Clostridiales	Family_XIII	unclassified	37	0	0	0	0	0	0	0	0	0	0	0	0	0	0	0	0	0	0	0	0	0	0	0	0	0	0	0	0	0	0	0	0	0	0	0	0	0	0	0	0	0	0
Out1085	Bacteria	Proteobacteria	Alphaproteobacteria	unclassified	unclassified	unclassified	25	0	0	0	0	1	0	0	0	0	0	0	0	1	0	0	0	0	0	0	0	0	0	0	0	0	0	1	0	0	0	0	0	0	0	0	0	3	0	0	0	0	0
Out1086	Bacteria	Proteobacteria	Deltaproteobacteria	Myxococcales	unclassified	unclassified	44	7	0	3	0	0	0	0	0	0	0	0	0	0	0	0	0	0	0	0	0	0	0	0	0	0	0	0	0	0	1	1	2	0	0	0	0	0	0	0	0	0	0
Out1087	Bacteria	Actinobacteria	Actinobacteria	Micrococcales	unclassified	unclassified	84	0	0	0	0	0	0	0	0	0	0	0	0	0	0	0	0	0	0	0	0	0	0	0	1	0	0	0	0	0	0	0	0	0	2	0	5	0	0	0	0	0	0
Out1088	Bacteria	Proteobacteria	Deltaproteobacteria	unclassified	unclassified	unclassified	86	6	3	3	0	2	0	0	0	0	0	0	0	0	0	0	7	1	7	4	0	0	0	0	0	0	0	0	0	0	3	0	1	1	0	0	0	0	0	0	0	0	0
Out1089	Bacteria	Proteobacteria	Deltaproteobacteria	Bdellovibrionales	Bdellovibrionaceae	Bdellovibrio	40	0	0	0	0	0	0	0	0	0	0	0	0	0	0	0	0	0	0	0	0	0	0	0	0	0	0	0	0	0	0	0	0	0	0	0	0	0	0	0	0	0	0
Out109	Bacteria	Proteobacteria	Alphaproteobacteria	Rhodobacterales	Rhodobacteraceae	Paracoccus	1957	15	5	9	27	13	12	23	3	16	75	41	524	1	44	16	4	4	3	3	3	8	6	3	4	37	20	29	14	17	2	3	6	2	16	6	0	2	8	7	21	19	0
Out1091	Bacteria	unclassified	unclassified	unclassified	unclassified	unclassified	48	0	0	0	0	0	0	0	0	0	0	1	1	0	0	0	0	0	0	0	0	0	0	0	1	0	0	0	0	0	0	0	0	0	0	0	0	0	0	0	0	1	0
Out1092	Bacteria	Proteobacteria	Deltaproteobacteria	unclassified	unclassified	unclassified	58	0	2	7	1	0	0	0	0	0	0	0	0	0	0	0	1	1	1	2	0	0	0	0	0	0	0	0	0	0	1	2	1	3	0	0	0	0	0	0	0	0	0
Out1093	Bacteria	Proteobacteria	unclassified	unclassified	unclassified	unclassified	38	0	0	0	0	0	13	0	0	0	1	0	0	0	0	0	0	0	0	0	0	0	4	0	0	0	0	1	0	0	0	0	0	0	0	1	0	0	0	0	0	0	0
Out1094	Bacteria	Marinimicrobia_	Marinimicrobia_	Marinimicrobia_	Marinimicrobia_	Marinimicrobia_	419	26	14	31	5	5	0	0	0	0	0	0	0	0	0	1	16	20	19	2	5	2	0	0	0	0	0	0	0	0	12	4	9	8	4	2	0	0	0	0	0	0	0
Out1095	Bacteria	Proteobacteria	Alphaproteobacteria	Rhodobacterales	Rhodobacteraceae	unclassified	188	1	0	9	18	0	0	0	0	0	0	0	0	0	0	0	0	1	7	9	2	0	0	0	0	0	0	0	0	0	0	0	2	34	15	1	0	0	0	0	0	0	0
Out1096	Bacteria	Actinobacteria	Actinobacteria	Frankiales	Geodermatophilaceae	Geodermatophilus	154	0	0	0	0	0	1	0	0	0	0	1	148	0	0	0	0	0	0	0	0	0	0	0	0	0	0	0	0	0	0	0	0	0	0	0	0	4	0	0	0	0	0
Out1097	Bacteria	Firmicutes	Clostridia	Clostridiales	Ruminococcaceae	Ruminococcaceae_UCG-014	45	0	0	0	0	0	0	0	0	0	0	0	0	0	0	0	0	0	0	0	0	0	0	0	0	0	0	0	0	0	0	0	0	0	0	0	0	0	0	0	0	0	0
Out1098	Bacteria	Proteobacteria	Alphaproteobacteria	unclassified	unclassified	unclassified	33	0	0	0	0	0	1	0	1	1	0	3	0	0	0	0	0	0	0	0	0	0	0	5	3	0	0	14	1	0	0	0	0	0	0	0	0	3	0	0	0	0	0
Out1099	Bacteria	Proteobacteria	Gammaproteobacteria	unclassified	unclassified	unclassified	29	0	0	0	0	0	0	1	0	3	0	0	0	0	0	0	1	0	0	2	0	0	2	0	1	0	0	0	0	0	0	0	0	0	0	0	0	0	0	0	0	0	0
Out11	Bacteria	Proteobacteria	Alphaproteobacteria	Rhodobacterales	Rhodobacteraceae	Loktanella	31371	2	12	2	22	19	30	16	36	23	115	119	86	17	242	76	27	53	17	103	11	63	4	45	18	89	2	181	85	27	12	78	19	1291	45	217	30	26	20	69	75	329	173
Out1100	Bacteria	Bacteroidetes	Bacteroidia	Flavobacteriales	Flavobacteriaceae	unclassified	51	3	0	2	0	0	0	0	0	0	0	0	0	0	0	0	4	5	1	0	0	0	0	0	0	0	0	0	0	0	2	4	4	0	0	0	0	0	0	0	0	0	0
Out1101	Bacteria	Proteobacteria	Alphaproteobacteria	Rhodobacterales	Rhodobacteraceae	unclassified	25	0	0	0	0	0	0	0	0	0	1	0	0	0	0	0	0	0	0	0	0	0	0	0	0	0	0	0	0	0	0	0	0	0	0	0	0	0	0	0	0	1	23
Out1102	Bacteria	Cyanobacteria	Oxyphotobacteria	Synechococcales	Cyanobiaceae	Prochlorococcus_MIT9313	483	8	6	2	1	2	0	0	0	1	0	0	0	0	0	0	10	6	7	8	2	0	0	0	0	0	0	0	0	0	10	30	18	22	0	0	0	0	0	0	0	0	0
Out1103	Bacteria	Firmicutes	Bacilli	Bacillales	Bacillaceae	unclassified	24	0	0	0	0	0	0	0	0	0	0	0	0	0	0	0	0	0	0	0	0	0	0	0	0	0	0	0	0	0	0	0	0	0	0	0	0	0	0	0	0	0	0
Out1104	Bacteria	Acidobacteria	Blastocatellia_	Blastocatellales	Blastocatellaceae	unclassified	32	0	0	0	0	0	0	0	0	0	0	0	1	0	0	0	0	0	0	0	0	0	0	0	0	0	0	0	0	0	0	0	0	0	0	0	0	0	0	8	0	0	0
Out1105	Bacteria	Bacteroidetes	Bacteroidia	Flavobacteriales	Flavobacteriaceae	Salinimicrobium	17	0	0	0	0	0	0	0	0	0	0	0	0	0	0	0	0	0	0	0	0	0	0	0	0	0	0	0	0	0	0	0	0	0	0	0	0	0	0	0	0	0	17
Out1106	Bacteria	unclassified	unclassified	unclassified	unclassified	unclassified	29	0	0	0	0	0	0	0	0	0	0	0	1	0	0	0	0	0	0	0	0	0	0	0	0	0	0	0	0	0	0	0	0	0	0	0	0	0	0	0	0	0	0
Out1107	Bacteria	Proteobacteria	Gammaproteobacteria	unclassified	unclassified	unclassified	25	0	0	0	0	0	0	0	0	0	0	0	0	0	0	0	0	0	0	12	0	4	0	0	0	0	0	0	0	0	0	0	0	0	0	0	0	0	0	0	0	0	0
Out1108	Bacteria	Proteobacteria	Gammaproteobacteria	Cellvibrionales	Halieaceae	Halioglobus	29	0	0	0	10	6	0	0	0	0	0	0	0	0	0	0	0	0	0	3	0	0	0	0	0	0	0	0	0	0	0	0	0	0	2	0	0	0	0	0	0	0	0
Out1109	Bacteria	Proteobacteria	Alphaproteobacteria	Rhodospirillales	Magnetospiraceae	uncultured	84	4	3	7	0	0	0	0	0	0	0	0	0	0	0	0	1	3	0	0	0	0	0	0	0	0	0	0	0	0	0	0	0	0	0	0	0	0	0	0	0	0	0
Out111	Bacteria	Actinobacteria	Acidimicrobiia	Microtrichales	Microtrichaceae	Sva0996_marine_group	1932	0	0	23	177	43	55	8	2	0	0	0	2	0	0	0	0	0	4	82	31	23	9	6	3	0	0	0	1	1	0	0	0	118	120	38	5	7	0	0	0	0	0
Out1110	Bacteria	Actinobacteria	Actinobacteria	Propionibacteriales	Nocardioidaceae	Nocardioides	28	0	0	0	0	0	0	0	0	2	0	0	0	0	0	0	0	0	1	0	2	3	0	0	2	0	3	0	1	0	0	0	0	0	0	0	0	0	0	0	0	0	7
Out1111	Bacteria	Verrucomicrobia	Verrucomicrobiae	unclassified	unclassified	unclassified	94	1	2	14	3	1	0	0	0	0	0	0	0	0	0	0	0	0	3	5	0	0	0	0	0	0	0	0	0	0	0	0	0	10	6	0	0	2	0	0	0	0	0
Out1112	Bacteria	Cyanobacteria	Oxyphotobacteria	Chloroplast	Chloroplast_fa	Chloroplast_ge	40	0	0	0	0	0	0	0	0	0	0	0	0	0	0	0	0	0	0	0	0	0	0	0	0	0	0	0	0	0	0	0	0	0	0	0	0	0	0	0	0	0	0
Out1113	Bacteria	Gemmatimonadetes	Gemmatimonadetes	Gemmatimonadales	Gemmatimonadaceae	Gemmatimonas	25	0	0	0	0	0	0	0	0	0	0	0	0	0	0	0	0	0	0	0	0	0	0	0	0	0	0	0	0	0	0	0	0	0	0	0	0	0	0	0	0	0	0
Out1114	Bacteria	Proteobacteria	Alphaproteobacteria	unclassified	unclassified	unclassified	34	0	0	0	0	0	0	0	0	0	0	0	0	0	0	0	0	0	0	0	0	0	0	0	0	0	0	0	0	0	0	0	0	0	0	0	0	0	0	0	0	0	0
Out1115	Bacteria	Proteobacteria	Deltaproteobacteria	NB1-j	NB1-j_fa	NB1-j_ge	68	0	0	0	0	0	0	2	2	0	0	1	0	0	0	0	0	0	0	0	0	0	1	1	0	0	0	0	0	0	0	0	0	0	0	0	3	0	2	0	0	0	0
Out1116	Bacteria	Proteobacteria	Alphaproteobacteria	unclassified	unclassified	unclassified	48	0	0	0	3	0	0	0	0	0	0	0	0	0	0	0	0	0	0	0	0	0	0	0	0	0	0	0	0	0	0	0	0	4	3	0	0	0	0	0	0	0	0
Out1117	Bacteria	Planctomycetes	Phycisphaerae	Phycisphaerales	Phycisphaeraceae	Urania-1B-19_marine_sediment_group	21	0	0	0	0	0	0	0	0	0	0	0	1	0	0	0	0	0	0	0	0	0	0	0	0	0	0	1	0	0	0	0	0	0	0	0	0	0	0	0	0	0	0
Out1118	Bacteria	Proteobacteria	Alphaproteobacteria	Tistrellales	Geminicoccaceae	Candidatus_Alysiosphaera	48	0	0	0	0	0	0	0	0	0	0	0	0	0	0	0	0	0	0	0	0	0	0	0	0	0	0	0	0	0	0	0	0	0	0	0	0	0	0	0	0	0	0
Out1119	Bacteria	unclassified	unclassified	unclassified	unclassified	unclassified	53	0	0	0	0	0	0	0	0	0	1	0	1	0	0	0	0	0	0	0	0	6	0	0	0	0	0	0	0	0	0	0	0	0	0	0	0	0	0	0	0	1	0
Out112	Bacteria	Proteobacteria	Gammaproteobacteria	SAR86_clade	SAR86_clade_fa	SAR86_clade_ge	3430	176	92	246	14	1	0	0	0	2	0	0	0	0	0	0	137	118	141	5	0	0	0	0	0	0	0	0	0	3	115	109	134	15	4	0	2	1	0	0	0	0	0
Out1120	Bacteria	Actinobacteria	Acidimicrobiia	Microtrichales	Ilumatobacteraceae	uncultured	53	0	0	0	0	0	0	0	0	0	0	0	0	0	0	0	0	0	1	2	0	0	0	0	0	0	0	0	0	0	1	0	0	1	2	1	4	0	0	0	0	0	0
Out1121	Bacteria	Proteobacteria	Alphaproteobacteria	SAR11_clade	Clade_II	Clade_II_ge	1731	10	20	5	40	6	1	0	0	0	0	1	0	0	0	0	35	20	22	41	2	1	2	0	2	0	0	0	0	1	18	49	25	61	10	8	0	0	0	0	0	0	0
Out1122	Bacteria	Proteobacteria	Alphaproteobacteria	unclassified	unclassified	unclassified	35	0	0	0	0	0	0	0	0	0	0	0	0	0	0	0	0	0	0	0	0	0	0	0	0	0	0	0	0	0	0	0	0	0	0	0	0	0	0	0	0	0	0
Out1123	Bacteria	Proteobacteria	Deltaproteobacteria	Bdellovibrionales	Bacteriovoracaceae	Peredibacter	36	0	0	0	0	0	0	0	0	0	0	9	0	0	0	0	0	0	0	0	0	0	0	0	0	0	0	0	0	0	0	0	0	0	1	0	0	0	0	0	0	0	0
Out1124	Bacteria	Proteobacteria	Deltaproteobacteria	Bdellovibrionales	Bdellovibrionaceae	OM27_clade	24	0	0	0	0	0	0	0	0	0	0	0	0	0	0	0	0	0	0	0	0	0	0	0	0	0	0	0	0	0	0	0	0	0	0	0	0	0	0	0	0	0	24
Out1125	Bacteria	Proteobacteria	Gammaproteobacteria	Betaproteobacteriales	Hydrogenophilaceae	Hydrogenophilus	68	0	0	0	0	0	0	0	0	0	0	0	0	0	0	0	0	0	0	0	0	0	0	0	0	0	0	0	0	1	0	0	0	0	0	0	1	1	0	0	0	0	0
Out1126	Bacteria	Proteobacteria	Gammaproteobacteria	unclassified	unclassified	unclassified	45	0	0	0	0	0	0	0	0	0	0	0	0	0	0	0	2	7	1	0	0	0	0	0	0	0	0	0	0	0	13	7	11	0	0	0	0	0	0	0	0	0	0
Out1127	Bacteria	Verrucomicrobia	Verrucomicrobiae	Opitutales	Puniceicoccaceae	Puniceicoccaceae_ge	62	4	1	1	0	0	0	0	0	0	0	0	0	0	0	0	2	1	0	0	0	0	0	0	0	0	0	0	0	0	1	0	0	0	0	0	0	0	0	0	0	0	0
Out1128	Bacteria	Proteobacteria	Deltaproteobacteria	Myxococcales	unclassified	unclassified	42	0	0	0	0	0	0	0	0	0	0	1	0	0	0	0	0	0	0	0	0	0	0	0	0	0	0	2	0	0	0	0	0	0	0	0	0	0	0	0	0	0	22
Out1129	Bacteria	Verrucomicrobia	Verrucomicrobiae	Opitutales	Puniceicoccaceae	unclassified	41	1	1	1	0	0	0	0	0	0	0	0	0	0	0	0	0	0	1	0	0	0	0	0	0	0	0	0	0	0	0	0	0	0	0	0	0	0	0	0	0	0	0
Out113	Bacteria	Proteobacteria	Gammaproteobacteria	Betaproteobacteriales	Burkholderiaceae	Ralstonia	1109	0	0	0	0	0	0	0	0	0	0	1	0	0	0	0	0	0	0	0	0	0	0	0	0	0	3	0	1	0	0	0	0	0	1	0	0	0	1	0	0	0	1
Out1130	Bacteria	Proteobacteria	Alphaproteobacteria	Micavibrionales	unclassified	unclassified	21	0	0	0	2	0	0	2	0	0	0	1	0	0	0	0	0	1	0	0	0	0	2	0	1	0	0	3	0	0	0	0	0	0	0	1	0	0	0	0	1	0	0
Out1131	Bacteria	Firmicutes	Bacilli	Bacillales	Bacillaceae	Bacillus	36	0	0	0	0	0	0	0	0	0	0	0	0	0	0	0	0	0	0	0	0	0	0	0	0	0	0	0	0	0	0	0	0	0	0	0	0	0	0	0	0	0	0
Out1132	Bacteria	Firmicutes	Clostridia	Clostridiales	Lachnospiraceae	unclassified	60	0	0	0	0	0	0	0	0	0	0	0	0	0	0	0	0	0	0	0	0	0	0	0	0	0	0	0	0	0	0	0	0	0	0	0	0	0	0	0	0	0	0
Out1133	Bacteria	Actinobacteria	unclassified	unclassified	unclassified	unclassified	19	0	0	0	0	0	0	0	0	0	0	0	0	0	0	0	0	0	0	0	0	0	0	0	0	0	0	0	0	0	0	0	0	0	0	0	0	0	0	0	0	0	0
Out1134	Bacteria	Chloroflexi	unclassified	unclassified	unclassified	unclassified	70	0	0	0	0	0	0	0	1	0	0	0	0	0	0	0	0	0	0	0	0	0	0	0	2	0	0	0	0	0	0	0	0	0	0	0	0	0	0	0	0	0	0
Out1136	Bacteria	Chloroflexi	Dehalococcoidia	unclassified	unclassified	unclassified	85	0	0	0	0	0	0	0	0	0	0	0	0	0	0	0	0	0	0	0	0	0	0	0	0	0	0	0	0	0	0	0	0	3	25	0	0	0	0	0	0	0	0
Out1137	Bacteria	Proteobacteria	Alphaproteobacteria	Rhodobacterales	Rhodobacteraceae	unclassified	22	0	0	0	0	0	0	0	0	0	0	0	0	0	0	0	0	0	0	0	0	0	0	0	0	0	0	0	0	0	0	0	0	0	0	0	0	0	0	0	0	0	0
Out1138	Bacteria	Bacteroidetes	Bacteroidia	Flavobacteriales	Weeksellaceae	unclassified	22	0	0	0	0	0	0	0	0	0	0	0	0	0	0	0	0	0	0	0	0	0	0	0	0	0	0	0	0	0	0	0	0	0	0	0	0	0	0	0	0	0	0
Out1139	Bacteria	Proteobacteria	Deltaproteobacteria	unclassified	unclassified	unclassified	78	1	1	3	3	2	0	0	0	0	0	0	0	0	0	0	0	0	1	9	2	0	0	0	0	0	0	1	0	0	0	0	0	2	0	1	0	0	0	0	0	0	0
Out114	Bacteria	Proteobacteria	Gammaproteobacteria	Pseudomonadales	Pseudomonadaceae	Pseudomonas	2552	0	0	0	2	4	0	4	2	0	0	1	4	10	54	11	0	0	0	0	1	1	0	1	2	3	12	0	1	30	0	0	0	0	0	0	52	9	5	20	0	1	130
Out1140	Bacteria	Proteobacteria	Deltaproteobacteria	Bdellovibrionales	Bdellovibrionaceae	OM27_clade	21	0	0	1	0	0	0	0	0	0	0	0	0	0	0	0	0	1	2	0	0	0	0	0	0	0	0	0	0	0	0	0	2	0	0	0	0	0	0	0	0	0	0
Out1141	Bacteria	Proteobacteria	Deltaproteobacteria	Bdellovibrionales	Bdellovibrionaceae	OM27_clade	24	0	1	0	0	0	2	0	0	0	1	0	0	0	0	0	0	7	9	0	0	0	2	0	0	0	0	0	0	0	0	0	0	0	0	0	0	0	0	0	0	0	0
Out1142	Bacteria	Bacteroidetes	Bacteroidia	unclassified	unclassified	unclassified	25	0	0	0	0	0	0	0	0	0	0	0	0	0	0	20	0	0	0	0	0	0	0	3	0	0	0	0	0	0	0	0	0	0	0	0	0	2	0	0	0	0	0
Out1143	Bacteria	Bacteroidetes	Bacteroidia	Flavobacteriales	unclassified	unclassified	115	5	4	8	1	0	0	0	0	0	0	0	0	0	0	0	5	3	10	6	0	0	0	0	0	0	0	0	0	0	1	1	0	1	0	0	0	0	0	0	0	0	0
Out1144	Bacteria	Actinobacteria	Thermoleophilia	Solirubrobacterales	Solirubrobacteraceae	Solirubrobacter	19	0	0	0	0	0	0	0	0	0	0	0	0	0	0	0	0	0	0	0	0	0	0	0	0	0	0	0	0	6	0	0	0	0	0	0	0	0	0	0	0	0	0
Out1145	Bacteria	Firmicutes	Bacilli	Bacillales	Paenibacillaceae	Saccharibacillus	54	0	0	0	0	0	0	0	0	0	0	0	0	0	0	0	0	0	0	0	0	0	0	0	0	0	0	0	0	0	0	0	0	0	0	0	0	0	0	0	0	0	0
Out1146	Bacteria	Acidobacteria	Subgroup_6	unclassified	unclassified	unclassified	88	0	0	0	0	2	1	0	0	0	0	0	0	0	0	0	0	0	0	1	0	0	1	0	0	0	0	0	0	0	0	0	0	0	4	0	0	2	0	0	0	0	0
Out1147	Bacteria	Proteobacteria	Gammaproteobacteria	Betaproteobacteriales	Burkholderiaceae	unclassified	265	35	21	23	0	0	0	1	0	0	0	0	0	0	0	0	23	22	10	0	0	1	0	0	0	0	0	0	0	0	17	8	13	1	0	0	0	0	0	0	0	1	0
Out1148	Bacteria	Bacteroidetes	Bacteroidia	Cytophagales	Cyclobacteriaceae	Algoriphagus	35	0	0	0	0	0	0	0	0	0	7	12	1	0	0	0	0	0	0	0	0	0	0	0	1	0	0	0	1	0	0	0	0	0	0	0	0	0	0	0	0	4	0
Out1149	Bacteria	unclassified	unclassified	unclassified	unclassified	unclassified	24	0	0	0	2	0	0	0	0	0	0	0	0	0	0	0	0	0	1	0	0	0	0	0	0	0	0	0	0	0	0	0	1	0	7	0	0	0	0	0	0	0	0
Out115	Bacteria	Proteobacteria	Alphaproteobacteria	Rhizobiales	Rhizobiaceae	Mesorhizobium	792	0	0	0	0	1	0	0	4	0	1	0	6	9	13	0	0	0	0	0	0	0	1	1	0	0	14	0	0	13	0	0	1	0	0	1	24	1	3	2	0	1	20
Out1150	Bacteria	Proteobacteria	Gammaproteobacteria	unclassified	unclassified	unclassified	34	1	0	0	0	0	0	0	0	0	0	0	0	0	0	0	1	0	2	0	0	0	0	0	0	0	0	0	0	0	1	0	0	0	0	0	0	0	0	0	0	0	0
Out1151	Bacteria	Cyanobacteria	Oxyphotobacteria	unclassified	unclassified	unclassified	29	0	2	2	1	0	0	0	0	0	0	0	0	0	0	0	2	1	0	0	0	0	0	0	0	0	0	0	0	0	1	0	0	1	0	0	0	0	0	0	0	0	0
Out1152	Bacteria	Proteobacteria	unclassified	unclassified	unclassified	unclassified	36	0	0	0	0	0	0	0	0	0	0	0	0	0	0	0	1	0	4	1	0	0	0	0	0	0	0	0	0	0	0	0	0	0	0	0	0	0	0	0	0	0	0
Out1153	Bacteria	unclassified	unclassified	unclassified	unclassified	unclassified	21	3	3	0	0	0	0	0	0	0	0	0	0	0	0	0	1	1	1	0	0	0	0	0	0	0	0	0	0	0	0	0	0	0	0	0	0	0	0	0	0	0	0
Out1154	Bacteria	unclassified	unclassified	unclassified	unclassified	unclassified	27	0	0	0	0	0	0	0	0	0	0	0	0	0	0	0	0	0	0	0	0	1	0	0	0	0	0	0	0	0	0	0	0	0	0	0	0	0	0	0	0	0	0
Out1155	Bacteria	Proteobacteria	Gammaproteobacteria	unclassified	unclassified	unclassified	148	0	0	0	0	0	9	7	5	3	2	0	2	0	0	0	0	0	0	0	0	9	4	0	1	0	0	0	0	0	0	0	0	0	0	6	0	6	2	7	0	0	0
Out1156	Bacteria	unclassified	unclassified	unclassified	unclassified	unclassified	52	0	0	0	1	0	0	0	1	1	0	1	0	0	0	0	0	0	0	0	0	0	0	1	0	14	0	1	0	0	0	0	0	0	0	0	0	0	0	0	0	0	14
Out1157	Bacteria	Proteobacteria	Alphaproteobacteria	unclassified	unclassified	unclassified	30	0	0	0	0	0	0	0	0	0	3	0	0	0	0	0	0	0	0	0	0	0	2	0	0	0	0	0	0	0	0	0	0	0	0	1	0	0	0	0	0	0	0
Out1158	Bacteria	unclassified	unclassified	unclassified	unclassified	unclassified	78	0	0	0	0	1	1	0	0	0	0	11	2	0	0	0	0	0	0	0	0	0	0	0	0	0	0	1	0	0	0	0	0	0	0	1	0	0	0	0	0	2	0
Out1159	Bacteria	Proteobacteria	Alphaproteobacteria	Rhizobiales	A0839	A0839_ge	37	0	0	0	0	0	0	0	0	0	0	0	0	0	0	0	0	0	0	0	0	0	0	0	0	0	0	0	0	0	0	0	0	0	0	0	0	0	0	0	0	0	0
Out116	Bacteria	Proteobacteria	Gammaproteobacteria	Thiomicrospirales	Thioglobaceae	SUP05_cluster	2737	0	0	0	3	6	121	197	32	3	6	1	2	0	0	1	0	0	0	0	18	80	74	42	23	0	0	4	0	0	0	0	0	0	3	106	96	100	14	1	3	4	14
Out1160	Bacteria	Proteobacteria	Gammaproteobacteria	Xanthomonadales	Xanthomonadaceae	Stenotrophomonas	73	0	0	0	0	0	0	0	0	0	0	0	0	0	0	0	0	0	0	0	0	0	0	0	0	0	0	0	0	0	0	0	0	0	0	0	0	0	0	0	0	0	0
Out1161	Bacteria	Actinobacteria	Actinobacteria	unclassified	unclassified	unclassified	45	0	0	0	0	0	0	0	0	0	0	0	0	0	0	0	0	0	0	0	0	0	0	0	0	0	0	0	0	0	0	0	0	0	0	0	0	0	0	0	0	0	0
Out1162	Bacteria	Marinimicrobia_	Marinimicrobia_	Marinimicrobia_	Marinimicrobia_	Marinimicrobia_	20	0	0	0	0	0	1	0	0	0	0	0	0	0	0	0	0	0	0	0	0	0	0	0	0	0	0	0	0	0	0	0	0	0	0	1	0	1	0	0	0	0	0
Out1163	Bacteria	unclassified	unclassified	unclassified	unclassified	unclassified	25	0	0	0	0	0	0	0	0	0	0	0	0	0	0	0	0	0	0	0	0	0	0	0	0	0	0	0	0	0	0	0	0	0	0	0	0	0	0	0	0	0	0
Out1164	Bacteria	Actinobacteria	Acidimicrobiia	Actinomarinales	Actinomarinaceae	Candidatus_Actinomarina	27	0	0	0	0	0	0	0	0	0	0	0	0	0	0	0	0	0	0	0	0	0	0	0	0	0	0	0	0	0	0	0	0	3	0	0	0	0	0	0	0	0	0
Out1165	Bacteria	Actinobacteria	Actinobacteria	Corynebacteriales	Corynebacteriaceae	Corynebacterium_1	487	0	0	0	0	0	0	0	0	0	1	0	0	0	0	0	0	0	0	0	0	1	0	0	0	0	0	1	0	6	0	0	0	0	0	0	0	7	0	1	0	0	0
Out1166	Bacteria	Proteobacteria	Gammaproteobacteria	Betaproteobacteriales	Burkholderiaceae	Lautropia	29	0	0	0	0	0	0	0	1	0	0	0	3	0	0	0	0	0	0	0	0	0	0	0	0	0	0	0	0	0	0	0	0	0	0	0	0	0	0	0	0	0	0
Out1167	Bacteria	Proteobacteria	unclassified	unclassified	unclassified	unclassified	111	0	0	0	0	0	0	0	0	0	1	3	0	0	6	4	0	0	0	0	0	1	1	2	4	0	0	3	0	0	0	0	0	0	0	1	0	0	0	0	1	1	0
Out1168	Bacteria	Proteobacteria	Alphaproteobacteria	Sphingomonadales	Sphingomonadaceae	unclassified	16	0	0	0	0	0	0	0	0	0	0	0	0	0	0	0	0	0	0	0	0	0	0	0	0	0	0	0	0	0	0	0	0	0	0	0	0	0	0	0	0	0	0
Out1169	Bacteria	Gemmatimonadetes	PAUC43f_marine_benthic_group	PAUC43f_marine_benthic_group_or	PAUC43f_marine_benthic_group_fa	PAUC43f_marine_benthic_group_ge	22	0	0	0	0	0	0	0	0	0	0	0	0	0	0	0	0	0	0	0	0	0	0	0	0	0	0	0	0	0	0	0	0	0	0	0	0	0	0	0	0	0	0
Out117	Bacteria	Proteobacteria	Alphaproteobacteria	unclassified	unclassified	unclassified	757	4	0	35	96	0	0	6	0	0	12	39	4	1	0	0	14	0	51	10	323	0	0	0	21	0	0	0	0	0	0	0	3	0	90	0	0	9	0	0	1	0	0
Out1170	Bacteria	Cyanobacteria	Oxyphotobacteria	unclassified	unclassified	unclassified	50	2	4	1	0	0	0	0	0	0	0	0	0	0	0	0	0	1	2	1	1	0	0	0	0	0	0	0	0	0	4	5	5	0	0	0	0	0	0	0	0	0	0
Out1171	Bacteria	Rokubacteria	NC10	Methylomirabilales	Methylomirabilaceae	wb1-A12	34	0	0	0	0	0	0	0	0	0	0	0	0	0	0	0	0	0	0	0	0	0	0	0	0	0	0	0	0	0	0	0	0	0	0	0	0	0	0	0	0	0	0
Out1172	Bacteria	Proteobacteria	Alphaproteobacteria	SAR11_clade	Clade_II	Clade_II_ge	1049	16	29	67	27	4	0	0	0	0	0	0	0	0	0	0	17	15	38	27	1	0	0	0	0	0	0	0	0	0	3	7	1	25	5	2	0	0	0	0	0	0	0
Out1173	Bacteria	Actinobacteria	Actinobacteria	Corynebacteriales	Nocardiaceae	Rhodococcus	26	0	0	0	0	0	0	0	0	0	0	0	0	0	0	11	0	0	0	0	1	0	0	0	0	0	0	0	0	5	0	0	0	0	0	0	0	0	0	0	0	0	0
Out1174	Bacteria	Planctomycetes	Planctomycetacia	Pirellulales	Pirellulaceae	unclassified	23	0	0	0	1	0	0	0	0	0	0	0	0	0	0	0	0	0	0	0	0	0	0	0	0	0	0	0	0	0	0	0	0	0	0	0	0	0	0	0	0	0	0
Out1176	Bacteria	Acidobacteria	Subgroup_6	Subgroup_6_or	Subgroup_6_fa	Subgroup_6_ge	77	0	0	0	0	0	1	5	2	5	1	0	0	0	0	0	0	0	0	0	0	3	2	0	1	0	0	1	0	0	0	0	0	0	0	0	0	0	0	0	1	2	0
Out1177	Bacteria	Proteobacteria	Gammaproteobacteria	Cellvibrionales	Halieaceae	Halioglobus	122	0	0	19	6	1	1	0	0	0	0	0	0	0	0	0	0	1	1	8	2	0	0	0	0	0	0	0	0	0	0	0	0	25	4	1	0	0	0	0	0	0	0
Out1178	Bacteria	Proteobacteria	Alphaproteobacteria	Rhizobiales	Methyloligellaceae	uncultured	61	0	0	0	0	2	0	0	0	1	0	0	0	0	0	7	2	1	0	0	0	8	4	0	0	0	0	1	1	0	0	1	0	0	2	0	0	0	0	0	0	0	0
Out1179	Bacteria	Proteobacteria	Deltaproteobacteria	Myxococcales	Sandaracinaceae	uncultured	42	0	0	0	5	1	1	0	0	0	0	0	0	0	0	0	0	0	0	2	0	0	0	0	0	0	0	0	0	0	0	0	0	3	0	0	0	0	0	0	0	0	0
Out118	Bacteria	Proteobacteria	Gammaproteobacteria	Alteromonadales	Idiomarinaceae	Idiomarina	1203	5	7	2	7	4	16	45	41	4	6	7	9	18	55	8	1	5	0	7	1	17	0	0	11	41	1	2	0	18	9	6	0	1	27	11	0	6	16	67	0	7	48
Out1180	Bacteria	Proteobacteria	Deltaproteobacteria	Myxococcales	Blfdi19	Blfdi19_ge	92	0	0	2	20	2	1	0	1	0	0	0	0	0	0	0	0	0	0	0	0	0	0	0	0	0	0	0	0	0	0	0	0	8	8	2	0	2	0	0	0	0	0
Out1181	Bacteria	Proteobacteria	Gammaproteobacteria	Oceanospirillales	Halomonadaceae	Chromohalobacter	37	1	0	1	0	0	0	0	0	0	2	2	0	0	0	0	0	6	0	0	0	0	0	0	0	0	2	1	0	12	1	0	0	0	2	0	0	0	0	0	3	1	0
Out1182	Bacteria	Proteobacteria	Gammaproteobacteria	unclassified	unclassified	unclassified	42	0	0	0	3	1	0	0	0	0	0	0	0	0	0	0	0	0	0	1	0	0	0	0	0	0	0	0	0	0	0	0	0	10	6	0	0	0	0	0	0	0	0
Out1183	Bacteria	Proteobacteria	Gammaproteobacteria	unclassified	unclassified	unclassified	72	0	0	0	0	0	0	1	0	0	0	0	0	0	0	0	0	0	0	0	0	0	0	1	2	0	0	0	0	0	0	0	0	0	0	0	0	0	0	0	0	1	0
Out1184	Bacteria	unclassified	unclassified	unclassified	unclassified	unclassified	77	0	0	0	0	2	1	1	0	0	0	0	0	0	0	0	0	0	0	0	0	1	0	0	0	0	0	0	0	0	0	0	0	0	17	2	0	0	0	0	0	0	0
Out1185	Bacteria	Firmicutes	Bacilli	Lactobacillales	Aerococcaceae	Aerosphaera	73	0	0	0	0	0	0	0	0	0	0	0	0	0	0	0	0	0	0	0	0	0	0	0	0	0	0	0	0	0	0	0	0	0	0	0	0	0	0	0	0	0	0
Out1186	Bacteria	Proteobacteria	Gammaproteobacteria	Alteromonadales	Idiomarinaceae	Idiomarina	40	0	0	0	0	0	0	1	1	0	0	1	1	1	15	0	0	1	0	0	0	0	0	0	0	0	0	0	0	0	0	0	0	0	0	0	0	0	0	0	0	0	0
Out1187	Bacteria	Proteobacteria	Gammaproteobacteria	Pasteurellales	Pasteurellaceae	unclassified	18	0	0	0	0	0	0	0	0	0	0	0	0	0	0	0	0	0	0	0	0	0	0	0	0	0	0	0	0	0	0	0	0	0	0	0	0	1	0	0	0	0	0
Out1188	Bacteria	Marinimicrobia_	Marinimicrobia_	Marinimicrobia_	Marinimicrobia_	Marinimicrobia_	70	3	5	17	0	0	0	0	0	0	0	0	0	0	0	0	2	3	5	0	0	0	0	0	0	0	0	0	0	0	1	0	0	0	0	0	0	0	0	0	0	0	0
Out1189	Bacteria	Chlamydiae	Chlamydiae	Chlamydiales	Parachlamydiaceae	Candidatus_Protochlamydia	42	0	0	0	0	0	0	0	0	0	0	0	0	0	0	0	0	0	0	0	0	0	0	0	0	0	0	0	0	0	0	0	0	0	0	0	0	0	0	0	0	0	0
Out119	Bacteria	Proteobacteria	Gammaproteobacteria	Legionellales	Legionellaceae	Legionella	1550	1	0	5	54	38	0	21	5	0	113	456	32	7	7	5	0	0	12	12	84	73	0	36	1	0	6	88	138	46	0	0	0	0	0	16	23	0	0	5	1	1	17
Out1190	Bacteria	Cyanobacteria	Oxyphotobacteria	unclassified	unclassified	unclassified	65	5	4	1	0	0	0	0	0	0	0	0	0	0	0	0	4	1	4	0	0	0	0	0	0	0	0	0	0	0	3	4	3	0	0	0	0	0	0	0	0	0	0
Out1191	Bacteria	unclassified	unclassified	unclassified	unclassified	unclassified	17	0	0	0	0	0	0	0	0	0	0	0	0	0	0	0	0	0	0	0	0	0	0	0	0	0	0	0	0	0	0	0	0	0	0	0	0	0	0	0	0	0	0
Out1192	Bacteria	Proteobacteria	Deltaproteobacteria	unclassified	unclassified	unclassified	116	11	2	5	0	0	0	0	0	0	0	0	0	1	0	0	4	3	6	3	0	0	0	0	0	0	0	0	0	0	2	6	7	1	0	0	0	0	0	0	0	0	0
Out1193	Bacteria	Proteobacteria	Deltaproteobacteria	Myxococcales	P3OB-42	P3OB-42_ge	40	0	0	0	0	0	0	0	0	4	6	3	4	2	0	0	0	0	0	0	0	0	0	0	0	0	0	1	0	0	0	0	0	0	0	0	0	0	0	0	0	0	0
Out1194	Bacteria	Marinimicrobia_	Marinimicrobia_	Marinimicrobia_	Marinimicrobia_	Marinimicrobia_	37	0	0	11	3	0	0	0	0	0	0	0	0	0	0	0	0	0	2	1	1	0	0	0	0	0	0	0	0	0	0	0	0	0	3	0	0	0	0	0	0	0	0
Out1195	Bacteria	Proteobacteria	Alphaproteobacteria	unclassified	unclassified	unclassified	37	0	0	0	0	0	0	0	0	0	0	0	0	0	0	0	0	0	0	0	0	0	0	0	0	0	0	0	0	0	0	0	0	0	0	0	0	0	0	0	0	0	0
Out1196	Bacteria	Proteobacteria	Gammaproteobacteria	unclassified	unclassified	unclassified	32	0	0	0	0	0	0	0	0	0	0	0	0	0	0	0	0	0	0	0	0	0	0	0	0	0	0	0	0	0	0	0	0	0	0	0	0	0	0	0	0	0	0
Out1197	Bacteria	Proteobacteria	unclassified	unclassified	unclassified	unclassified	45	8	8	1	0	0	0	0	0	0	0	0	0	0	0	0	2	1	2	2	0	0	0	0	0	0	0	0	0	0	1	0	0	0	0	0	0	0	0	0	0	0	0
Out1198	Bacteria	Proteobacteria	unclassified	unclassified	unclassified	unclassified	17	0	0	0	0	0	0	0	0	0	0	0	0	0	0	0	0	0	0	0	0	0	0	0	0	0	0	0	0	0	0	0	0	0	0	0	0	0	0	0	0	0	0
Out1199	Bacteria	unclassified	unclassified	unclassified	unclassified	unclassified	19	0	0	0	0	0	0	0	0	0	0	0	0	0	0	8	0	0	0	0	0	0	0	0	0	0	0	1	0	0	0	0	0	0	0	0	0	0	0	0	0	0	0
Out12	Bacteria	Actinobacteria	Actinobacteria	Corynebacteriales	Mycobacteriaceae	Mycobacterium	25322	7	4	6	79	277	155	285	613	141	2127	404	1187	52	149	326	8	15	29	15	368	524	1027	476	106	193	609	2872	3080	75	4	2	5	2	56	100	82	25	24	114	641	191	192
Out120	Bacteria	Proteobacteria	Alphaproteobacteria	Rhizobiales	Rhizobiaceae	unclassified	772	0	1	0	0	0	0	0	0	10	64	54	17	0	0	0	1	3	0	0	0	0	0	4	0	0	61	70	70	0	0	0	0	0	0	0	0	0	0	15	25	19	0
Out1200	Bacteria	Proteobacteria	Gammaproteobacteria	Coxiellales	Coxiellaceae	Coxiella	16	0	1	1	0	0	0	0	0	0	0	0	0	0	0	0	0	0	0	0	0	0	0	0	0	0	0	0	0	0	0	0	0	0	0	0	0	0	0	0	0	0	0
Out1201	Bacteria	Actinobacteria	Actinobacteria	Corynebacteriales	Corynebacteriaceae	unclassified	25	0	0	0	0	0	0	0	0	0	0	0	0	0	0	0	0	0	0	0	0	0	0	0	0	0	0	0	0	10	0	0	0	0	0	0	0	0	0	0	0	0	0
Out1202	Bacteria	Proteobacteria	Gammaproteobacteria	Methylococcales	Cycloclasticaceae	Cycloclasticus	65	0	0	0	0	0	0	0	0	0	0	2	0	0	0	0	0	0	0	0	0	0	0	0	0	0	0	0	0	0	0	0	0	0	0	0	0	0	0	0	0	1	0
Out1203	Bacteria	Proteobacteria	Gammaproteobacteria	OM182_clade	OM182_clade_fa	OM182_clade_ge	19	1	0	6	0	0	0	0	0	0	0	0	0	0	0	0	1	0	2	0	0	0	0	0	0	0	0	0	0	0	0	0	3	1	0	0	0	0	0	0	0	0	0
Out1204	Bacteria	Marinimicrobia_	Marinimicrobia_	Marinimicrobia_	Marinimicrobia_	Marinimicrobia_	58	4	2	1	1	1	2	1	0	0	0	0	0	0	0	0	3	0	1	2	0	0	0	0	0	0	0	0	0	0	0	0	2	1	0	0	4	0	0	0	0	0	0
Out1205	Bacteria	unclassified	unclassified	unclassified	unclassified	unclassified	15	0	0	0	0	0	0	0	0	0	0	0	0	0	0	0	0	0	0	0	0	0	0	1	0	0	0	0	0	0	0	0	0	0	0	0	0	0	0	0	0	0	0
Out1206	Bacteria	Verrucomicrobia	Verrucomicrobiae	unclassified	unclassified	unclassified	24	0	0	0	0	0	0	0	0	0	0	0	0	0	0	0	0	0	0	0	0	0	0	0	1	0	0	0	0	0	0	0	0	0	0	0	0	0	0	0	0	0	0
Out1207	Bacteria	Proteobacteria	Gammaproteobacteria	unclassified	unclassified	unclassified	21	0	0	0	0	0	0	0	0	0	1	0	0	0	0	0	0	0	0	0	0	0	0	0	0	0	0	0	1	0	0	0	0	0	0	0	0	0	0	0	0	0	0
Out1209	Bacteria	Planctomycetes	Phycisphaerae	Phycisphaerales	Phycisphaeraceae	unclassified	26	2	1	2	0	0	0	0	0	0	0	0	0	0	0	0	0	1	1	0	0	0	0	0	0	0	0	0	0	0	0	1	3	0	0	0	0	0	0	0	0	0	0
Out121	Bacteria	Proteobacteria	Gammaproteobacteria	Alteromonadales	Marinobacteraceae	Marinobacter	1856	2	0	1	1	1	0	0	1	0	0	1	3	2	0	2	6	3	0	0	0	0	0	3	0	0	0	1	0	0	7	1	5	1	23	1	64	0	13	12	8	1	0
Out1211	Bacteria	Patescibacteria	Saccharimonadia	Saccharimonadales	Saccharimonadales_fa	Saccharimonadales_ge	30	0	0	0	0	0	0	0	1	0	0	0	0	0	0	0	0	0	0	1	0	0	0	3	0	0	0	0	2	9	0	0	0	0	0	0	3	0	0	0	0	0	0
Out1212	Bacteria	Planctomycetes	Phycisphaerae	Phycisphaerales	Phycisphaeraceae	Urania-1B-19_marine_sediment_group	64	0	0	0	0	0	0	0	0	0	0	0	0	2	0	0	0	0	0	0	0	0	0	0	0	0	0	0	1	0	0	0	0	0	0	0	0	0	0	0	0	0	0
Out1213	Bacteria	Acidobacteria	Subgroup_6	unclassified	unclassified	unclassified	20	0	0	0	0	0	0	0	0	0	0	0	0	0	0	0	0	0	0	0	0	2	0	0	0	0	0	0	0	0	0	0	0	0	0	0	0	0	0	0	0	0	0
Out1214	Bacteria	Proteobacteria	Gammaproteobacteria	unclassified	unclassified	unclassified	24	0	0	0	0	0	0	0	0	0	0	0	0	0	0	0	0	0	1	0	0	0	0	0	0	0	0	0	0	0	0	0	0	1	0	0	0	0	0	0	0	0	0
Out1215	Bacteria	Bacteroidetes	Bacteroidia	Cytophagales	Cyclobacteriaceae	Fulvivirga	24	0	0	0	0	0	0	0	0	0	0	0	0	2	20	0	0	0	0	0	0	0	0	0	0	0	0	1	0	0	0	0	0	0	0	0	0	0	0	0	0	1	0
Out1216	Bacteria	Proteobacteria	Alphaproteobacteria	unclassified	unclassified	unclassified	25	6	2	0	0	0	0	0	0	0	0	0	0	0	0	0	2	1	0	0	0	0	0	0	0	0	0	0	0	0	0	1	0	0	0	0	0	0	0	0	0	0	0
Out1217	Bacteria	Proteobacteria	Gammaproteobacteria	KI89A_clade	KI89A_clade_fa	KI89A_clade_ge	79	0	1	10	8	0	0	0	0	0	0	0	0	0	0	0	0	0	1	2	0	0	0	0	0	0	0	0	0	0	0	0	0	3	1	0	0	0	0	0	0	0	0
Out1218	Bacteria	Planctomycetes	Planctomycetacia	Pirellulales	Pirellulaceae	Blastopirellula	34	0	1	0	0	0	0	0	0	0	0	0	0	3	0	0	0	0	0	0	0	0	0	0	0	0	0	0	2	0	0	0	0	0	0	0	0	0	0	0	0	0	10
Out1219	Bacteria	Actinobacteria	Actinobacteria	Micrococcales	Dermacoccaceae	Barrientosiimonas	29	0	0	0	0	0	1	0	0	0	0	0	0	0	0	0	1	0	0	0	0	3	0	0	0	16	0	0	0	0	0	0	0	0	8	0	0	0	0	0	0	0	0
Out122	Bacteria	Proteobacteria	Alphaproteobacteria	Puniceispirillales	SAR116_clade	SAR116_clade_ge	2542	184	92	116	0	0	1	1	0	0	0	0	0	0	0	1	119	95	99	1	0	0	0	0	0	0	0	1	0	0	66	56	59	21	0	0	0	0	0	0	0	0	0
Out1220	Bacteria	Chloroflexi	Dehalococcoidia	unclassified	unclassified	unclassified	13	0	0	0	0	0	0	0	0	0	0	1	0	0	0	0	0	0	0	0	0	2	0	0	0	0	0	0	0	0	0	0	0	0	0	0	0	0	0	0	0	0	0
Out1221	Bacteria	Proteobacteria	Gammaproteobacteria	Betaproteobacteriales	unclassified	unclassified	25	0	1	2	0	0	0	0	0	0	0	0	0	0	0	0	3	2	5	0	0	0	0	0	0	0	0	0	0	0	2	2	2	2	0	0	0	0	0	0	0	0	0
Out1222	Bacteria	Marinimicrobia_	Marinimicrobia_	Marinimicrobia_	Marinimicrobia_	Marinimicrobia_	20	0	0	8	0	0	0	0	0	0	0	0	0	0	0	0	0	2	3	0	0	0	0	0	0	0	0	0	0	0	0	0	0	0	0	0	0	0	0	0	0	0	0
Out1223	Bacteria	Verrucomicrobia	Verrucomicrobiae	Verrucomicrobiales	unclassified	unclassified	94	0	0	0	3	0	0	4	0	2	0	0	0	0	0	0	0	0	0	0	0	6	2	0	0	0	0	0	0	0	0	0	0	14	3	0	0	0	0	0	0	0	0
Out1224	Bacteria	Proteobacteria	Alphaproteobacteria	unclassified	unclassified	unclassified	141	0	0	0	14	4	4	3	1	0	0	0	0	0	0	0	0	0	0	9	3	0	2	0	0	0	0	0	0	0	0	0	0	3	13	8	0	0	2	0	0	0	0
Out1225	Bacteria	Proteobacteria	Alphaproteobacteria	unclassified	unclassified	unclassified	46	0	0	0	0	0	0	0	0	0	6	2	0	0	0	0	0	0	0	0	0	0	0	0	0	0	0	4	0	0	0	0	0	0	0	0	0	0	0	0	1	0	0
Out1226	Bacteria	Verrucomicrobia	Verrucomicrobiae	unclassified	unclassified	unclassified	17	0	0	0	0	0	0	0	0	0	0	0	0	0	0	0	0	0	0	0	0	0	0	0	0	0	0	0	0	0	0	0	0	0	0	0	0	0	1	0	0	0	10
Out1227	Bacteria	Proteobacteria	Deltaproteobacteria	NB1-j	NB1-j_fa	NB1-j_ge	77	0	0	0	0	1	2	6	3	0	1	0	0	0	0	0	0	0	0	0	2	0	0	2	1	0	0	0	0	0	0	0	0	0	3	0	0	0	2	0	0	0	0
Out1228	Bacteria	Gemmatimonadetes	BD2-11_terrestrial_group	BD2-11_terrestrial_group_or	BD2-11_terrestrial_group_fa	BD2-11_terrestrial_group_ge	72	0	0	0	0	1	6	0	0	0	0	0	0	0	0	0	0	0	0	0	2	0	0	0	2	0	0	0	0	0	0	0	0	0	5	2	0	2	0	0	0	0	0
Out1229	Bacteria	Actinobacteria	Actinobacteria	Corynebacteriales	Corynebacteriaceae	Corynebacterium_1	64	0	0	0	0	0	0	0	0	0	0	0	0	0	0	0	0	0	0	0	0	0	0	0	39	0	0	0	0	0	0	0	0	0	0	0	0	0	0	19	0	0	0
Out123	Bacteria	Proteobacteria	Gammaproteobacteria	unclassified	unclassified	unclassified	1283	75	43	25	0	0	0	0	0	0	0	0	0	0	0	0	21	19	26	0	0	0	0	0	0	0	0	0	0	0	10	10	0	0	0	0	0	0	0	0	0	0	0
Out1230	Bacteria	unclassified	unclassified	unclassified	unclassified	unclassified	34	0	0	0	0	0	3	1	0	0	0	1	1	0	0	0	0	0	0	0	1	1	1	0	0	0	1	2	0	0	0	0	0	0	0	0	0	0	1	0	0	0	0
Out1231	Bacteria	unclassified	unclassified	unclassified	unclassified	unclassified	24	0	0	0	0	0	0	0	0	0	0	0	0	0	0	0	0	0	0	0	0	0	0	0	0	0	0	0	0	0	0	0	0	0	0	0	0	0	0	0	0	0	0
Out1232	Bacteria	Acidobacteria	Subgroup_6	Subgroup_6_or	Subgroup_6_fa	Subgroup_6_ge	76	0	0	0	0	1	6	0	0	0	0	0	0	0	0	0	0	0	0	0	1	1	0	0	0	0	0	0	0	0	0	0	0	0	14	0	0	0	0	0	0	0	0
Out1233	Bacteria	Proteobacteria	Alphaproteobacteria	unclassified	unclassified	unclassified	31	0	0	0	0	0	1	0	0	0	0	0	0	0	0	0	0	0	0	0	1	1	1	0	0	0	0	0	0	0	0	0	0	0	0	1	0	0	0	0	0	0	0
Out1234	Bacteria	Proteobacteria	Deltaproteobacteria	unclassified	unclassified	unclassified	24	0	0	0	0	0	0	0	0	0	0	0	0	0	0	0	0	0	0	1	0	0	0	0	0	0	0	0	0	0	0	0	0	0	1	0	0	0	0	0	0	0	0
Out1235	Bacteria	Bacteroidetes	Bacteroidia	Flavobacteriales	Flavobacteriaceae	NS4_marine_group	937	39	38	64	4	0	0	0	0	1	0	0	0	0	0	0	45	48	30	0	0	0	0	0	0	0	0	0	0	0	21	33	46	7	0	0	0	0	0	0	0	0	0
Out1236	Bacteria	Proteobacteria	Gammaproteobacteria	Betaproteobacteriales	Rhodocyclaceae	Dechloromonas	78	0	0	0	0	0	0	0	0	0	0	0	0	0	8	0	0	0	0	0	0	0	0	0	0	4	0	0	0	0	0	0	0	0	0	0	10	0	0	0	0	0	0
Out1237	Bacteria	Proteobacteria	Deltaproteobacteria	unclassified	unclassified	unclassified	59	9	6	1	0	0	0	0	0	0	0	0	0	0	0	0	3	2	4	3	0	0	0	0	0	0	0	0	0	0	3	2	0	2	0	0	0	0	0	0	0	0	0
Out1238	Bacteria	Firmicutes	Bacilli	Bacillales	Planococcaceae	unclassified	35	0	0	0	0	0	0	0	0	0	0	0	0	0	0	0	0	0	0	0	0	0	0	0	0	0	0	0	0	0	0	0	0	0	0	0	0	0	0	0	0	0	0
Out1239	Bacteria	unclassified	unclassified	unclassified	unclassified	unclassified	32	0	0	0	0	0	0	0	0	0	0	0	4	0	0	0	0	0	0	0	0	0	0	0	0	0	0	0	0	0	0	0	0	0	0	0	0	0	0	0	0	0	0
Out124	Bacteria	Proteobacteria	Gammaproteobacteria	Legionellales	Legionellaceae	unclassified	1537	0	0	1	0	0	0	1	0	0	3	1	0	2	41	0	6	1	2	0	2	8	2	16	2	0	0	3	0	0	0	0	4	4	1	3	33	0	0	0	2	1	0
Out1240	Bacteria	Proteobacteria	unclassified	unclassified	unclassified	unclassified	18	0	0	0	0	0	16	0	1	0	0	0	0	0	0	0	0	0	0	0	0	0	1	0	0	0	0	0	0	0	0	0	0	0	0	0	0	0	0	0	0	0	0
Out1241	Bacteria	Bacteroidetes	Bacteroidia	Flavobacteriales	Flavobacteriaceae	NS4_marine_group	110	4	4	4	0	0	0	0	0	0	0	0	0	0	0	0	5	2	1	0	0	0	0	0	0	0	0	0	0	0	0	2	2	0	0	0	0	0	0	0	0	0	0
Out1242	Bacteria	Proteobacteria	Gammaproteobacteria	unclassified	unclassified	unclassified	13	0	0	0	0	0	0	12	0	0	0	0	0	0	0	0	0	0	0	0	0	0	1	0	0	0	0	0	0	0	0	0	0	0	0	0	0	0	0	0	0	0	0
Out1243	Bacteria	Proteobacteria	Alphaproteobacteria	Rhodovibrionales	Kiloniellaceae	uncultured	41	0	0	0	0	0	0	0	0	0	0	0	0	0	0	0	0	0	0	0	0	0	0	0	0	0	0	0	0	0	0	0	0	0	0	0	0	0	0	0	0	0	0
Out1244	Bacteria	Proteobacteria	Gammaproteobacteria	Enterobacteriales	Enterobacteriaceae	Serratia	64	0	0	0	0	0	0	0	0	1	0	0	0	0	0	0	0	0	0	0	0	0	0	0	3	0	0	0	0	17	0	0	0	1	37	0	0	0	0	0	0	0	0
Out1245	Bacteria	unclassified	unclassified	unclassified	unclassified	unclassified	17	0	0	0	0	0	0	0	0	0	0	0	0	0	0	0	0	0	0	0	0	2	0	0	0	0	0	0	0	0	0	0	0	0	0	0	0	0	0	0	0	0	0
Out1246	Bacteria	Proteobacteria	Gammaproteobacteria	unclassified	unclassified	unclassified	45	0	0	0	0	0	1	0	0	0	0	0	0	0	0	0	0	0	0	0	0	2	0	1	0	0	4	2	0	0	0	0	0	0	1	0	0	0	0	0	0	0	0
Out1247	Bacteria	Proteobacteria	Gammaproteobacteria	Betaproteobacteriales	Methylophilaceae	unclassified	27	0	0	0	0	0	0	0	0	0	0	0	0	0	0	0	0	0	0	0	0	1	0	0	1	25	0	0	0	0	0	0	0	0	0	0	0	0	0	0	0	0	0
Out1248	Bacteria	Bacteroidetes	Bacteroidia	unclassified	unclassified	unclassified	52	0	0	0	2	1	1	0	0	0	0	0	0	0	0	0	0	0	0	2	0	0	0	0	0	0	0	0	0	0	0	0	0	1	0	0	0	0	0	0	0	0	0
Out1249	Bacteria	Proteobacteria	Gammaproteobacteria	Betaproteobacteriales	Burkholderiaceae	unclassified	55	0	0	0	0	0	0	0	0	0	0	0	0	0	0	0	0	0	0	0	0	0	0	0	0	0	0	0	0	0	0	0	0	0	0	0	0	0	0	0	0	0	0
Out125	Bacteria	Firmicutes	Bacilli	Bacillales	Thermoactinomycetaceae	unclassified	642	0	0	0	0	0	0	0	1	3	140	3	56	0	0	0	0	0	1	0	0	0	1	0	0	0	36	360	14	0	0	0	0	0	0	0	0	0	0	3	0	0	0
Out1251	Bacteria	Proteobacteria	Alphaproteobacteria	Micavibrionales	Micavibrionaceae	uncultured	34	0	0	0	0	0	0	0	0	0	0	0	0	0	0	0	0	0	0	0	0	0	0	0	0	0	0	0	0	0	0	0	0	0	0	0	0	0	0	0	0	0	0
Out1252	Bacteria	Patescibacteria	Parcubacteria	unclassified	unclassified	unclassified	26	0	0	0	0	0	0	0	0	0	0	0	0	0	0	0	0	0	0	0	0	0	0	0	0	0	0	1	0	4	0	0	0	0	0	0	1	0	0	0	0	0	0
Out1253	Bacteria	Proteobacteria	Gammaproteobacteria	Pseudomonadales	Pseudomonadaceae	Pseudomonas	23	0	0	0	0	0	0	0	0	0	0	0	0	0	0	0	0	0	0	0	0	5	0	0	0	0	0	0	0	0	0	0	0	0	0	0	0	0	0	0	0	0	0
Out1254	Bacteria	Proteobacteria	Gammaproteobacteria	KI89A_clade	KI89A_clade_fa	KI89A_clade_ge	21	0	0	0	0	0	0	0	0	0	0	0	0	0	0	0	0	0	0	0	0	0	0	0	0	0	0	0	0	0	0	0	0	0	0	0	0	0	0	0	0	0	0
Out1255	Bacteria	Bacteroidetes	Bacteroidia	unclassified	unclassified	unclassified	52	0	0	0	0	0	0	1	0	0	0	0	0	0	0	5	0	0	0	0	0	0	0	0	1	0	0	0	0	8	0	0	0	0	0	0	0	0	0	0	0	0	0
Out1256	Bacteria	Actinobacteria	Actinobacteria	Micrococcales	Micrococcaceae	Rothia	21	0	0	0	0	0	0	0	0	0	0	0	0	0	0	0	0	0	0	0	0	0	0	0	0	0	0	0	0	12	0	0	0	0	0	0	0	0	0	0	0	0	0
Out1257	Bacteria	Bacteroidetes	Bacteroidia	Chitinophagales	Chitinophagaceae	unclassified	28	0	0	0	0	0	0	0	0	0	0	0	28	0	0	0	0	0	0	0	0	0	0	0	0	0	0	0	0	0	0	0	0	0	0	0	0	0	0	0	0	0	0
Out1258	Bacteria	Bacteroidetes	Rhodothermia	Rhodothermales	Rhodothermaceae	uncultured	36	0	0	0	0	0	0	0	0	0	0	0	0	0	0	0	0	0	0	0	0	0	0	0	0	0	0	0	0	0	0	0	0	0	0	0	0	0	0	0	0	0	0
Out1259	Bacteria	Proteobacteria	Alphaproteobacteria	unclassified	unclassified	unclassified	40	0	1	0	5	0	0	0	0	0	0	0	0	0	0	0	0	0	0	1	0	0	0	0	0	0	0	0	0	0	0	0	0	1	1	1	0	0	0	0	0	0	0
Out126	Bacteria	unclassified	unclassified	unclassified	unclassified	unclassified	1896	0	0	0	9	30	91	17	9	0	1	3	1	0	0	0	0	0	0	9	6	14	10	5	2	5	0	0	0	0	0	0	0	0	220	47	16	0	2	0	1	0	0
Out1260	Bacteria	Proteobacteria	Alphaproteobacteria	Rhodospirillales	Magnetospiraceae	uncultured	28	1	1	3	0	0	0	0	0	0	0	0	0	0	0	0	0	0	1	0	0	0	0	0	0	0	0	0	0	0	0	0	0	5	0	0	0	0	0	0	0	0	0
Out1261	Bacteria	Bacteroidetes	Bacteroidia	Flavobacteriales	Weeksellaceae	Chryseobacterium	34	0	0	0	0	0	0	0	0	0	0	0	0	0	0	0	0	0	0	0	0	0	0	0	0	0	0	0	0	0	0	0	0	0	0	0	0	0	0	0	0	0	0
Out1262	Bacteria	unclassified	unclassified	unclassified	unclassified	unclassified	21	0	0	1	0	0	0	0	0	0	0	0	0	0	0	0	0	1	0	1	0	0	0	0	0	0	0	0	0	0	0	0	0	0	0	0	0	0	0	0	0	0	0
Out1263	Bacteria	unclassified	unclassified	unclassified	unclassified	unclassified	21	0	0	0	0	0	0	0	0	0	0	0	0	0	0	0	0	0	0	0	0	0	0	0	0	0	0	0	0	0	0	0	0	0	0	0	0	0	0	0	0	0	0
Out1264	Bacteria	Proteobacteria	Gammaproteobacteria	Methylococcales	Cycloclasticaceae	Cycloclasticus	34	0	0	0	0	0	0	0	0	0	0	3	2	0	0	0	0	0	0	0	0	0	0	0	0	0	0	0	9	0	0	0	0	0	0	0	0	0	0	0	0	0	0
Out1265	Bacteria	unclassified	unclassified	unclassified	unclassified	unclassified	18	0	0	0	0	0	0	2	0	0	1	0	0	0	0	0	0	0	1	2	0	0	2	0	0	1	0	0	0	0	0	0	0	0	3	0	0	0	0	0	0	0	0
Out1266	Bacteria	Cyanobacteria	Oxyphotobacteria	unclassified	unclassified	unclassified	37	0	0	0	1	1	0	0	0	0	0	0	0	0	0	0	0	0	0	0	0	0	0	0	0	0	0	0	0	0	0	0	0	2	0	0	0	0	0	0	0	0	0
Out1267	Bacteria	Proteobacteria	Gammaproteobacteria	unclassified	unclassified	unclassified	15	2	0	0	0	0	0	0	0	0	0	0	0	0	0	0	2	1	0	0	0	0	0	0	0	0	0	0	0	0	1	0	0	0	0	0	0	0	0	0	0	0	0
Out1268	Bacteria	Proteobacteria	Alphaproteobacteria	Caulobacterales	Caulobacteraceae	Phenylobacterium	21	0	0	0	0	0	0	0	0	0	0	0	0	0	0	0	0	0	0	0	0	0	0	0	0	0	0	0	0	0	0	0	0	0	0	0	0	0	0	0	0	0	0
Out1269	Bacteria	Firmicutes	Bacilli	Lactobacillales	Carnobacteriaceae	Alloiococcus	45	0	0	0	0	0	0	0	0	0	0	0	1	0	0	0	0	0	0	0	0	0	0	0	38	0	0	0	0	0	0	0	0	0	0	0	0	0	0	0	0	0	0
Out127	Bacteria	Proteobacteria	Alphaproteobacteria	Rhodobacterales	Rhodobacteraceae	unclassified	958	1	0	0	0	0	0	0	0	2	0	0	0	0	0	17	1	0	0	0	0	5	0	0	0	0	0	0	0	0	0	0	1	0	0	4	0	0	0	0	0	0	0
Out1270	Bacteria	Proteobacteria	Alphaproteobacteria	Caulobacterales	Parvularculaceae	Parvularcula	70	0	0	0	0	1	0	0	0	0	5	1	0	0	0	2	0	2	0	0	0	0	0	1	0	0	0	1	6	4	0	0	0	1	2	0	0	0	3	0	2	1	0
Out1271	Bacteria	Proteobacteria	Deltaproteobacteria	unclassified	unclassified	unclassified	49	0	0	0	4	1	1	0	2	0	0	0	0	0	0	0	0	0	0	3	0	0	0	0	0	0	0	0	0	0	0	0	0	1	1	1	0	0	0	0	0	0	0
Out1272	Bacteria	Acidobacteria	Subgroup_6	Subgroup_6_or	Subgroup_6_fa	Subgroup_6_ge	42	0	0	0	0	0	0	0	0	0	0	0	0	0	0	0	0	0	0	0	0	0	0	0	0	0	0	0	0	0	0	0	0	0	0	0	0	0	0	0	0	0	0
Out1273	Bacteria	Actinobacteria	Actinobacteria	Propionibacteriales	Propionibacteriaceae	unclassified	25	0	0	0	0	0	0	0	0	0	0	0	0	0	0	0	0	0	0	0	0	0	0	0	0	0	0	0	0	0	0	0	0	0	0	0	0	0	0	0	0	0	0
Out1274	Bacteria	Proteobacteria	Alphaproteobacteria	unclassified	unclassified	unclassified	53	0	0	0	13	1	0	0	0	0	0	0	0	0	0	0	0	0	0	8	0	0	0	0	0	0	0	0	0	0	0	0	0	0	1	0	0	0	0	0	0	0	0
Out1275	Bacteria	Marinimicrobia_	Marinimicrobia_	Marinimicrobia_	Marinimicrobia_	Marinimicrobia_	76	0	0	2	0	1	7	0	0	0	0	0	0	0	0	0	0	0	0	1	0	3	0	1	0	0	0	0	0	0	0	0	0	1	0	3	0	0	2	0	0	0	0
Out1276	Bacteria	Proteobacteria	Gammaproteobacteria	Steroidobacterales	Woeseiaceae	Woeseia	93	0	0	1	30	0	0	0	0	0	0	0	0	0	0	0	0	0	0	12	0	0	0	0	0	0	0	0	0	0	0	0	0	9	3	2	0	0	0	0	0	0	0
Out1277	Bacteria	Acidobacteria	Subgroup_6	Subgroup_6_or	Subgroup_6_fa	Subgroup_6_ge	40	0	0	0	0	0	0	0	0	0	0	0	0	0	0	0	0	0	0	0	0	0	1	0	0	0	0	0	0	0	0	0	0	0	0	0	0	0	0	0	0	0	0
Out1278	Bacteria	Proteobacteria	Alphaproteobacteria	Rhizobiales	Hyphomicrobiaceae	unclassified	32	0	0	0	0	0	0	0	0	0	0	0	0	0	0	0	0	0	0	0	0	0	0	0	0	0	0	0	0	0	0	0	0	0	0	0	0	0	0	0	0	0	0
Out1279	Bacteria	Proteobacteria	Gammaproteobacteria	Betaproteobacteriales	Burkholderiaceae	Limnobacter	36	0	0	0	0	0	0	0	0	0	0	0	16	0	0	0	0	0	0	0	0	0	0	0	0	0	0	0	0	0	0	0	0	0	0	0	0	0	0	0	0	0	0
Out128	Bacteria	Proteobacteria	Gammaproteobacteria	Cellvibrionales	Porticoccaceae	SAR92_clade	931	60	31	48	0	0	0	0	0	1	0	0	0	0	0	0	39	33	33	0	0	0	1	0	0	0	0	0	0	0	15	24	6	0	0	0	0	0	0	0	0	0	0
Out1280	Bacteria	Proteobacteria	Alphaproteobacteria	unclassified	unclassified	unclassified	14	0	0	0	0	0	0	8	0	0	0	0	0	1	0	0	0	0	0	0	0	0	2	0	0	0	0	0	0	0	0	0	0	0	0	0	0	0	0	0	0	1	0
Out1281	Bacteria	Proteobacteria	Gammaproteobacteria	unclassified	unclassified	unclassified	20	0	0	0	0	0	0	0	0	0	0	0	0	0	0	0	0	0	0	0	0	0	0	0	0	0	0	0	0	0	0	0	0	4	0	0	0	0	0	0	0	0	0
Out1282	Bacteria	Proteobacteria	Deltaproteobacteria	unclassified	unclassified	unclassified	24	1	1	4	2	0	0	0	0	0	0	0	0	0	0	0	1	1	2	2	0	0	0	0	0	0	0	0	0	0	0	0	0	2	0	0	0	0	0	0	0	0	0
Out1283	Bacteria	Marinimicrobia_	Marinimicrobia_	Marinimicrobia_	Marinimicrobia_	Marinimicrobia_	60	0	0	0	0	0	0	0	0	0	2	0	0	0	0	0	0	0	0	0	0	0	0	0	0	0	0	0	0	0	0	0	0	0	0	0	0	0	0	0	0	0	0
Out1284	Bacteria	Proteobacteria	Deltaproteobacteria	Myxococcales	Haliangiaceae	Haliangium	21	0	0	0	0	0	0	0	0	0	0	0	0	0	0	0	0	0	0	0	0	0	0	0	0	0	0	0	0	0	0	0	0	0	0	0	0	0	0	0	0	0	0
Out1285	Bacteria	Proteobacteria	Gammaproteobacteria	unclassified	unclassified	unclassified	30	0	0	0	0	0	2	0	2	0	0	1	0	0	0	0	0	0	0	0	0	2	2	0	0	0	0	0	0	0	0	0	0	0	0	3	7	0	0	0	0	0	0
Out1286	Bacteria	Cyanobacteria	Oxyphotobacteria	unclassified	unclassified	unclassified	21	0	1	2	0	0	0	0	0	0	0	0	0	0	0	0	0	0	0	0	0	0	0	0	0	0	0	0	0	0	1	0	0	0	0	0	0	0	0	0	0	0	0
Out1287	Bacteria	Acidobacteria	Subgroup_21	Subgroup_21_or	Subgroup_21_fa	Subgroup_21_ge	19	0	0	0	0	0	2	0	0	0	0	0	0	0	0	0	0	0	0	0	0	0	0	0	0	0	0	0	0	0	0	0	0	0	2	0	0	0	0	0	0	0	0
Out1288	Bacteria	Proteobacteria	Deltaproteobacteria	unclassified	unclassified	unclassified	26	0	0	0	0	5	0	0	0	0	0	0	0	0	0	0	0	0	0	0	0	0	0	0	0	0	0	0	0	0	0	0	0	0	1	1	0	0	0	0	0	0	0
Out129	Bacteria	Proteobacteria	Alphaproteobacteria	Acetobacterales	Acetobacteraceae	Gluconacetobacter	752	0	0	0	0	0	0	0	0	0	0	0	0	0	0	0	0	0	0	0	0	0	0	0	0	0	0	0	0	0	0	0	0	0	0	0	0	0	0	0	0	0	0
Out1291	Bacteria	unclassified	unclassified	unclassified	unclassified	unclassified	62	0	0	0	0	2	0	0	0	0	0	0	0	0	0	0	0	0	0	0	0	0	0	0	0	0	0	0	0	0	0	0	0	0	22	0	0	0	0	0	0	0	0
Out1292	Bacteria	Proteobacteria	Alphaproteobacteria	Micavibrionales	Micavibrionaceae	uncultured	20	0	0	0	0	0	0	0	0	0	0	0	0	0	0	0	1	0	2	1	0	0	0	0	0	0	0	0	0	0	0	0	1	0	0	0	0	0	0	0	1	0	0
Out1293	Bacteria	Cyanobacteria	Oxyphotobacteria	Chloroplast	Chloroplast_fa	Chloroplast_ge	15	2	3	7	0	0	0	0	0	0	0	0	0	0	0	0	1	0	0	0	0	0	0	0	0	0	0	0	0	0	0	0	0	0	0	0	0	0	0	0	0	0	0
Out1294	Bacteria	Proteobacteria	Gammaproteobacteria	Cellvibrionales	Halieaceae	Halioglobus	49	0	0	0	6	3	0	0	0	0	0	0	0	0	0	0	0	0	0	9	0	0	0	0	0	0	0	0	0	0	0	0	0	0	5	1	0	0	0	0	0	0	0
Out1295	Bacteria	Proteobacteria	Deltaproteobacteria	unclassified	unclassified	unclassified	51	0	0	0	4	0	0	1	0	0	0	0	0	0	0	0	0	0	0	1	0	0	0	0	0	0	0	0	0	0	0	0	0	0	2	0	0	0	0	0	0	1	16
Out1296	Bacteria	Proteobacteria	Gammaproteobacteria	KI89A_clade	KI89A_clade_fa	KI89A_clade_ge	17	0	0	0	1	0	0	0	0	0	0	0	0	0	0	0	0	0	0	1	0	0	0	0	0	0	0	0	0	0	0	0	0	0	7	0	0	0	0	0	0	0	0
Out1297	Bacteria	Proteobacteria	Gammaproteobacteria	unclassified	unclassified	unclassified	24	0	0	0	0	0	0	0	0	0	0	4	8	0	0	0	0	0	0	0	0	0	0	0	1	0	0	1	9	0	0	0	0	0	0	0	0	0	0	0	0	0	0
Out1298	Bacteria	Proteobacteria	Alphaproteobacteria	unclassified	unclassified	unclassified	10	1	0	0	0	0	0	0	0	0	0	0	0	0	0	0	1	0	0	1	0	0	0	1	0	0	0	0	0	0	0	0	0	0	0	0	0	0	0	0	1	0	0
Out1299	Bacteria	Proteobacteria	unclassified	unclassified	unclassified	unclassified	12	0	1	1	0	0	0	0	0	0	0	0	0	0	0	0	1	2	0	1	0	0	0	0	0	0	0	0	0	0	0	0	0	0	0	0	0	0	0	0	0	0	0
Out13	Bacteria	Proteobacteria	Alphaproteobacteria	Micavibrionales	Micavibrionaceae	uncultured	19012	2	0	0	1	0	2	26	0	0	1	0	0	329	1014	7796	2	0	1	0	0	12	4	17	104	85	0	0	2	113	0	0	0	1	0	7	31	52	9	0	0	2	0
Out130	Bacteria	Actinobacteria	Acidimicrobiia	Microtrichales	Microtrichaceae	Sva0996_marine_group	1327	0	0	18	56	6	0	0	0	0	0	0	0	0	0	0	0	0	0	50	1	0	0	0	0	0	0	0	0	0	0	0	0	519	29	0	0	0	0	0	0	0	0
Out1300	Bacteria	Chloroflexi	Dehalococcoidia	unclassified	unclassified	unclassified	45	0	0	0	0	0	0	0	0	0	0	1	0	0	0	0	0	0	0	0	0	0	0	0	0	0	0	0	0	0	0	0	0	0	0	0	0	0	0	0	1	0	0
Out1301	Bacteria	Proteobacteria	Deltaproteobacteria	Bdellovibrionales	Bdellovibrionaceae	OM27_clade	21	1	0	0	0	0	0	0	0	0	0	0	0	0	0	0	0	1	0	0	0	0	0	0	0	0	0	0	0	0	2	5	1	0	0	0	0	0	0	0	0	0	0
Out1302	Bacteria	Acidobacteria	Subgroup_6	unclassified	unclassified	unclassified	58	0	0	0	0	0	0	0	1	0	0	1	0	0	0	0	0	0	0	0	0	0	0	0	0	0	0	2	1	2	0	0	0	0	0	1	0	0	2	0	0	0	0
Out1303	Bacteria	Firmicutes	Bacilli	Lactobacillales	unclassified	unclassified	78	0	0	0	0	0	0	0	0	0	0	0	0	0	0	0	0	0	0	0	0	0	0	0	0	0	0	0	0	23	0	0	0	0	0	0	0	3	1	0	0	0	0
Out1304	Bacteria	Proteobacteria	unclassified	unclassified	unclassified	unclassified	37	4	4	0	0	0	0	0	0	0	0	0	0	0	0	0	3	2	0	2	0	0	0	0	0	0	0	0	0	0	1	0	0	2	1	0	0	0	0	0	0	0	0
Out1305	Bacteria	Proteobacteria	Gammaproteobacteria	Legionellales	Legionellaceae	Legionella	83	0	0	0	0	0	0	0	0	0	0	0	0	0	0	0	0	0	0	0	0	0	0	0	0	0	0	0	0	0	0	0	0	0	0	0	0	0	0	0	0	0	0
Out1306	Bacteria	unclassified	unclassified	unclassified	unclassified	unclassified	22	0	0	0	6	0	0	0	0	0	0	0	0	0	0	0	0	0	0	0	0	0	0	0	0	0	0	0	0	0	0	0	0	2	2	0	0	0	0	0	0	0	0
Out1307	Bacteria	Chloroflexi	Dehalococcoidia	SAR202_clade	SAR202_clade_fa	SAR202_clade_ge	46	0	0	0	0	0	0	0	0	0	0	2	0	4	0	0	0	0	0	0	0	0	0	0	0	0	0	4	0	0	0	0	0	0	0	0	0	0	0	0	1	0	0
Out1308	Bacteria	Proteobacteria	Deltaproteobacteria	unclassified	unclassified	unclassified	49	0	0	0	1	0	1	0	0	0	0	0	0	0	0	0	0	0	2	0	0	0	0	0	0	0	0	0	0	0	0	0	0	0	0	2	0	0	0	0	0	0	0
Out1309	Bacteria	Firmicutes	Clostridia	Clostridiales	Peptostreptococcaceae	unclassified	31	0	0	0	0	0	0	0	0	0	0	0	0	0	0	0	0	0	0	0	0	0	0	0	0	0	0	0	0	0	0	0	0	0	0	0	0	0	0	0	0	0	0
Out131	Bacteria	Proteobacteria	Alphaproteobacteria	unclassified	unclassified	unclassified	2476	94	54	113	111	5	2	2	0	0	2	0	0	3	0	0	53	62	53	36	2	0	0	0	0	0	0	1	0	0	34	35	30	49	143	2	0	0	0	0	0	0	0
Out1310	Bacteria	Deinococcus-Thermus	Deinococci	Deinococcales	Deinococcaceae	Deinococcus	27	0	0	0	0	0	0	0	0	0	0	0	0	0	0	0	0	0	0	0	0	0	0	0	0	0	0	0	0	3	0	0	0	0	0	0	0	0	0	0	0	0	0
Out1311	Bacteria	Marinimicrobia_	Marinimicrobia_	Marinimicrobia_	Marinimicrobia_	Marinimicrobia_	72	0	0	0	0	0	1	1	2	0	0	0	0	2	0	0	0	0	0	0	0	0	0	0	0	0	1	0	0	0	0	0	0	0	0	0	0	2	0	0	0	1	0
Out1312	Bacteria	Proteobacteria	Gammaproteobacteria	Betaproteobacteriales	Burkholderiaceae	unclassified	126	0	0	0	0	0	0	0	0	0	0	0	32	0	0	0	0	0	0	0	0	0	0	0	0	0	0	0	0	1	0	0	0	0	0	0	0	1	0	0	0	0	0
Out1313	Bacteria	Proteobacteria	Gammaproteobacteria	unclassified	unclassified	unclassified	30	0	0	0	0	1	0	0	0	0	0	0	0	0	0	0	0	0	0	1	0	0	0	0	0	0	0	0	0	0	0	0	0	0	2	0	0	0	0	0	0	0	0
Out1314	Bacteria	Proteobacteria	Alphaproteobacteria	Rhizobiales	Beijerinckiaceae	Chelatococcus	46	0	0	0	0	0	0	0	0	0	0	0	46	0	0	0	0	0	0	0	0	0	0	0	0	0	0	0	0	0	0	0	0	0	0	0	0	0	0	0	0	0	0
Out1315	Bacteria	Bacteroidetes	Bacteroidia	Flavobacteriales	Weeksellaceae	unclassified	19	0	0	0	0	0	0	0	0	0	0	0	0	0	0	0	0	0	0	0	0	0	0	0	0	0	0	0	0	0	0	0	0	0	0	0	1	0	0	0	0	0	0
Out1316	Bacteria	Bacteroidetes	Bacteroidia	Flavobacteriales	Cryomorphaceae	NS10_marine_group	54	0	0	0	2	0	0	0	0	0	0	0	0	0	0	0	0	0	0	2	0	0	0	0	0	0	0	0	0	0	0	0	0	0	0	1	0	0	0	0	0	0	0
Out1317	Bacteria	Proteobacteria	unclassified	unclassified	unclassified	unclassified	88	6	11	4	1	0	0	0	0	0	0	0	0	0	0	0	3	2	6	6	0	0	0	0	0	0	0	0	0	0	1	2	0	2	1	0	0	0	0	0	0	0	0
Out1318	Bacteria	Planctomycetes	Phycisphaerae	Phycisphaerales	Phycisphaeraceae	Urania-1B-19_marine_sediment_group	19	0	0	0	1	0	0	0	0	0	0	0	0	0	0	0	0	0	0	0	0	0	0	0	0	0	0	0	0	0	0	0	0	2	0	0	0	0	0	0	0	0	0
Out1319	Bacteria	Bacteroidetes	Bacteroidia	Flavobacteriales	Flavobacteriaceae	unclassified	36	17	0	1	0	0	0	0	0	1	0	0	0	0	0	0	4	0	0	0	1	0	0	0	0	0	0	0	0	0	1	0	1	0	0	0	0	1	3	0	0	0	0
Out132	Bacteria	Marinimicrobia_	Marinimicrobia_	Marinimicrobia_	Marinimicrobia_	Marinimicrobia_	2328	0	0	7	52	31	86	51	14	2	2	18	1	0	0	0	0	0	2	38	22	26	33	9	9	7	0	4	0	0	0	0	0	50	56	83	78	52	27	8	4	2	0
Out1320	Bacteria	Bacteroidetes	Bacteroidia	Flavobacteriales	Flavobacteriaceae	Capnocytophaga	15	0	0	0	0	0	0	0	0	0	0	0	0	0	0	0	0	0	0	0	0	0	0	0	0	0	0	0	0	0	0	0	0	0	0	0	0	0	0	0	0	0	0
Out1321	Bacteria	Bacteroidetes	Bacteroidia	Chitinophagales	Chitinophagaceae	Niabella	23	0	0	0	0	0	0	0	0	0	0	0	0	0	0	0	0	0	0	0	0	0	0	0	0	0	0	0	0	0	0	0	0	0	0	0	0	0	0	0	0	0	0
Out1322	Bacteria	Proteobacteria	Gammaproteobacteria	Oceanospirillales	Alcanivoracaceae	Alcanivorax	31860	26	1	1	0	4	30	5	26	19036	11	35	5	55	80	11	0	41	0	2	0	1	1	1	3	9	5650	4	1	38	0	0	2	2	0	10	1	1	5	6527	2	21	0
Out1323	Bacteria	unclassified	unclassified	unclassified	unclassified	unclassified	11	0	0	0	0	0	0	0	0	0	0	0	0	0	0	0	0	0	0	0	0	0	0	0	0	0	0	0	0	0	0	0	0	0	0	0	0	0	0	0	0	0	0
Out1324	Bacteria	unclassified	unclassified	unclassified	unclassified	unclassified	34	0	0	0	0	1	5	0	0	0	0	0	0	0	0	0	0	0	0	0	0	0	0	0	0	0	0	0	0	0	0	0	0	0	0	1	0	0	0	0	0	0	0
Out1325	Bacteria	Proteobacteria	Alphaproteobacteria	Sphingomonadales	Sphingomonadaceae	Sphingomonas	484	0	0	0	0	0	0	0	0	0	0	0	282	0	0	0	0	0	0	0	0	0	0	0	0	0	0	0	0	0	0	0	0	0	0	0	0	1	0	0	0	0	0
Out1326	Bacteria	Proteobacteria	Deltaproteobacteria	Myxococcales	Archangiaceae	unclassified	33	0	0	0	0	0	0	0	0	0	0	0	0	0	0	0	0	0	0	0	0	0	0	0	0	0	0	0	0	0	0	0	0	0	0	0	0	0	0	0	0	0	0
Out1327	Bacteria	Firmicutes	Bacilli	Bacillales	Staphylococcaceae	Staphylococcus	43	0	0	0	0	0	0	0	0	0	0	0	0	0	0	0	0	0	0	0	0	0	0	0	0	0	0	0	0	6	0	0	0	0	0	0	0	0	0	3	0	0	0
Out1328	Bacteria	Proteobacteria	Alphaproteobacteria	unclassified	unclassified	unclassified	19	0	0	0	0	0	0	0	0	0	0	0	1	0	0	0	0	0	0	0	0	0	0	0	0	0	0	0	0	0	0	0	0	0	0	0	0	0	0	0	1	0	0
Out1329	Bacteria	Proteobacteria	Alphaproteobacteria	Rhodospirillales	Magnetospiraceae	Magnetospira	52	0	0	0	17	0	0	0	0	0	0	0	0	0	0	0	0	0	0	3	0	0	0	0	0	0	0	0	0	0	0	0	0	0	5	0	0	0	0	0	0	0	0
Out133	Bacteria	Bacteroidetes	Bacteroidia	Flavobacteriales	Flavobacteriaceae	NS5_marine_group	838	33	18	70	5	0	0	0	0	0	0	0	0	0	0	1	60	67	23	0	0	0	0	0	0	0	0	0	0	0	5	59	178	32	0	0	0	0	0	0	0	0	0
Out1330	Bacteria	Proteobacteria	Gammaproteobacteria	unclassified	unclassified	unclassified	33	0	0	0	0	2	1	0	0	0	0	0	0	0	0	0	0	0	0	1	2	0	0	0	0	0	0	0	0	0	0	0	0	0	5	3	0	0	0	0	0	0	0
Out1331	Bacteria	Proteobacteria	unclassified	unclassified	unclassified	unclassified	22	0	0	0	0	0	0	0	0	0	0	0	0	0	0	0	0	0	0	0	0	0	0	0	0	0	0	22	0	0	0	0	0	0	0	0	0	0	0	0	0	0	0
Out1332	Bacteria	Deinococcus-Thermus	Deinococci	Deinococcales	Deinococcaceae	Deinococcus	23	0	0	0	0	0	0	0	0	0	0	0	0	0	0	0	0	0	0	0	0	0	0	0	0	0	0	0	0	0	0	0	0	0	0	0	0	0	0	0	0	0	0
Out1333	Bacteria	unclassified	unclassified	unclassified	unclassified	unclassified	23	0	0	0	0	0	0	0	0	0	0	0	0	0	0	0	0	0	0	0	0	0	0	0	0	0	0	0	0	0	0	0	0	2	4	0	0	0	0	0	0	0	0
Out1334	Bacteria	Firmicutes	Clostridia	Clostridiales	Lachnospiraceae	unclassified	24	0	0	0	0	0	0	0	0	0	0	0	0	0	0	0	0	0	0	0	0	0	0	0	0	0	0	0	0	0	0	0	0	0	0	0	0	0	0	0	0	0	0
Out1335	Bacteria	Proteobacteria	Deltaproteobacteria	Myxococcales	Nannocystaceae	unclassified	45	0	0	0	4	3	2	0	0	0	0	0	0	0	0	0	0	0	0	1	0	0	0	0	0	0	0	0	0	0	0	0	0	2	9	0	0	0	0	0	0	0	0
Out1336	Bacteria	Proteobacteria	Gammaproteobacteria	Betaproteobacteriales	Burkholderiaceae	Alcaligenes	44	0	0	0	0	0	0	0	0	0	0	0	0	0	10	0	0	0	0	0	0	0	0	0	0	0	0	0	0	18	0	0	0	0	0	0	0	0	0	0	0	0	0
Out1337	Bacteria	Chloroflexi	Dehalococcoidia	SAR202_clade	SAR202_clade_fa	SAR202_clade_ge	13	0	0	0	0	0	0	0	0	0	0	0	0	0	0	0	0	0	0	0	0	0	0	0	3	0	0	0	0	0	0	0	0	0	0	0	0	0	0	0	0	0	0
Out1338	Bacteria	Proteobacteria	Alphaproteobacteria	unclassified	unclassified	unclassified	26	0	0	0	0	0	1	0	0	0	0	0	0	0	0	20	0	0	1	0	1	0	0	0	0	0	0	2	0	0	0	0	0	0	0	0	0	0	0	0	0	0	0
Out1339	Bacteria	Planctomycetes	Planctomycetacia	Pirellulales	Pirellulaceae	Blastopirellula	23	0	0	1	3	0	0	0	0	0	0	0	0	0	0	0	0	0	2	0	0	0	0	0	0	0	0	0	0	0	0	0	0	4	0	0	0	0	0	0	0	0	0
Out134	Bacteria	Bacteroidetes	Bacteroidia	Flavobacteriales	Flavobacteriaceae	Robiginitalea	900	3	0	0	50	35	15	32	22	0	2	25	0	0	40	0	2	1	0	5	30	10	22	39	20	15	0	1	1	0	5	0	8	3	25	6	57	275	12	2	0	5	0
Out1340	Bacteria	Firmicutes	Bacilli	Lactobacillales	Enterococcaceae	Enterococcus	92	0	0	0	0	0	0	0	0	0	0	0	0	0	0	0	0	0	0	0	0	0	1	0	0	0	0	0	0	28	0	0	0	0	0	0	0	0	0	2	0	0	0
Out1341	Bacteria	Proteobacteria	unclassified	unclassified	unclassified	unclassified	45	5	2	1	7	0	0	0	0	0	0	0	0	0	0	0	7	2	4	0	1	0	0	0	0	0	0	0	0	0	0	0	0	2	0	0	0	0	0	0	0	0	0
Out1342	Bacteria	Proteobacteria	Gammaproteobacteria	Oceanospirillales	unclassified	unclassified	32	0	0	0	3	0	0	0	0	0	0	0	0	4	8	0	0	0	0	1	0	0	0	0	0	0	0	0	0	0	0	0	0	0	0	0	0	0	0	0	0	0	0
Out1343	Bacteria	unclassified	unclassified	unclassified	unclassified	unclassified	26	2	1	7	0	0	0	0	0	0	0	0	0	0	0	0	0	1	1	0	0	0	0	0	0	0	0	0	0	0	0	0	0	3	0	0	0	0	0	0	0	0	0
Out1344	Bacteria	Actinobacteria	Thermoleophilia	Gaiellales	uncultured	uncultured_ge	25	0	0	0	0	0	0	0	0	0	0	0	0	0	0	0	0	0	0	0	0	0	0	0	0	0	0	0	0	0	0	0	0	0	0	0	0	0	0	0	0	0	0
Out1346	Bacteria	Proteobacteria	Deltaproteobacteria	NB1-j	NB1-j_fa	NB1-j_ge	22	0	0	0	0	0	0	0	0	0	0	0	1	0	0	0	0	0	0	0	0	0	0	0	0	9	0	0	0	0	0	0	0	0	0	0	0	0	0	0	0	0	0
Out1347	Bacteria	Proteobacteria	Alphaproteobacteria	SAR11_clade	Clade_I	Clade_Ib	12	0	0	0	0	0	0	0	0	0	0	0	0	0	0	0	0	0	0	0	0	0	0	0	0	0	0	0	0	0	0	0	0	0	0	0	0	0	0	0	0	0	0
Out1348	Bacteria	Bacteroidetes	Bacteroidia	Chitinophagales	Saprospiraceae	Aureispira	27	0	0	8	4	0	0	0	0	0	0	0	0	0	0	0	0	0	0	0	0	0	0	0	0	0	0	0	0	0	0	0	0	1	0	0	0	0	0	0	0	0	0
Out1349	Bacteria	Bacteroidetes	Bacteroidia	Flavobacteriales	Flavobacteriaceae	unclassified	23	0	0	0	0	0	0	0	0	0	0	0	0	0	0	0	0	0	0	0	0	0	0	0	0	0	0	1	0	0	4	2	8	0	0	0	0	0	0	0	0	0	0
Out135	Bacteria	Proteobacteria	Gammaproteobacteria	Betaproteobacteriales	Burkholderiaceae	Aquabacterium	1922	0	0	0	0	1	1	7	1	4	0	0	0	2	332	12	0	0	0	0	1	1	0	0	4	40	1	0	1	66	0	0	0	0	5	0	23	85	6	8	0	3	246
Out1350	Bacteria	Cyanobacteria	Oxyphotobacteria	Nostocales	unclassified	unclassified	48	0	0	0	0	0	0	0	0	0	0	0	48	0	0	0	0	0	0	0	0	0	0	0	0	0	0	0	0	0	0	0	0	0	0	0	0	0	0	0	0	0	0
Out1351	Bacteria	PAUC34f	PAUC34f_cl	PAUC34f_or	PAUC34f_fa	PAUC34f_ge	54	0	0	1	5	1	1	0	0	0	0	0	0	0	0	0	0	0	0	0	1	0	0	0	0	0	0	0	0	0	0	0	0	3	11	0	0	0	0	0	0	0	0
Out1352	Bacteria	Nitrospinae	Nitrospinia	Nitrospinales	Nitrospinaceae	unclassified	30	0	0	0	0	1	1	0	0	0	0	0	0	0	0	0	0	0	0	0	0	0	0	0	0	0	0	0	0	0	0	0	0	0	4	1	0	0	0	0	0	0	0
Out1353	Bacteria	Proteobacteria	Deltaproteobacteria	Bdellovibrionales	Bdellovibrionaceae	OM27_clade	36	0	0	2	1	0	2	1	0	0	0	0	0	0	0	0	0	0	0	0	0	0	0	0	0	0	0	0	0	0	0	0	0	1	0	0	0	0	0	0	0	0	0
Out1354	Bacteria	Proteobacteria	Deltaproteobacteria	Bdellovibrionales	Bdellovibrionaceae	OM27_clade	16	0	0	1	9	0	0	0	0	0	0	0	0	0	0	0	0	0	0	0	1	0	0	0	0	0	0	0	0	0	0	0	0	1	0	1	0	0	0	0	0	0	0
Out1355	Bacteria	Proteobacteria	Gammaproteobacteria	Betaproteobacteriales	Burkholderiaceae	Limnobacter	31	0	0	0	0	0	0	0	0	0	0	0	0	0	0	0	0	0	0	0	0	0	0	0	0	0	0	0	0	0	0	0	0	0	0	0	0	0	0	0	0	0	0
Out1356	Bacteria	Proteobacteria	Gammaproteobacteria	Oceanospirillales	Alcanivoracaceae	Alcanivorax	1758	0	0	0	1	0	0	0	7	1	10	0	5	299	208	70	0	0	0	0	0	0	0	0	1	70	3	0	0	7	0	0	0	0	0	0	0	0	23	1	0	0	0
Out1357	Bacteria	Chloroflexi	Dehalococcoidia	SAR202_clade	SAR202_clade_fa	SAR202_clade_ge	30	0	0	0	0	0	0	0	0	0	0	2	2	0	0	0	0	0	0	0	0	0	0	0	0	0	0	0	0	0	0	0	0	0	0	0	0	0	1	0	0	1	0
Out1358	Bacteria	Proteobacteria	Deltaproteobacteria	SAR324_clade	SAR324_clade	SAR324_clade	1626	0	0	1	54	31	59	74	15	0	0	0	2	0	29	0	0	0	1	30	16	37	28	14	4	0	0	0	0	0	0	0	0	23	39	46	71	33	10	0	0	2	0
Out1359	Bacteria	Proteobacteria	Gammaproteobacteria	unclassified	unclassified	unclassified	19	1	1	2	0	0	0	0	0	0	0	0	0	0	0	0	1	1	2	0	0	0	0	0	0	0	0	0	0	0	0	1	2	0	0	0	0	0	0	0	0	0	0
Out136	Bacteria	Actinobacteria	Rubrobacteria	Rubrobacterales	Rubrobacteriaceae	Rubrobacter	675	0	0	0	0	0	0	0	0	2	0	0	0	0	0	0	0	0	0	0	0	0	0	0	0	5	4	0	0	175	0	0	0	0	0	0	0	0	2	0	0	0	0
Out1361	Bacteria	Proteobacteria	Gammaproteobacteria	unclassified	unclassified	unclassified	16	0	0	0	3	0	0	0	0	0	0	0	0	0	0	0	0	0	0	2	0	0	0	0	0	0	0	0	0	0	0	0	0	0	2	0	0	0	0	0	0	0	0
Out1362	Bacteria	Proteobacteria	Deltaproteobacteria	Myxococcales	Phaselicystidaceae	Phaselicystis	19	0	0	0	0	0	0	0	0	0	0	0	19	0	0	0	0	0	0	0	0	0	0	0	0	0	0	0	0	0	0	0	0	0	0	0	0	0	0	0	0	0	0
Out1363	Bacteria	Bacteroidetes	Bacteroidia	unclassified	unclassified	unclassified	21	0	0	0	0	0	1	0	0	0	0	0	0	0	0	0	0	0	0	0	0	0	20	0	0	0	0	0	0	0	0	0	0	0	0	0	0	0	0	0	0	0	0
Out1364	Bacteria	PAUC34f	PAUC34f_cl	PAUC34f_or	PAUC34f_fa	PAUC34f_ge	22	0	0	0	0	0	0	0	0	0	0	0	1	0	0	0	0	0	0	0	0	0	0	0	0	0	0	0	0	0	0	0	0	0	0	0	0	0	0	0	0	0	0
Out1365	Bacteria	Proteobacteria	Alphaproteobacteria	unclassified	unclassified	unclassified	18	0	0	0	4	0	0	0	0	0	0	0	0	0	0	0	0	0	0	1	0	0	0	0	0	0	0	0	0	0	0	0	0	3	4	0	0	0	0	0	0	0	0
Out1366	Bacteria	Proteobacteria	Alphaproteobacteria	Rhizobiales	unclassified	unclassified	8	0	0	0	0	0	0	0	0	0	3	0	1	0	0	0	0	0	0	0	0	0	0	0	0	0	0	4	0	0	0	0	0	0	0	0	0	0	0	0	0	0	0
Out1367	Bacteria	Proteobacteria	Gammaproteobacteria	unclassified	unclassified	unclassified	30	0	0	2	0	0	0	0	0	0	0	0	0	0	0	0	0	0	13	0	2	0	0	0	0	0	0	2	0	0	0	0	2	0	0	0	0	0	0	0	0	0	0
Out1368	Bacteria	Proteobacteria	Deltaproteobacteria	unclassified	unclassified	unclassified	43	0	0	0	1	0	0	1	0	0	0	0	0	0	0	0	0	0	0	1	1	0	1	0	0	0	0	0	0	0	0	0	0	0	8	1	0	0	0	0	0	0	0
Out1369	Bacteria	Proteobacteria	Deltaproteobacteria	NB1-j	NB1-j_fa	NB1-j_ge	24	0	0	0	0	1	1	0	0	0	1	1	0	0	0	7	0	0	0	0	0	0	0	0	0	0	0	0	0	0	0	0	0	0	0	0	0	0	0	0	0	0	7
Out137	Bacteria	Proteobacteria	Alphaproteobacteria	Rhodobacterales	Rhodobacteraceae	unclassified	835	0	0	1	5	7	1	6	7	0	47	2	31	40	0	43	1	2	1	7	8	14	3	10	2	37	0	31	2	8	1	0	6	6	17	11	0	18	18	0	20	3	0
Out1370	Bacteria	Proteobacteria	Gammaproteobacteria	unclassified	unclassified	unclassified	11	0	0	0	0	0	0	0	0	0	0	0	0	0	0	0	0	0	0	0	0	0	0	0	0	0	0	0	0	0	0	0	0	4	5	0	0	0	0	0	0	0	0
Out1371	Bacteria	Proteobacteria	Gammaproteobacteria	Cellvibrionales	Halieaceae	unclassified	16	0	0	0	0	0	0	0	0	0	0	0	0	0	0	0	0	0	0	0	0	0	0	0	0	0	0	0	0	0	0	0	0	0	0	0	0	0	0	0	0	0	0
Out1372	Bacteria	Proteobacteria	Gammaproteobacteria	unclassified	unclassified	unclassified	13	0	0	0	0	0	0	0	0	0	0	0	0	0	0	0	0	0	0	0	0	0	0	0	0	0	0	0	0	0	0	0	0	0	0	0	0	0	0	0	0	0	0
Out1373	Bacteria	unclassified	unclassified	unclassified	unclassified	unclassified	12	0	0	0	0	0	1	0	0	0	0	0	0	0	0	0	0	0	0	0	0	0	0	0	0	0	0	0	0	0	0	0	0	0	0	0	0	0	0	0	0	0	0
Out1374	Bacteria	Proteobacteria	Deltaproteobacteria	NB1-j	NB1-j_fa	NB1-j_ge	48	0	0	0	0	1	3	0	0	0	0	0	0	0	0	0	0	0	0	0	0	4	1	0	0	0	0	1	0	0	0	0	0	0	0	1	4	0	0	0	1	0	0
Out1375	Bacteria	Proteobacteria	Gammaproteobacteria	Vibrionales	Vibrionaceae	Vibrio	20	0	0	2	0	0	0	0	0	0	0	0	0	0	0	0	0	0	1	1	0	0	0	0	0	0	0	0	0	0	1	0	1	0	0	0	0	0	0	0	0	0	0
Out1376	Bacteria	unclassified	unclassified	unclassified	unclassified	unclassified	15	2	1	3	0	0	2	0	0	0	0	0	0	0	0	0	0	0	0	0	0	0	0	0	0	0	0	0	0	0	0	0	0	0	0	0	0	0	0	0	0	0	0
Out1377	Bacteria	Proteobacteria	Alphaproteobacteria	Puniceispirillales	SAR116_clade	SAR116_clade_ge	30	0	0	9	0	0	0	0	0	0	0	0	0	0	0	0	0	2	1	0	0	0	0	0	0	0	0	0	0	0	0	0	0	3	0	0	0	0	0	0	0	0	0
Out1378	Bacteria	Actinobacteria	Acidimicrobiia	unclassified	unclassified	unclassified	29	0	0	0	0	0	0	0	0	0	0	0	0	0	0	0	0	0	0	0	0	0	0	0	0	0	0	0	0	0	0	0	0	0	0	0	0	0	0	0	0	0	0
Out1379	Bacteria	Proteobacteria	Alphaproteobacteria	Rhodobacterales	Rhodobacteraceae	unclassified	12	0	0	0	0	0	0	0	0	0	0	0	0	0	0	0	2	3	0	0	0	0	0	0	0	0	0	0	0	0	2	1	4	0	0	0	0	0	0	0	0	0	0
Out138	Bacteria	Actinobacteria	Acidimicrobiia	Microtrichales	Microtrichaceae	Sva0996_marine_group	796	25	16	20	0	0	0	0	0	1	0	0	0	0	0	0	36	28	22	0	1	0	0	0	0	0	0	0	0	0	98	49	92	3	0	0	0	0	0	0	0	0	0
Out1380	Bacteria	Proteobacteria	Deltaproteobacteria	Bdellovibrionales	Bacteriovoracaceae	unclassified	64	6	2	11	0	0	0	0	0	0	0	0	0	0	0	0	3	3	3	3	0	0	0	0	0	0	0	0	0	0	1	2	0	0	0	0	0	0	0	0	0	0	0
Out1381	Bacteria	Proteobacteria	Deltaproteobacteria	unclassified	unclassified	unclassified	26	0	0	0	2	0	0	0	0	0	0	0	0	0	0	0	0	0	0	0	0	0	0	0	0	0	0	0	0	0	0	0	0	5	0	0	0	0	0	0	0	0	0
Out1382	Bacteria	Planctomycetes	Phycisphaerae	Phycisphaerales	Phycisphaeraceae	unclassified	14	0	0	0	0	0	0	0	0	0	0	0	0	0	0	0	0	0	0	0	0	0	0	0	1	0	0	0	0	0	0	0	0	0	0	0	0	0	0	0	0	0	0
Out1383	Bacteria	Proteobacteria	Alphaproteobacteria	Rhizobiales	unclassified	unclassified	19	0	0	0	0	0	0	0	0	0	0	0	0	0	0	0	5	2	2	0	0	0	0	0	0	0	0	0	0	0	0	0	0	0	0	0	0	0	0	0	0	0	0
Out1384	Bacteria	Planctomycetes	Planctomycetacia	Pirellulales	Pirellulaceae	unclassified	21	0	0	0	0	0	0	0	0	0	0	0	0	0	0	0	0	0	0	0	0	0	0	0	0	0	0	0	0	0	0	0	0	18	0	0	0	0	0	0	0	0	0
Out1385	Bacteria	Proteobacteria	Alphaproteobacteria	Rhodospirillales	Magnetospiraceae	uncultured	31	0	0	0	0	0	0	0	0	0	0	1	1	2	10	8	0	0	0	0	0	0	0	0	0	0	0	3	0	0	0	0	0	0	0	0	0	0	0	0	0	0	0
Out1386	Bacteria	Proteobacteria	Deltaproteobacteria	NB1-j	NB1-j_fa	NB1-j_ge	55	0	0	0	2	3	1	0	0	0	0	0	0	0	0	0	0	0	0	0	7	0	0	1	0	0	0	0	0	0	0	0	0	0	13	0	0	0	0	0	0	0	0
Out1387	Bacteria	unclassified	unclassified	unclassified	unclassified	unclassified	33	0	0	0	0	0	0	0	0	0	0	0	0	0	0	0	0	0	0	0	0	0	0	0	0	0	0	0	0	0	0	0	0	1	14	0	0	0	0	0	0	0	0
Out1388	Bacteria	Cyanobacteria	Oxyphotobacteria	Synechococcales	Cyanobiaceae	Prochlorococcus_MIT9313	44	1	0	1	0	0	0	0	0	0	0	0	0	0	0	0	1	0	3	4	0	0	0	0	0	0	0	0	0	0	1	0	1	2	0	1	0	0	0	0	0	0	0
Out1389	Bacteria	Proteobacteria	Alphaproteobacteria	Rhodospirillales	Magnetospiraceae	uncultured	30	0	0	0	0	0	3	0	0	0	0	0	3	0	0	0	0	0	0	0	0	0	0	0	0	0	0	0	0	0	0	0	0	0	3	1	0	0	1	0	0	0	0
Out139	Bacteria	Tenericutes	Mollicutes	Mycoplasmatales	Mycoplasmataceae	Mycoplasma	2649	0	0	0	0	0	0	8	2	1	1	0	3	5	25	2	0	0	0	0	0	0	0	0	0	45	8	0	0	6	0	0	0	0	1	1	16	3	4	9	0	0	109
Out1390	Bacteria	Proteobacteria	Deltaproteobacteria	unclassified	unclassified	unclassified	74	3	1	1	2	1	0	0	0	0	0	0	0	0	0	0	1	2	1	6	0	2	0	0	0	0	0	0	0	0	1	0	0	2	0	2	0	0	0	0	0	0	0
Out1391	Bacteria	Proteobacteria	Gammaproteobacteria	unclassified	unclassified	unclassified	33	0	0	0	0	0	2	0	0	0	0	0	0	0	0	0	0	0	0	0	0	0	0	0	0	0	0	0	0	0	0	0	0	0	1	0	0	0	0	0	0	0	0
Out1392	Bacteria	Actinobacteria	Actinobacteria	Actinomycetales	Actinomycetaceae	Actinomyces	11	0	0	0	0	0	0	0	0	0	0	0	0	0	0	0	0	0	0	0	0	0	0	0	0	0	0	0	0	0	0	0	0	0	0	0	0	0	0	0	0	0	0
Out1393	Bacteria	Proteobacteria	Alphaproteobacteria	Rhizobiales	Beijerinckiaceae	unclassified	25	0	0	0	0	0	0	0	0	0	0	0	18	0	0	0	0	0	0	0	0	0	0	0	0	0	0	0	0	0	0	0	0	0	0	0	0	7	0	0	0	0	0
Out1394	Bacteria	Proteobacteria	Alphaproteobacteria	unclassified	unclassified	unclassified	49	0	0	2	4	0	0	0	0	0	0	0	0	0	0	0	0	0	0	0	0	0	0	0	0	0	0	0	0	0	0	0	0	3	2	0	0	0	0	0	0	0	0
Out1395	Bacteria	Proteobacteria	Alphaproteobacteria	Rhodobacterales	Rhodobacteraceae	Rhodobacter	35	0	0	0	0	0	0	0	0	0	0	0	1	0	0	0	0	0	0	0	0	0	0	0	0	0	0	0	0	0	0	0	0	0	0	0	0	0	0	0	0	0	0
Out1396	Bacteria	Proteobacteria	Gammaproteobacteria	Salinisphaerales	Solimonadaceae	unclassified	27	0	1	0	0	0	0	0	0	0	0	0	0	3	0	0	0	0	0	0	0	0	0	0	0	0	0	0	0	0	0	0	0	0	0	0	0	0	0	0	0	0	0
Out1397	Bacteria	Actinobacteria	Actinobacteria	Frankiales	Sporichthyaceae	hgcI_clade	23	0	0	0	0	0	0	0	0	0	0	0	0	0	0	0	0	0	0	0	0	0	0	0	0	0	0	0	0	0	0	0	0	0	0	0	0	0	0	0	0	0	0
Out1398	Bacteria	Proteobacteria	Gammaproteobacteria	unclassified	unclassified	unclassified	43	0	0	0	0	0	0	0	0	6	1	0	0	0	0	0	0	0	0	0	0	0	0	0	0	0	6	0	0	0	0	0	0	0	0	0	0	0	0	12	0	0	0
Out1399	Bacteria	unclassified	unclassified	unclassified	unclassified	unclassified	18	0	0	0	0	0	0	0	0	0	0	0	0	0	0	0	0	0	0	0	0	0	0	0	0	0	0	0	0	0	0	0	0	0	0	0	0	0	0	0	0	0	0
Out14	Bacteria	Firmicutes	Bacilli	Bacillales	unclassified	unclassified	29258	0	0	0	2	3	16	10	2	35	2	0	6	35	422	52	0	0	0	0	1	13	5	5	20	340	176	2	24	4800	5	0	0	3	0	1	107	282	24	189	1	0	140
Out140	Bacteria	Proteobacteria	Gammaproteobacteria	unclassified	unclassified	unclassified	821	2	0	15	15	2	3	15	14	3	2	7	0	2	29	2	2	1	38	18	20	12	15	14	45	5	25	0	0	10	2	1	14	7	16	7	1	30	39	0	0	2	0
Out1400	Bacteria	Proteobacteria	Gammaproteobacteria	unclassified	unclassified	unclassified	55	0	0	0	0	0	4	7	2	1	0	0	0	0	0	0	0	0	0	0	0	0	1	0	0	0	0	0	0	0	0	0	0	0	0	3	0	0	0	0	0	0	0
Out1402	Bacteria	Chloroflexi	unclassified	unclassified	unclassified	unclassified	20	0	0	0	0	0	0	0	0	0	0	0	0	0	0	0	0	0	0	0	0	0	0	0	3	15	0	0	0	0	0	0	0	0	0	0	0	0	0	0	0	0	0
Out1403	Bacteria	Proteobacteria	Gammaproteobacteria	unclassified	unclassified	unclassified	21	0	0	0	0	0	0	0	0	0	0	0	0	0	21	0	0	0	0	0	0	0	0	0	0	0	0	0	0	0	0	0	0	0	0	0	0	0	0	0	0	0	0
Out1404	Bacteria	Verrucomicrobia	Verrucomicrobiae	unclassified	unclassified	unclassified	26	0	0	0	3	0	0	0	0	0	0	0	0	0	0	0	0	0	0	0	0	0	0	0	0	0	0	0	0	0	0	0	0	12	5	0	0	0	0	0	0	0	0
Out1405	Bacteria	unclassified	unclassified	unclassified	unclassified	unclassified	38	0	0	0	0	0	3	0	0	0	0	1	0	0	0	0	0	0	0	0	0	0	0	0	0	0	0	1	0	0	0	0	0	0	0	1	0	0	0	0	2	0	0
Out1406	Bacteria	Proteobacteria	Alphaproteobacteria	unclassified	unclassified	unclassified	20	0	0	0	0	0	0	0	0	0	0	0	0	0	0	0	0	0	0	0	0	0	0	0	0	0	0	0	0	0	0	0	0	0	0	0	0	0	0	0	0	0	0
Out1407	Bacteria	Proteobacteria	Deltaproteobacteria	NB1-j	NB1-j_fa	NB1-j_ge	39	0	0	0	0	0	0	0	0	0	0	0	0	0	0	0	0	0	0	0	0	0	0	0	0	0	0	0	0	0	0	0	0	0	8	0	0	0	0	0	0	0	0
Out1408	Bacteria	unclassified	unclassified	unclassified	unclassified	unclassified	9	0	0	0	0	0	0	0	0	0	0	0	0	0	0	0	0	0	0	0	0	0	0	0	0	0	0	0	0	0	0	0	0	0	0	0	0	0	0	0	0	0	0
Out1409	Bacteria	Proteobacteria	Alphaproteobacteria	unclassified	unclassified	unclassified	18	0	0	0	0	0	0	0	0	0	0	0	0	1	0	0	0	0	0	0	0	0	0	0	0	0	0	0	0	0	0	0	0	0	0	0	0	0	0	0	0	1	0
Out141	Bacteria	Proteobacteria	Gammaproteobacteria	unclassified	unclassified	unclassified	791	54	28	79	0	0	0	0	0	0	0	0	0	0	0	1	43	46	37	0	0	2	0	0	0	0	0	0	0	1	30	42	66	1	6	0	0	0	0	0	0	0	0
Out1410	Bacteria	Firmicutes	Clostridia	Clostridiales	unclassified	unclassified	29	0	0	0	0	0	0	0	0	0	0	0	0	0	0	0	0	0	0	0	0	0	0	0	0	0	0	0	0	0	0	0	0	0	0	0	0	0	0	0	0	0	0
Out1411	Bacteria	Bacteroidetes	Bacteroidia	Chitinophagales	Chitinophagaceae	unclassified	27	0	0	0	0	0	0	0	0	0	0	0	10	0	0	0	0	0	0	0	0	0	0	0	0	0	0	0	1	9	0	0	0	0	0	0	0	0	0	0	0	0	0
Out1412	Bacteria	Cyanobacteria	Oxyphotobacteria	Nostocales	Nostocaceae	Calothrix_PCC-6303	20	0	0	0	0	0	0	0	0	0	0	0	0	0	0	0	0	0	0	0	0	0	0	0	0	0	0	0	0	0	0	0	0	0	0	0	0	0	0	0	0	0	0
Out1413	Bacteria	Marinimicrobia_	Marinimicrobia_	Marinimicrobia_	Marinimicrobia_	Marinimicrobia_	24	0	0	0	0	0	0	0	0	0	0	0	0	0	0	0	0	0	0	0	0	0	0	0	0	0	0	0	0	0	0	0	0	0	0	0	0	0	0	0	0	0	0
Out1414	Bacteria	Proteobacteria	Gammaproteobacteria	unclassified	unclassified	unclassified	23	0	0	1	1	0	0	0	0	0	0	0	0	0	0	0	0	0	0	1	0	0	0	0	0	0	0	0	0	0	0	0	0	1	4	0	0	0	0	0	0	0	0
Out1415	Bacteria	Proteobacteria	Alphaproteobacteria	Sphingomonadales	Sphingomonadaceae	Sphingobium	128	0	0	0	0	0	0	0	0	0	0	0	61	0	0	0	0	0	0	0	0	0	0	0	0	0	0	0	0	0	0	0	0	0	0	0	0	0	0	0	0	0	0
Out1416	Bacteria	Proteobacteria	Deltaproteobacteria	Oligoflexales	Oligoflexaceae	uncultured	31	1	0	4	3	0	1	0	0	0	0	0	0	0	0	0	1	1	1	0	0	0	0	0	0	0	0	0	0	0	0	0	0	0	2	0	0	1	0	0	0	0	0
Out1417	Bacteria	Planctomycetes	Planctomycetacia	Pirellulales	Pirellulaceae	Blastopirellula	21	0	0	0	2	0	0	0	0	0	0	0	0	0	0	0	0	0	0	0	0	0	0	0	0	0	0	0	0	0	0	0	0	12	0	0	0	0	0	0	0	0	0
Out1418	Bacteria	Proteobacteria	Deltaproteobacteria	unclassified	unclassified	unclassified	196	0	0	0	7	3	3	3	2	0	0	2	1	0	0	0	0	0	0	0	1	3	1	0	0	0	0	0	0	0	0	0	0	9	15	3	3	0	0	0	0	0	0
Out1419	Bacteria	Proteobacteria	Deltaproteobacteria	unclassified	unclassified	unclassified	27	0	0	0	1	0	0	1	1	0	0	0	0	0	0	0	0	0	0	2	2	0	0	0	0	0	0	0	0	0	0	0	0	3	0	0	0	0	0	0	0	0	0
Out142	Bacteria	Patescibacteria	Saccharimonadia	Saccharimonadales	unclassified	unclassified	540	2	0	3	17	9	4	26	24	0	2	0	1	2	0	0	0	0	3	21	42	4	3	12	71	22	0	1	0	0	0	0	1	30	19	14	0	71	9	0	0	1	0
Out1420	Bacteria	Proteobacteria	Deltaproteobacteria	NB1-j	NB1-j_fa	NB1-j_ge	50	0	0	0	0	0	0	0	1	0	1	1	0	0	0	0	0	0	0	0	0	0	0	0	1	0	0	0	0	0	0	0	0	0	0	0	0	5	0	5	0	0	0
Out1421	Bacteria	Proteobacteria	Deltaproteobacteria	Myxococcales	Sandaracinaceae	Sandaracinus	25	0	0	0	0	0	0	0	0	0	0	0	0	0	0	0	0	0	0	0	0	0	0	0	0	0	0	0	0	0	0	0	0	0	0	0	0	0	0	0	0	0	0
Out1422	Bacteria	unclassified	unclassified	unclassified	unclassified	unclassified	23	2	1	0	0	0	0	0	0	0	0	0	0	0	0	0	0	0	0	0	0	0	0	0	0	0	0	0	0	0	0	0	1	0	0	0	0	0	0	0	0	0	0
Out1423	Bacteria	unclassified	unclassified	unclassified	unclassified	unclassified	18	0	0	0	0	0	0	0	0	0	0	0	0	0	0	0	0	0	0	0	0	0	0	0	0	0	0	0	0	0	0	0	0	0	0	0	0	0	0	0	0	0	0
Out1424	Bacteria	Chloroflexi	Dehalococcoidia	SAR202_clade	SAR202_clade_fa	SAR202_clade_ge	19	0	0	0	0	0	1	0	0	0	0	0	0	0	0	0	0	0	0	0	0	0	0	0	0	0	0	0	0	0	0	0	0	0	0	0	0	0	0	0	0	0	0
Out1425	Bacteria	Proteobacteria	Gammaproteobacteria	OM182_clade	OM182_clade_fa	OM182_clade_ge	17	0	0	0	0	0	6	0	0	0	0	0	0	0	0	0	0	0	0	0	0	0	4	0	0	0	0	5	0	0	0	0	0	0	0	0	0	0	0	0	0	0	0
Out1426	Bacteria	Proteobacteria	Gammaproteobacteria	unclassified	unclassified	unclassified	36	0	1	4	0	0	0	0	0	0	1	0	0	0	0	0	1	2	4	0	0	0	0	0	0	0	0	0	0	0	0	1	2	0	0	0	0	0	0	0	0	0	0
Out1427	Bacteria	Proteobacteria	Gammaproteobacteria	unclassified	unclassified	unclassified	45	13	5	1	2	0	0	0	0	0	0	0	0	0	0	0	1	2	0	2	0	0	0	0	0	0	0	0	0	0	1	0	1	2	0	0	0	0	0	0	0	0	0
Out1428	Bacteria	Bacteroidetes	Bacteroidia	Cytophagales	Cyclobacteriaceae	unclassified	15	0	0	2	0	0	0	0	0	0	0	0	0	0	0	0	0	0	1	0	0	0	1	0	1	0	0	4	0	0	0	0	0	0	0	0	0	0	0	0	1	0	0
Out1429	Bacteria	unclassified	unclassified	unclassified	unclassified	unclassified	23	0	0	0	0	0	0	0	0	0	0	0	0	1	19	0	0	0	0	0	0	0	0	0	0	0	0	2	0	0	0	0	0	0	0	0	0	0	0	0	1	0	0
Out143	Bacteria	Actinobacteria	Actinobacteria	Micrococcales	Brevibacteriaceae	Brevibacterium	800	2	3	9	15	11	29	20	1	3	11	16	9	8	0	24	0	5	2	8	8	22	36	9	4	0	0	12	37	20	6	2	1	2	41	4	5	6	5	3	1	11	0
Out1430	Bacteria	Proteobacteria	Deltaproteobacteria	unclassified	unclassified	unclassified	75	0	0	0	0	2	5	5	0	0	0	0	0	0	0	0	0	0	0	1	3	2	0	1	0	0	0	0	0	0	0	0	0	2	15	0	0	0	0	0	0	0	0
Out1431	Bacteria	Proteobacteria	Deltaproteobacteria	unclassified	unclassified	unclassified	37	0	0	0	3	0	2	0	0	0	0	0	0	0	0	0	0	0	0	0	1	0	0	0	0	0	0	0	0	0	0	0	0	5	10	3	0	0	0	0	0	0	0
Out1432	Bacteria	Proteobacteria	Gammaproteobacteria	Legionellales	Legionellaceae	Legionella	29	0	0	1	0	3	3	3	0	1	2	0	1	0	0	6	0	0	0	1	0	6	0	0	0	0	1	1	0	0	0	0	0	0	0	0	0	0	0	0	0	0	0
Out1433	Bacteria	Proteobacteria	Alphaproteobacteria	Rhodobacterales	Rhodobacteraceae	unclassified	2062	0	6	1	2	3	64	22	60	4	29	35	25	18	32	4	0	10	3	2	6	15	61	125	17	45	20	61	10	9	2	3	1	8	6	11	133	58	53	32	37	49	20
Out1434	Bacteria	Proteobacteria	Deltaproteobacteria	unclassified	unclassified	unclassified	28	1	0	6	3	0	0	0	0	0	0	0	0	0	0	0	1	0	1	1	0	0	0	0	0	0	0	0	0	0	0	0	0	3	0	0	0	0	0	0	0	0	0
Out1435	Bacteria	Proteobacteria	Deltaproteobacteria	unclassified	unclassified	unclassified	84	7	4	2	3	0	0	0	0	0	0	0	0	0	0	0	3	0	2	2	0	0	0	0	0	0	0	0	0	0	3	2	6	0	0	0	0	0	0	0	0	0	0
Out1436	Bacteria	Actinobacteria	Actinobacteria	Corynebacteriales	Corynebacteriaceae	Corynebacterium	13	0	0	0	0	0	0	0	0	0	0	0	0	0	0	0	0	0	0	0	0	0	0	0	0	0	0	0	0	0	0	0	0	0	0	0	0	0	0	0	0	0	12
Out1437	Bacteria	Proteobacteria	Alphaproteobacteria	unclassified	unclassified	unclassified	14	0	0	0	0	0	1	0	0	0	0	0	0	0	0	0	0	0	0	0	0	0	0	0	0	0	0	0	0	0	0	0	0	0	0	0	0	0	0	0	0	0	0
Out1438	Bacteria	Proteobacteria	Gammaproteobacteria	Pseudomonadales	Pseudomonadaceae	Pseudomonas	9	0	0	0	0	0	0	0	0	0	0	0	0	0	0	0	0	0	0	0	0	0	0	0	0	0	0	0	0	0	0	0	0	0	0	0	0	0	0	0	0	0	0
Out1439	Bacteria	Bacteroidetes	Bacteroidia	Flavobacteriales	Flavobacteriaceae	Myroides	25	0	0	0	0	0	0	0	0	0	0	0	0	0	0	0	0	0	0	0	0	0	0	0	0	0	0	0	0	0	0	0	0	0	0	0	0	0	0	0	0	0	0
Out144	Bacteria	Proteobacteria	Alphaproteobacteria	Caulobacterales	Hyphomonadaceae	unclassified	576	11	0	2	8	15	27	1	1	0	7	4	3	8	81	85	21	2	3	9	9	5	1	1	11	0	0	1	0	0	13	1	1	5	1	3	0	1	4	0	1	2	0
Out1440	Bacteria	Proteobacteria	Gammaproteobacteria	OM182_clade	OM182_clade_fa	OM182_clade_ge	15	0	0	0	0	0	0	0	0	0	0	0	0	0	0	0	0	0	0	0	0	0	1	0	0	0	0	0	0	0	0	0	0	0	0	0	14	0	0	0	0	0	0
Out1441	Bacteria	Bacteroidetes	Bacteroidia	Chitinophagales	Chitinophagaceae	unclassified	23	0	0	0	2	1	0	0	0	0	0	0	0	0	0	0	0	0	0	0	2	1	1	0	0	0	0	0	1	0	0	0	0	2	0	1	0	0	0	0	0	0	0
Out1442	Bacteria	Acidobacteria	Blastocatellia_	Blastocatellales	Blastocatellaceae	Blastocatella	18	0	0	0	0	0	0	0	0	0	0	0	2	0	0	0	0	0	0	0	0	0	0	0	0	0	0	0	0	0	0	0	0	0	0	0	0	0	0	0	0	0	0
Out1443	Bacteria	Acidobacteria	Subgroup_6	unclassified	unclassified	unclassified	21	0	0	0	0	0	0	1	0	0	0	0	0	0	0	0	0	0	0	0	0	0	2	0	0	0	0	0	0	0	0	0	0	0	0	0	0	3	0	0	0	0	0
Out1444	Bacteria	Firmicutes	Clostridia	Clostridiales	Family_XI	unclassified	84	0	0	0	0	0	0	0	0	0	0	0	0	0	0	0	0	0	0	0	0	0	0	0	0	0	0	0	0	0	0	0	0	0	0	0	0	0	0	0	0	0	0
Out1445	Bacteria	Proteobacteria	Deltaproteobacteria	Oligoflexales	Oligoflexaceae	uncultured	28	1	1	1	0	0	0	0	0	0	0	0	0	2	0	0	0	0	0	0	0	0	0	0	0	0	0	0	0	2	0	0	0	0	0	1	0	0	0	0	0	0	0
Out1447	Bacteria	Proteobacteria	unclassified	unclassified	unclassified	unclassified	46	1	4	0	2	1	0	0	0	0	0	0	0	0	0	0	1	0	1	0	1	0	0	0	0	0	0	0	0	0	0	0	1	8	4	1	0	0	0	0	0	0	0
Out1448	Bacteria	Firmicutes	Bacilli	Lactobacillales	unclassified	unclassified	70	0	0	0	0	0	0	0	0	0	0	0	0	0	0	0	0	0	0	0	0	0	0	0	0	0	0	0	0	0	0	0	0	0	0	0	0	0	0	0	0	0	0
Out1449	Bacteria	Proteobacteria	Deltaproteobacteria	Bdellovibrionales	Bdellovibrionaceae	OM27_clade	12	0	0	0	0	0	0	0	0	0	0	0	0	0	0	0	0	0	0	0	0	0	0	1	0	0	0	0	0	0	0	0	0	0	0	0	0	0	0	0	1	0	0
Out145	Bacteria	Cyanobacteria	Oxyphotobacteria	unclassified	unclassified	unclassified	716	1	0	8	35	8	1	0	0	0	0	0	0	0	0	0	1	0	1	32	1	1	0	0	0	0	0	0	0	0	1	1	1	54	20	3	0	0	0	0	0	1	0
Out1450	Bacteria	unclassified	unclassified	unclassified	unclassified	unclassified	21	0	0	0	2	0	0	0	0	0	0	0	0	0	0	0	0	0	0	2	0	0	0	0	0	0	0	0	0	0	0	0	0	1	0	0	0	0	0	0	0	0	0
Out1451	Bacteria	Proteobacteria	Gammaproteobacteria	Betaproteobacteriales	unclassified	unclassified	13	0	0	0	0	0	0	0	0	0	0	0	0	0	0	1	0	0	0	0	0	0	0	0	0	0	0	0	0	0	0	0	0	0	0	0	2	0	0	0	0	0	0
Out1452	Bacteria	Proteobacteria	Alphaproteobacteria	Rhizobiales	Beijerinckiaceae	Methylobacterium	9	0	0	0	0	0	0	0	0	0	0	0	1	0	7	0	0	0	0	0	0	0	0	0	0	0	0	0	0	0	0	0	0	0	0	0	0	1	0	0	0	0	0
Out1453	Bacteria	Actinobacteria	unclassified	unclassified	unclassified	unclassified	23	0	0	0	3	0	0	0	0	0	0	0	0	0	0	0	0	0	0	0	0	0	0	1	0	0	0	0	0	0	0	0	0	1	0	0	0	0	0	0	0	0	0
Out1454	Bacteria	unclassified	unclassified	unclassified	unclassified	unclassified	23	0	0	0	0	0	0	1	1	0	0	1	1	1	0	4	0	0	0	0	0	0	0	0	0	0	0	0	0	0	0	0	0	0	0	0	0	0	0	0	1	1	0
Out1455	Bacteria	Proteobacteria	Gammaproteobacteria	Xanthomonadales	Xanthomonadaceae	Lysobacter	8	0	0	0	0	0	0	0	0	0	0	0	0	0	0	0	0	0	0	0	0	0	0	0	0	0	0	0	0	0	0	0	0	0	0	0	0	0	0	0	0	0	0
Out1456	Bacteria	Chloroflexi	unclassified	unclassified	unclassified	unclassified	35	0	0	0	0	0	4	4	0	0	0	2	0	0	0	0	0	0	0	0	0	0	0	1	2	0	0	0	0	0	0	0	0	0	0	0	0	14	0	0	0	0	0
Out1458	Bacteria	Planctomycetes	Planctomycetacia	Pirellulales	Pirellulaceae	unclassified	32	4	4	2	0	0	0	0	0	0	0	0	0	0	0	0	0	1	4	0	0	0	0	0	0	0	0	0	0	0	0	0	0	0	0	0	0	0	0	0	0	0	0
Out1459	Bacteria	Proteobacteria	Alphaproteobacteria	unclassified	unclassified	unclassified	187	0	0	0	0	1	13	7	1	2	1	0	0	1	0	0	0	0	0	0	2	3	5	0	0	0	0	2	0	0	0	0	0	0	3	5	3	2	3	0	1	0	0
Out146	Bacteria	Proteobacteria	Alphaproteobacteria	SAR11_clade	Clade_II	Clade_II_ge	13713	21	15	43	567	260	282	146	57	3	25	40	12	19	44	32	11	10	15	586	129	63	181	124	73	48	6	17	0	34	5	6	4	76	456	352	371	236	45	23	20	15	21
Out1460	Bacteria	Proteobacteria	Deltaproteobacteria	Bdellovibrionales	Bacteriovoracaceae	Bacteriovorax	41	0	0	3	1	1	1	0	0	0	0	0	0	0	0	0	0	0	1	0	0	0	0	0	0	0	0	0	0	0	0	0	0	0	2	0	0	0	0	0	0	0	0
Out1461	Bacteria	Verrucomicrobia	Verrucomicrobiae	unclassified	unclassified	unclassified	28	0	0	3	0	0	0	0	0	0	0	0	0	0	0	0	0	0	2	0	0	0	0	0	0	0	0	0	0	0	0	1	5	0	0	0	0	0	0	0	0	0	0
Out1462	Bacteria	Chloroflexi	Dehalococcoidia	SAR202_clade	SAR202_clade_fa	SAR202_clade_ge	14	0	0	0	0	0	0	5	0	0	0	0	0	0	0	0	0	0	0	0	0	0	0	0	0	0	0	0	0	0	0	0	0	0	0	0	9	0	0	0	0	0	0
Out1463	Bacteria	Chloroflexi	unclassified	unclassified	unclassified	unclassified	16	0	0	0	0	0	2	0	0	0	0	1	0	0	0	0	0	0	0	0	0	0	0	0	0	0	0	0	0	0	0	0	0	0	0	0	0	0	0	0	0	0	0
Out1464	Bacteria	Bacteroidetes	Bacteroidia	Cytophagales	Spirosomaceae	unclassified	13	0	0	0	0	0	0	0	0	0	0	0	0	0	0	0	0	0	0	0	0	0	0	0	0	0	0	0	0	0	0	0	0	0	0	0	0	0	0	0	0	0	0
Out1465	Bacteria	Acidobacteria	Acidobacteriia	Solibacterales	Solibacteraceae_	PAUC26f	19	0	0	0	0	0	1	0	0	0	0	0	0	0	0	0	0	0	0	0	0	0	0	0	0	0	0	0	0	0	0	0	0	0	0	0	0	0	0	0	0	0	0
Out1466	Bacteria	unclassified	unclassified	unclassified	unclassified	unclassified	33	0	0	0	0	5	4	0	0	0	0	0	0	0	0	0	0	0	0	0	0	0	0	0	0	0	0	0	0	0	0	0	0	0	2	1	0	0	0	0	0	0	0
Out1467	Bacteria	Proteobacteria	Gammaproteobacteria	Oceanospirillales	Kangiellaceae	Kangiella	239	0	0	0	1	0	0	0	0	46	0	0	0	0	0	0	0	0	0	0	0	0	0	0	0	0	60	0	0	0	0	0	0	0	0	0	0	0	0	116	0	0	0
Out1468	Bacteria	Proteobacteria	Gammaproteobacteria	Coxiellales	Coxiellaceae	Coxiella	18	0	0	0	0	0	0	0	0	0	0	0	0	0	0	0	0	0	0	0	0	0	0	0	0	0	0	0	0	0	0	0	0	0	0	0	0	0	0	0	0	0	0
Out1469	Bacteria	Proteobacteria	Gammaproteobacteria	Coxiellales	Coxiellaceae	Coxiella	19	1	1	0	4	0	0	0	0	0	0	0	0	0	0	0	2	0	0	3	0	0	0	0	0	0	0	0	0	0	0	0	0	0	0	0	0	0	0	0	0	0	0
Out147	Bacteria	Proteobacteria	Gammaproteobacteria	Betaproteobacteriales	Burkholderiaceae	Massilia	1472	0	0	0	0	0	0	0	0	0	0	0	4	0	0	0	0	0	0	0	0	0	1	1	0	0	0	0	0	5	0	0	0	0	0	0	0	44	0	0	0	0	0
Out1470	Bacteria	unclassified	unclassified	unclassified	unclassified	unclassified	22	0	0	0	0	0	0	0	0	0	0	0	0	0	0	0	0	0	0	0	0	0	1	0	0	0	0	0	0	0	0	0	0	0	0	0	0	15	0	0	0	0	0
Out1471	Bacteria	Proteobacteria	Alphaproteobacteria	Rhodobacterales	Rhodobacteraceae	unclassified	13	0	0	0	0	0	0	0	0	4	1	0	0	0	0	0	0	0	0	0	0	0	0	0	0	0	0	0	0	0	0	0	0	0	0	0	0	0	0	7	0	0	0
Out1472	Bacteria	Proteobacteria	Deltaproteobacteria	Oligoflexales	Oligoflexaceae	uncultured	15	0	0	0	0	0	0	0	0	0	0	0	0	1	0	0	0	0	0	0	0	0	0	0	0	0	0	0	0	0	0	0	0	0	0	0	0	0	0	0	0	0	0
Out1473	Bacteria	Proteobacteria	Alphaproteobacteria	Rhodobacterales	Rhodobacteraceae	Pontibaca	18	0	0	0	0	0	0	0	0	0	0	0	0	0	0	0	0	0	0	0	0	0	0	0	0	0	0	0	0	0	0	0	0	0	0	0	0	0	0	0	0	0	0
Out1474	Bacteria	Chloroflexi	unclassified	unclassified	unclassified	unclassified	15	0	0	0	0	0	0	0	0	0	0	0	0	0	0	0	0	0	0	0	0	0	0	0	0	0	0	0	0	0	0	0	0	0	0	0	0	0	0	0	0	0	0
Out1475	Bacteria	Proteobacteria	Deltaproteobacteria	unclassified	unclassified	unclassified	19	0	0	0	0	0	2	0	0	0	0	0	0	0	0	0	0	0	0	0	0	1	0	0	0	0	2	0	0	0	0	0	0	0	0	1	0	0	0	0	0	0	0
Out1476	Bacteria	Proteobacteria	unclassified	unclassified	unclassified	unclassified	11	0	0	0	0	0	0	0	0	0	0	0	0	0	0	0	0	0	0	0	0	0	0	0	0	0	0	0	0	0	0	0	0	0	0	0	0	0	0	0	0	0	0
Out1477	Bacteria	Proteobacteria	Gammaproteobacteria	Gammaproteobacteria_Incertae_Sedis	Unknown_Family	Acidibacter	16	0	0	0	0	0	0	0	0	0	0	0	0	0	0	0	0	0	0	0	0	0	0	0	0	0	0	0	0	0	0	0	0	0	0	0	0	0	0	0	0	0	0
Out1478	Bacteria	Actinobacteria	Actinobacteria	Micrococcales	Microbacteriaceae	Gryllotalpicola	18	0	0	0	0	0	0	0	0	0	0	0	0	0	0	0	0	0	0	0	0	0	0	0	0	0	0	0	0	0	0	0	0	0	0	0	0	0	0	0	0	0	0
Out1479	Bacteria	Bacteroidetes	Bacteroidia	Flavobacteriales	Flavobacteriaceae	Salegentibacter	8	0	0	0	0	0	0	0	0	0	0	0	0	0	0	0	0	0	0	0	0	0	0	0	0	0	0	0	0	0	0	0	0	0	0	0	0	0	0	0	0	0	0
Out148	Bacteria	Bacteroidetes	Bacteroidia	Chitinophagales	Saprospiraceae	unclassified	1255	0	0	0	0	0	1	0	0	0	0	1	3	0	0	0	0	0	0	0	0	0	0	0	0	1	3	0	649	0	0	0	0	0	0	0	2	0	0	0	0	0	0
Out1480	Bacteria	Proteobacteria	Deltaproteobacteria	unclassified	unclassified	unclassified	67	0	0	0	0	1	9	0	0	0	0	0	0	0	0	0	0	0	0	0	1	0	0	0	0	0	0	0	0	0	0	0	0	0	1	3	0	0	0	0	0	0	0
Out1481	Bacteria	Proteobacteria	Deltaproteobacteria	NB1-j	NB1-j_fa	NB1-j_ge	23	0	0	0	0	0	0	0	0	0	0	1	0	0	0	0	0	0	0	0	0	0	0	0	0	0	0	0	0	0	0	0	0	0	7	2	0	0	0	0	0	0	0
Out1482	Bacteria	Firmicutes	Clostridia	Clostridiales	Family_XI	unclassified	10	0	0	0	0	0	0	0	0	0	0	0	0	0	0	0	0	0	0	0	0	0	0	0	0	0	0	0	0	0	0	0	0	0	0	0	0	5	0	0	0	0	0
Out1483	Bacteria	Marinimicrobia_	Marinimicrobia_	Marinimicrobia_	Marinimicrobia_	Marinimicrobia_	58	0	0	0	0	0	0	4	0	0	0	0	0	0	0	0	0	0	0	0	1	0	0	0	0	0	0	0	0	0	0	0	0	1	7	1	0	0	0	0	0	0	0
Out1484	Bacteria	Proteobacteria	Alphaproteobacteria	unclassified	unclassified	unclassified	31	0	0	0	4	0	0	0	0	0	0	0	0	0	0	0	0	0	0	0	0	0	0	0	0	0	0	0	0	0	0	0	0	12	0	0	0	0	0	0	0	0	0
Out1485	Bacteria	Proteobacteria	Gammaproteobacteria	Oceanospirillales	Halomonadaceae	unclassified	34	0	0	0	0	0	9	0	0	0	0	1	0	0	14	0	0	0	0	0	0	0	0	2	2	0	0	0	2	0	0	0	0	0	0	0	0	0	1	0	0	0	0
Out1486	Bacteria	Proteobacteria	Alphaproteobacteria	unclassified	unclassified	unclassified	193	0	0	0	0	0	10	1	1	3	4	8	1	1	0	0	0	0	0	0	0	0	0	2	0	0	0	4	0	0	0	0	0	0	0	0	0	13	6	0	2	1	0
Out1488	Bacteria	unclassified	unclassified	unclassified	unclassified	unclassified	17	0	0	2	1	0	0	0	0	0	0	0	0	0	0	0	0	0	0	0	0	0	0	0	0	0	0	0	0	0	1	1	0	0	0	0	0	0	0	0	0	0	0
Out1489	Bacteria	Proteobacteria	Alphaproteobacteria	unclassified	unclassified	unclassified	647	0	0	0	0	0	0	0	0	0	0	0	231	0	0	0	0	0	0	0	0	0	0	0	0	0	0	0	0	0	0	0	0	0	0	0	0	0	0	0	0	0	0
Out1490	Bacteria	Verrucomicrobia	Verrucomicrobiae	Arctic97B-4_marine_group	Arctic97B-4_marine_group_fa	Arctic97B-4_marine_group_ge	309	0	0	0	0	1	8	2	2	0	0	1	0	3	0	14	0	0	0	0	0	0	2	0	2	0	0	1	1	3	0	0	0	0	0	5	6	7	0	0	0	0	0
Out1491	Bacteria	Bacteroidetes	Bacteroidia	Flavobacteriales	Flavobacteriaceae	unclassified	10	0	0	0	0	0	0	0	0	0	1	0	0	0	0	0	0	0	0	0	0	0	0	0	0	0	0	5	0	0	0	0	0	0	0	0	0	0	0	0	1	0	0
Out1492	Bacteria	Proteobacteria	Deltaproteobacteria	NB1-j	NB1-j_fa	NB1-j_ge	44	0	0	0	0	0	0	2	0	0	0	0	0	0	0	0	0	0	0	0	0	0	0	0	1	12	0	0	0	0	0	1	0	0	0	0	0	0	0	0	0	0	0
Out1493	Bacteria	unclassified	unclassified	unclassified	unclassified	unclassified	28	0	1	2	0	0	0	0	0	0	0	0	0	0	0	0	0	0	0	0	0	0	0	0	0	0	0	0	0	0	1	1	0	0	4	0	0	0	0	0	0	0	0
Out1494	Bacteria	Proteobacteria	Alphaproteobacteria	Rhizobiales	Beijerinckiaceae	Methylovirgula	9	0	0	0	0	0	0	0	0	0	0	0	0	0	0	0	0	0	0	0	0	0	0	0	0	0	0	0	0	0	0	0	0	0	0	0	0	0	0	0	0	0	0
Out1495	Bacteria	Planctomycetes	Planctomycetacia	Pirellulales	Pirellulaceae	unclassified	22	0	0	0	4	0	0	0	0	0	0	0	0	0	0	0	0	0	0	0	0	0	0	0	0	0	0	0	0	0	0	0	0	7	0	0	0	0	0	0	0	0	0
Out1497	Bacteria	Proteobacteria	Gammaproteobacteria	unclassified	unclassified	unclassified	32	0	0	0	0	0	0	2	0	0	0	0	2	0	0	0	0	0	0	0	0	0	2	0	0	0	0	0	0	0	0	0	0	0	0	0	0	4	0	0	0	0	0
Out1498	Bacteria	Proteobacteria	Gammaproteobacteria	unclassified	unclassified	unclassified	16	0	0	0	0	0	0	0	0	0	0	0	0	0	0	0	0	0	0	0	0	0	0	0	0	0	0	0	0	0	0	0	0	0	0	0	0	0	0	16	0	0	0
Out1499	Bacteria	Proteobacteria	unclassified	unclassified	unclassified	unclassified	23	0	0	0	0	0	0	0	0	0	0	0	0	0	0	0	0	0	0	0	0	0	0	0	0	0	0	0	0	0	0	0	0	0	0	0	0	0	0	0	0	0	0
Out15	Bacteria	Proteobacteria	Alphaproteobacteria	SAR11_clade	Clade_I	Clade_Ia	137638	2985	3871	3025	2089	348	346	108	35	23	18	9	5	5	3	26	4474	3618	3447	1906	174	88	136	66	22	6	0	11	2	36	2794	3242	2704	3741	1138	504	314	166	20	1	1	8	34
Out150	Bacteria	Proteobacteria	Alphaproteobacteria	Puniceispirillales	SAR116_clade	SAR116_clade_ge	1193	89	41	24	0	0	0	0	0	0	0	0	0	0	0	1	72	101	45	1	0	0	0	0	0	0	0	0	1	0	97	55	65	9	0	0	0	0	0	0	0	0	0
Out1500	Bacteria	Actinobacteria	Actinobacteria	Propionibacteriales	Nocardioidaceae	Nocardioides	29	0	0	0	0	0	0	0	0	0	0	0	8	0	0	0	0	0	0	0	0	1	0	2	0	0	0	0	0	3	0	0	0	0	0	0	0	0	0	0	0	0	8
Out1501	Bacteria	Firmicutes	Clostridia	Clostridiales	Family_XI	Anaerococcus	38	0	0	0	0	0	0	0	0	0	0	0	0	1	0	0	0	0	0	0	1	0	0	0	0	0	0	0	0	0	0	0	0	0	0	0	0	1	0	0	0	0	0
Out1502	Bacteria	Deinococcus-Thermus	Deinococci	unclassified	unclassified	unclassified	16	0	0	0	0	0	0	0	0	0	0	0	0	0	0	0	0	0	0	0	0	0	0	0	0	0	0	0	0	16	0	0	0	0	0	0	0	0	0	0	0	0	0
Out1503	Bacteria	Chloroflexi	Anaerolineae	unclassified	unclassified	unclassified	23	0	0	0	0	0	0	0	0	0	0	0	0	0	0	0	0	0	0	0	0	0	0	0	0	0	0	0	0	0	0	0	0	0	2	1	2	0	0	0	0	0	0
Out1504	Bacteria	Proteobacteria	Alphaproteobacteria	unclassified	unclassified	unclassified	42	0	0	0	0	0	0	0	0	0	0	0	42	0	0	0	0	0	0	0	0	0	0	0	0	0	0	0	0	0	0	0	0	0	0	0	0	0	0	0	0	0	0
Out1505	Bacteria	Proteobacteria	Alphaproteobacteria	Rhodospirillales	Magnetospiraceae	Magnetospira	88	0	0	0	4	6	10	0	0	0	0	0	0	0	0	0	0	0	0	5	3	1	0	0	0	0	0	0	0	0	0	0	0	0	3	6	0	0	0	0	0	0	0
Out1506	Bacteria	Proteobacteria	Gammaproteobacteria	Vibrionales	Vibrionaceae	Photobacterium	63	1	0	3	7	0	5	0	0	0	0	0	0	0	0	0	0	2	1	1	3	2	0	0	0	0	0	0	0	0	1	2	0	2	9	0	0	0	0	0	0	0	0
Out1507	Bacteria	Proteobacteria	Gammaproteobacteria	OM182_clade	OM182_clade_fa	OM182_clade_ge	30	0	0	0	0	2	3	0	0	0	0	0	0	0	0	0	0	0	0	0	0	2	1	0	1	0	0	0	0	0	0	0	0	0	0	3	0	0	0	0	0	0	0
Out1508	Bacteria	Proteobacteria	Deltaproteobacteria	Bdellovibrionales	Bacteriovoracaceae	Bacteriovorax	13	0	0	0	0	0	0	0	0	0	0	0	0	0	0	0	0	0	0	0	0	0	0	0	0	0	0	0	0	0	0	0	0	0	0	0	0	0	0	0	1	0	0
Out1509	Bacteria	Actinobacteria	Actinobacteria	Propionibacteriales	Nocardioidaceae	Nocardioides	22	0	0	0	0	0	0	0	0	0	0	0	0	0	0	0	0	0	0	0	0	0	0	0	0	0	0	0	0	0	0	0	0	0	0	0	0	0	0	0	0	0	0
Out151	Bacteria	Bacteroidetes	Bacteroidia	Flavobacteriales	Flavobacteriaceae	NS4_marine_group	1103	42	29	39	0	0	0	0	0	0	0	0	0	0	0	0	49	62	27	0	0	0	0	0	0	0	0	0	0	0	64	66	121	1	0	0	0	0	0	0	0	0	0
Out1510	Bacteria	Proteobacteria	unclassified	unclassified	unclassified	unclassified	15	0	0	0	1	2	0	0	1	0	0	0	0	0	0	0	0	0	0	0	0	0	0	0	0	0	0	0	0	0	0	0	0	2	0	0	0	0	0	0	0	0	0
Out1511	Bacteria	Proteobacteria	Gammaproteobacteria	unclassified	unclassified	unclassified	28	0	0	0	0	2	2	0	0	0	0	0	0	0	0	0	0	0	0	0	2	0	2	0	0	0	0	0	0	0	0	0	0	0	1	3	0	0	0	0	0	0	0
Out1512	Bacteria	Proteobacteria	Alphaproteobacteria	Rhodobacterales	Rhodobacteraceae	unclassified	34	1	3	0	0	0	0	0	0	0	0	0	0	0	0	0	1	2	2	0	0	0	0	0	0	0	0	0	0	0	1	2	6	0	0	0	0	0	0	0	0	0	0
Out1513	Bacteria	Proteobacteria	Gammaproteobacteria	Alteromonadales	Alteromonadaceae	unclassified	93	0	0	0	2	1	2	1	0	2	1	2	2	0	17	0	0	1	2	1	2	0	0	1	0	1	0	2	1	5	0	0	2	9	0	3	0	0	3	0	1	1	0
Out1514	Bacteria	Verrucomicrobia	Verrucomicrobiae	unclassified	unclassified	unclassified	73	0	0	0	1	0	6	0	0	0	0	0	0	0	0	0	0	0	0	0	0	4	0	1	0	0	0	0	0	0	0	0	0	6	5	2	1	0	0	0	0	0	0
Out1515	Bacteria	Proteobacteria	Gammaproteobacteria	unclassified	unclassified	unclassified	17	0	0	0	0	0	0	0	0	0	0	0	0	0	0	0	0	0	0	0	0	0	0	0	0	0	0	0	12	0	0	0	0	0	0	0	0	0	0	0	0	0	0
Out1516	Bacteria	Proteobacteria	Alphaproteobacteria	unclassified	unclassified	unclassified	16	0	0	0	0	0	0	0	0	0	0	0	0	0	0	0	0	0	0	0	0	0	1	1	0	0	0	0	0	0	0	0	0	0	1	0	7	0	0	0	0	0	0
Out1518	Bacteria	Cyanobacteria	Oxyphotobacteria	Chloroplast	Chloroplast_fa	Chloroplast_ge	11	0	0	0	0	0	0	0	0	0	0	0	0	0	0	0	0	0	0	0	0	0	0	0	0	0	0	0	0	0	1	0	3	0	0	0	0	0	0	0	0	0	0
Out1519	Bacteria	Firmicutes	Bacilli	Bacillales	unclassified	unclassified	25	0	0	0	0	0	0	0	0	0	0	0	0	0	0	0	0	0	0	0	0	0	0	0	0	0	0	0	0	0	0	0	0	0	0	0	0	0	0	25	0	0	0
Out152	Bacteria	Proteobacteria	Alphaproteobacteria	Puniceispirillales	SAR116_clade	SAR116_clade_ge	805	52	31	43	0	0	0	0	0	0	0	0	0	0	0	0	39	26	37	0	0	0	0	0	0	0	0	0	0	0	25	26	15	4	0	0	0	0	0	0	0	0	0
Out1520	Bacteria	Planctomycetes	Planctomycetacia	Pirellulales	Pirellulaceae	unclassified	8	0	0	0	0	0	0	0	0	0	0	0	0	0	0	0	0	0	0	0	0	0	0	0	0	0	0	0	0	0	0	0	0	0	0	0	0	0	0	0	0	0	0
Out1521	Bacteria	unclassified	unclassified	unclassified	unclassified	unclassified	17	0	0	0	0	0	0	0	0	0	0	0	0	0	0	0	0	0	0	0	0	0	0	0	0	0	0	0	0	0	0	0	0	0	8	0	0	0	0	0	0	0	0
Out1522	Bacteria	unclassified	unclassified	unclassified	unclassified	unclassified	27	4	2	1	1	0	0	0	0	0	0	0	0	0	0	0	1	1	0	3	0	0	0	0	0	0	0	0	0	0	3	0	0	0	0	0	0	0	0	0	0	0	0
Out1523	Bacteria	unclassified	unclassified	unclassified	unclassified	unclassified	12	0	0	0	0	0	0	0	0	0	0	0	0	0	0	0	0	0	0	0	0	0	0	0	0	0	0	0	0	0	0	0	0	0	0	0	0	9	0	0	0	0	0
Out1524	Bacteria	Bacteroidetes	Bacteroidia	Bacteroidales	Paludibacteraceae	Paludibacter	19	0	0	0	0	0	0	0	0	0	0	0	0	0	0	0	0	0	0	0	0	0	0	0	0	0	0	0	0	0	0	0	0	0	0	0	0	0	0	0	0	0	0
Out1525	Bacteria	Proteobacteria	unclassified	unclassified	unclassified	unclassified	7	0	0	2	3	0	0	0	0	0	0	0	0	0	0	0	0	0	0	0	0	0	0	0	0	0	0	0	0	0	0	0	0	0	0	0	0	0	0	0	0	0	0
Out1526	Bacteria	Bacteroidetes	Bacteroidia	Flavobacteriales	unclassified	unclassified	12	0	1	1	0	0	0	0	0	0	0	0	0	0	0	0	0	0	3	0	0	0	0	0	0	0	0	0	0	0	0	0	0	0	0	0	0	0	0	0	0	0	0
Out1527	Bacteria	Proteobacteria	Alphaproteobacteria	unclassified	unclassified	unclassified	248	0	0	6	32	3	6	0	0	0	0	0	0	0	0	0	0	1	2	15	8	0	1	0	0	0	0	0	0	0	0	0	0	36	5	5	0	0	0	0	0	0	0
Out1528	Bacteria	Bacteroidetes	Bacteroidia	unclassified	unclassified	unclassified	28	0	0	0	0	0	0	0	0	0	0	0	0	0	0	0	0	0	0	0	0	0	0	0	0	0	0	0	0	0	0	0	0	0	0	0	0	0	0	0	0	0	0
Out1529	Bacteria	unclassified	unclassified	unclassified	unclassified	unclassified	12	0	0	0	0	0	0	0	0	0	0	0	0	0	0	0	0	0	0	0	0	0	0	0	0	0	0	0	0	0	0	0	0	0	0	0	0	0	0	0	0	0	0
Out153	Bacteria	Firmicutes	Bacilli	Lactobacillales	Aerococcaceae	Aerococcus	1705	0	0	0	0	0	0	1	0	0	0	0	0	0	0	0	0	0	0	0	0	0	0	0	0	0	0	0	0	18	0	0	0	0	0	0	5	1	0	0	0	0	0
Out1530	Bacteria	Epsilonbacteraeota	Campylobacteria	Campylobacterales	Thiovulaceae	Sulfurimonas	18	0	0	0	0	0	0	0	0	0	0	0	0	0	0	0	0	0	0	0	0	0	0	0	0	0	0	0	0	0	0	0	0	0	0	0	0	0	0	0	0	0	0
Out1531	Bacteria	Proteobacteria	Gammaproteobacteria	Betaproteobacteriales	Burkholderiaceae	Limnobacter	18	0	0	0	0	0	0	0	0	0	0	0	0	0	0	0	0	0	0	0	0	0	0	0	0	0	0	0	0	3	0	0	0	0	0	0	0	0	0	0	0	0	15
Out1532	Bacteria	Proteobacteria	Gammaproteobacteria	Betaproteobacteriales	Burkholderiaceae	unclassified	13	0	0	0	0	0	0	0	0	0	0	0	0	0	13	0	0	0	0	0	0	0	0	0	0	0	0	0	0	0	0	0	0	0	0	0	0	0	0	0	0	0	0
Out1533	Bacteria	Proteobacteria	Alphaproteobacteria	unclassified	unclassified	unclassified	36	0	0	0	0	2	6	0	0	0	0	0	0	0	0	0	0	0	0	0	0	2	0	1	0	0	0	0	0	0	0	0	0	0	0	2	0	0	0	0	0	0	0
Out1534	Bacteria	Proteobacteria	Gammaproteobacteria	unclassified	unclassified	unclassified	12	0	0	0	0	0	0	0	0	0	0	0	0	0	0	0	2	1	2	2	0	0	0	0	0	0	0	0	0	0	0	0	0	0	0	0	0	0	0	0	0	0	0
Out1535	Bacteria	Proteobacteria	Deltaproteobacteria	unclassified	unclassified	unclassified	15	0	0	0	0	0	0	0	0	0	0	0	0	0	0	0	0	0	0	0	0	0	0	0	0	0	0	0	0	0	0	0	0	0	0	1	0	0	0	0	0	0	0
Out1536	Bacteria	Actinobacteria	Actinobacteria	Pseudonocardiales	Pseudonocardiaceae	unclassified	31	0	0	0	0	0	0	0	0	0	0	0	3	0	0	0	0	0	0	0	0	0	0	0	0	0	0	0	0	0	0	0	0	0	0	0	0	0	0	0	0	0	0
Out1537	Bacteria	Proteobacteria	Gammaproteobacteria	Alteromonadales	Alteromonadaceae	unclassified	27	0	0	0	0	0	0	0	0	0	0	0	0	0	0	0	0	0	0	0	0	0	0	0	0	0	0	0	0	0	0	0	0	0	0	0	0	0	0	0	0	0	0
Out1538	Bacteria	Planctomycetes	Phycisphaerae	Phycisphaerales	Phycisphaeraceae	Urania-1B-19_marine_sediment_group	27	0	0	0	1	0	0	0	0	0	0	0	0	0	0	0	0	0	0	0	0	0	0	0	0	0	0	0	0	0	0	0	0	1	0	0	0	0	0	0	0	0	0
Out1539	Bacteria	unclassified	unclassified	unclassified	unclassified	unclassified	28	1	2	0	0	0	0	0	0	0	0	0	0	0	0	0	0	0	2	0	0	0	0	0	0	0	0	0	0	0	0	1	1	7	0	0	0	0	0	0	0	0	0
Out1540	Bacteria	Nitrospinae	Nitrospinia	Nitrospinales	Nitrospinaceae	Nitrospina	33	0	0	0	1	0	0	0	0	0	0	0	0	0	0	0	0	0	0	1	0	0	0	0	0	0	0	0	0	0	0	0	0	0	9	0	0	0	0	0	0	0	0
Out1541	Bacteria	Actinobacteria	Actinobacteria	Pseudonocardiales	Pseudonocardiaceae	Pseudonocardia	14	0	0	0	0	0	0	0	0	0	0	0	0	0	0	0	0	0	0	0	0	0	0	0	0	13	0	0	0	0	0	0	0	0	0	0	0	0	0	0	0	0	0
Out1542	Bacteria	unclassified	unclassified	unclassified	unclassified	unclassified	25	0	0	0	0	0	1	0	0	0	0	0	0	0	0	0	0	0	0	0	0	0	0	0	0	0	0	0	0	0	0	0	0	0	0	0	0	4	0	0	0	0	0
Out1543	Bacteria	Firmicutes	Bacilli	Bacillales	Family_XII	Exiguobacterium	91	0	0	0	0	0	0	0	0	0	0	0	0	0	0	0	0	0	0	0	0	0	0	0	2	0	0	0	0	0	0	0	0	0	0	0	0	0	0	0	0	0	0
Out1544	Bacteria	unclassified	unclassified	unclassified	unclassified	unclassified	42	0	0	0	0	1	2	0	0	0	0	0	0	0	0	0	0	0	0	2	5	0	0	0	0	0	0	0	0	0	0	0	0	0	6	5	0	0	0	0	0	0	0
Out1545	Bacteria	Marinimicrobia_	Marinimicrobia_	Marinimicrobia_	Marinimicrobia_	Marinimicrobia_	41	0	0	18	0	0	0	0	0	0	0	0	0	0	0	0	1	0	2	0	1	0	0	0	0	0	0	0	0	0	0	0	1	2	0	0	0	0	0	0	0	0	0
Out1546	Bacteria	unclassified	unclassified	unclassified	unclassified	unclassified	16	0	0	0	0	0	0	0	0	0	0	0	0	0	0	0	0	0	0	0	2	0	0	0	0	0	0	0	0	0	0	0	0	0	0	0	0	0	0	0	0	0	0
Out1547	Bacteria	Proteobacteria	Gammaproteobacteria	Betaproteobacteriales	Burkholderiaceae	unclassified	15	0	0	0	0	0	0	0	0	0	0	0	0	0	0	0	0	0	0	0	0	0	0	0	0	0	0	0	0	0	0	0	0	0	0	0	0	0	0	0	0	0	0
Out1548	Bacteria	Proteobacteria	Deltaproteobacteria	Bdellovibrionales	Bdellovibrionaceae	OM27_clade	18	0	0	0	0	0	0	3	0	0	0	0	2	0	0	0	0	0	0	0	0	0	0	0	0	0	0	0	0	0	0	0	0	0	0	0	11	0	0	0	0	0	0
Out1549	Bacteria	Bacteroidetes	Bacteroidia	Flavobacteriales	unclassified	unclassified	23	0	0	0	3	1	0	0	0	0	0	0	0	0	0	0	0	0	0	2	2	0	0	0	0	0	0	0	0	0	0	0	0	0	2	2	0	0	0	0	0	0	0
Out155	Bacteria	Proteobacteria	Gammaproteobacteria	unclassified	unclassified	unclassified	1303	0	0	0	132	64	39	0	0	0	0	0	0	0	0	0	0	0	0	108	36	3	1	0	0	0	0	0	0	0	0	0	0	2	149	30	3	0	0	0	0	0	0
Out1550	Bacteria	Actinobacteria	Actinobacteria	Micrococcales	unclassified	unclassified	76	0	0	0	0	0	0	0	0	0	0	0	0	0	0	0	0	0	0	0	0	0	0	0	0	0	0	0	0	0	0	0	0	0	0	0	0	0	0	0	0	0	0
Out1551	Bacteria	Planctomycetes	Phycisphaerae	Phycisphaerales	Phycisphaeraceae	Urania-1B-19_marine_sediment_group	30	0	0	0	1	0	0	0	0	0	0	0	0	0	0	0	0	0	0	1	0	0	0	0	0	0	0	0	0	0	0	0	0	2	0	0	0	0	0	0	0	0	0
Out1552	Bacteria	Nitrospinae	Nitrospinia	Nitrospinales	Nitrospinaceae	Nitrospina	237	0	0	0	0	0	11	16	6	0	0	1	0	2	0	0	0	0	0	0	0	4	1	6	0	0	0	0	0	0	0	0	0	0	0	2	0	2	1	0	0	0	0
Out1553	Bacteria	Planctomycetes	Planctomycetacia	Pirellulales	Pirellulaceae	Roseimaritima	64	0	0	1	0	0	1	0	0	0	0	0	0	0	0	0	0	0	0	0	0	0	0	0	0	0	0	0	0	0	0	0	0	19	4	1	0	1	0	0	0	0	0
Out1554	Bacteria	Proteobacteria	Deltaproteobacteria	NB1-j	NB1-j_fa	NB1-j_ge	21	0	0	0	0	0	0	0	0	0	0	0	0	0	0	0	0	0	0	0	0	0	0	0	0	0	0	0	0	0	0	0	0	0	0	0	0	0	0	0	0	0	0
Out1555	Bacteria	Actinobacteria	unclassified	unclassified	unclassified	unclassified	12	0	0	0	0	0	0	0	0	0	0	0	0	0	0	0	0	0	0	0	0	0	0	0	0	0	0	0	0	0	0	0	0	0	1	2	0	0	0	0	0	0	0
Out1556	Bacteria	Proteobacteria	Deltaproteobacteria	SAR324_clade	SAR324_clade	SAR324_clade	14	0	0	0	0	0	0	0	0	0	0	0	0	0	0	0	0	0	0	0	0	0	0	0	0	0	0	0	0	0	0	0	0	0	0	0	0	0	0	0	0	0	0
Out1557	Bacteria	Proteobacteria	unclassified	unclassified	unclassified	unclassified	10	0	0	0	0	0	3	0	0	0	0	0	0	0	0	0	0	0	0	0	0	1	0	0	0	0	0	0	0	0	0	0	0	0	0	1	0	0	0	0	0	0	0
Out1558	Bacteria	unclassified	unclassified	unclassified	unclassified	unclassified	27	0	0	0	0	0	0	0	0	0	0	0	0	0	0	0	0	0	0	0	0	0	0	0	0	0	0	0	0	0	0	0	0	0	0	0	0	0	0	0	0	0	0
Out1559	Bacteria	Acidobacteria	Subgroup_6	Subgroup_6_or	Subgroup_6_fa	Subgroup_6_ge	27	0	0	0	0	0	0	0	0	0	0	0	0	0	0	0	0	0	0	0	0	0	0	0	0	0	0	0	0	0	0	0	0	0	0	0	0	0	0	0	0	0	0
Out156	Bacteria	Proteobacteria	Alphaproteobacteria	unclassified	unclassified	unclassified	1543	68	37	33	107	5	12	0	0	0	0	0	0	0	0	3	24	21	36	32	3	0	0	0	1	0	0	1	0	0	17	24	20	61	80	5	0	0	0	0	0	1	0
Out1560	Bacteria	unclassified	unclassified	unclassified	unclassified	unclassified	10	0	0	0	0	0	0	0	0	0	0	0	0	0	0	0	0	0	0	0	0	0	0	0	0	0	0	0	0	0	0	0	0	0	0	0	0	0	0	0	0	0	0
Out1561	Bacteria	Proteobacteria	Gammaproteobacteria	Cellvibrionales	Porticoccaceae	C1-B045	10	0	0	0	0	0	0	1	0	0	0	2	0	0	0	0	0	0	0	0	0	0	1	0	0	0	4	0	0	0	0	0	0	0	0	0	0	0	0	0	0	0	0
Out1562	Bacteria	Proteobacteria	Deltaproteobacteria	unclassified	unclassified	unclassified	36	3	0	6	0	0	0	0	0	0	0	0	0	0	0	0	0	0	2	1	0	0	0	0	0	0	0	0	0	0	0	0	0	0	0	0	0	0	0	0	0	0	0
Out1563	Bacteria	Proteobacteria	Gammaproteobacteria	Thiomicrospirales	Thioglobaceae	SUP05_cluster	16	0	0	0	0	0	0	1	0	0	0	0	0	0	0	13	0	0	0	0	0	0	0	1	0	0	0	0	1	0	0	0	0	0	0	0	0	0	0	0	0	0	0
Out1564	Bacteria	Proteobacteria	Alphaproteobacteria	unclassified	unclassified	unclassified	49	0	0	1	5	2	0	1	0	1	0	0	0	0	0	0	0	0	0	0	0	1	0	0	0	0	0	0	0	0	0	0	0	0	3	0	0	0	0	0	0	0	0
Out1565	Bacteria	Proteobacteria	Gammaproteobacteria	unclassified	unclassified	unclassified	14	0	0	0	0	0	0	0	0	0	0	0	0	0	0	0	0	0	0	0	0	0	0	0	0	0	0	0	0	0	0	0	0	0	0	0	0	0	0	0	0	0	0
Out1566	Bacteria	Proteobacteria	Gammaproteobacteria	Vibrionales	Vibrionaceae	Vibrio	39	1	0	1	0	0	0	0	0	0	0	0	0	0	0	0	3	8	1	2	2	0	0	0	0	0	0	0	0	0	0	0	1	2	1	0	0	0	0	0	0	0	0
Out1567	Bacteria	Planctomycetes	Phycisphaerae	Phycisphaerales	Phycisphaeraceae	unclassified	13	0	0	0	1	1	0	0	0	0	0	0	0	0	0	0	0	1	2	0	0	0	0	0	0	0	0	0	0	0	0	0	0	0	1	0	0	0	0	0	1	0	0
Out1568	Bacteria	Actinobacteria	Rubrobacteria	Rubrobacterales	Rubrobacteriaceae	Rubrobacter	49	0	0	0	0	0	0	0	0	0	0	0	34	0	0	0	0	0	0	0	0	0	0	0	0	0	0	0	0	2	0	0	0	0	0	0	0	0	0	0	0	0	0
Out1569	Bacteria	Planctomycetes	Phycisphaerae	Phycisphaerales	Phycisphaeraceae	Urania-1B-19_marine_sediment_group	15	0	0	0	0	0	0	0	0	0	0	0	0	0	0	0	0	0	0	0	0	0	0	0	0	0	0	0	0	0	0	0	0	0	2	0	0	0	0	0	0	0	0
Out157	Bacteria	Actinobacteria	Actinobacteria	unclassified	unclassified	unclassified	1012	0	0	0	1	0	0	0	0	3	2	0	0	0	0	0	0	0	0	0	0	0	0	0	1	0	10	0	1	41	0	0	0	0	2	2	6	34	1	20	1	1	38
Out1570	Bacteria	Proteobacteria	Gammaproteobacteria	Betaproteobacteriales	Neisseriaceae	Neisseria	24	0	0	0	0	0	0	0	0	0	0	0	0	0	0	0	0	0	0	0	0	0	0	0	0	0	0	0	0	0	0	0	0	0	1	0	0	0	0	0	0	0	0
Out1571	Bacteria	Proteobacteria	Alphaproteobacteria	unclassified	unclassified	unclassified	9	0	0	0	0	0	0	0	0	0	0	0	0	0	0	0	0	0	0	0	0	0	0	0	0	0	0	0	0	0	0	0	0	0	0	0	0	0	0	0	0	0	0
Out1572	Bacteria	Proteobacteria	Deltaproteobacteria	unclassified	unclassified	unclassified	29	0	0	0	0	0	0	0	1	0	0	0	0	0	0	0	0	0	0	0	0	0	0	2	0	0	0	0	0	0	0	0	0	0	0	0	12	0	0	0	0	0	0
Out1573	Bacteria	Proteobacteria	Alphaproteobacteria	unclassified	unclassified	unclassified	31	0	0	0	0	1	1	4	0	0	0	0	0	0	0	0	0	0	0	2	1	0	1	1	0	0	0	0	0	0	0	0	0	0	1	1	0	0	0	0	0	0	0
Out1574	Bacteria	Bacteroidetes	Rhodothermia	Balneolales	Balneolaceae	Gracilimonas	2	0	0	0	0	0	0	0	0	0	0	0	0	0	0	0	0	0	0	0	0	0	0	0	0	0	0	0	0	1	0	0	0	0	0	0	0	0	0	0	0	0	0
Out1575	Bacteria	unclassified	unclassified	unclassified	unclassified	unclassified	34	4	3	0	0	0	0	0	0	0	0	0	0	0	0	0	1	4	1	0	0	0	0	0	0	0	0	0	0	0	1	1	3	2	2	0	0	0	1	0	0	0	0
Out1576	Bacteria	Actinobacteria	Actinobacteria	unclassified	unclassified	unclassified	57	0	0	0	3	3	1	0	0	0	0	0	1	0	0	0	0	0	1	1	2	1	0	0	0	0	0	0	0	0	0	1	1	5	2	3	0	0	0	0	0	0	0
Out1577	Bacteria	unclassified	unclassified	unclassified	unclassified	unclassified	8	0	0	0	2	0	0	0	0	0	0	0	0	0	0	0	0	0	0	2	0	0	0	0	0	0	0	0	0	0	0	0	0	0	0	0	0	0	0	0	0	0	0
Out1578	Bacteria	Proteobacteria	Alphaproteobacteria	Rhizobiales	Rhizobiaceae	Fulvimarina	9	0	0	0	0	0	0	0	0	0	0	0	0	0	0	0	3	0	3	0	1	0	1	0	0	0	0	0	0	0	0	0	0	0	0	0	0	0	0	0	1	0	0
Out1579	Bacteria	unclassified	unclassified	unclassified	unclassified	unclassified	12	0	0	0	0	0	2	0	0	0	0	0	0	0	0	0	0	0	0	0	0	0	0	0	0	0	0	0	0	0	0	0	0	0	0	2	0	0	0	0	0	0	0
Out158	Bacteria	Marinimicrobia_	Marinimicrobia_	Marinimicrobia_	Marinimicrobia_	Marinimicrobia_	1340	0	0	0	0	5	31	67	19	1	6	7	1	0	0	0	0	0	0	0	3	22	16	7	3	0	0	2	0	0	0	0	0	0	0	42	81	34	15	1	5	0	0
Out1580	Bacteria	unclassified	unclassified	unclassified	unclassified	unclassified	22	2	0	1	0	0	0	0	0	0	0	0	0	0	0	0	1	0	0	0	0	0	0	0	0	0	0	0	0	0	2	1	0	0	0	0	0	0	0	0	0	0	0
Out1581	Bacteria	Proteobacteria	Deltaproteobacteria	Bdellovibrionales	Bdellovibrionaceae	OM27_clade	16	0	0	0	0	0	2	3	0	0	0	0	0	0	0	0	0	0	0	0	0	0	0	0	0	0	0	0	0	0	0	0	0	0	0	0	0	0	0	0	0	0	0
Out1582	Bacteria	Bacteroidetes	Bacteroidia	Flavobacteriales	Weeksellaceae	unclassified	134	0	0	0	0	0	0	0	0	0	0	0	0	0	0	0	0	0	0	0	0	0	0	0	0	0	0	0	0	0	0	0	0	0	0	0	0	0	0	0	0	0	0
Out1583	Bacteria	unclassified	unclassified	unclassified	unclassified	unclassified	23	0	0	0	0	0	0	0	0	0	0	0	0	0	0	0	0	0	0	0	0	0	0	0	0	22	0	0	0	0	0	0	0	0	0	0	0	0	0	0	0	0	0
Out1584	Bacteria	Chloroflexi	Dehalococcoidia	SAR202_clade	SAR202_clade_fa	SAR202_clade_ge	39	0	0	0	0	0	0	0	0	0	0	0	0	0	0	0	0	0	0	0	0	0	0	0	0	18	0	1	0	0	0	0	0	0	0	0	0	0	0	0	0	1	0
Out1585	Bacteria	Proteobacteria	Gammaproteobacteria	unclassified	unclassified	unclassified	34	0	1	9	1	0	0	0	0	0	0	0	0	0	0	0	0	1	1	0	0	0	0	0	0	0	0	0	0	0	0	1	1	0	2	0	0	0	0	0	0	0	0
Out1586	Bacteria	Bacteroidetes	Bacteroidia	unclassified	unclassified	unclassified	54	0	3	5	0	1	1	2	0	0	0	0	0	0	0	0	0	1	1	1	0	2	0	0	0	0	0	0	0	0	0	3	0	0	0	1	2	2	0	0	0	0	0
Out1587	Bacteria	Proteobacteria	Deltaproteobacteria	Bdellovibrionales	Bacteriovoracaceae	Peredibacter	10	0	0	0	8	0	0	0	0	0	0	0	0	0	0	0	0	0	0	0	1	0	0	0	0	0	0	0	0	0	0	0	0	0	1	0	0	0	0	0	0	0	0
Out1588	Bacteria	Proteobacteria	unclassified	unclassified	unclassified	unclassified	20	0	0	4	0	3	3	0	0	0	0	0	0	0	0	0	0	0	0	0	0	0	0	0	0	0	0	0	0	0	0	0	0	0	1	1	0	0	0	0	0	0	0
Out1589	Bacteria	Bacteroidetes	Bacteroidia	Cytophagales	Hymenobacteraceae	Pontibacter	20	0	0	0	0	0	0	0	0	0	0	0	0	0	0	0	0	0	0	0	0	0	0	0	0	0	0	0	0	20	0	0	0	0	0	0	0	0	0	0	0	0	0
Out159	Bacteria	Proteobacteria	Alphaproteobacteria	Rhizobiales	Stappiaceae	Labrenzia	537	8	0	1	24	11	43	8	1	3	20	20	5	0	0	5	1	0	1	5	5	4	16	1	3	23	14	9	10	1	3	0	0	1	23	0	1	21	0	0	3	13	0
Out1590	Bacteria	Proteobacteria	Gammaproteobacteria	Betaproteobacteriales	Burkholderiaceae	Variovorax	34	0	0	0	0	0	0	0	0	0	0	0	4	0	0	0	0	0	0	0	0	0	0	0	0	0	0	0	2	1	0	0	0	0	0	0	0	1	0	0	0	0	0
Out1591	Bacteria	unclassified	unclassified	unclassified	unclassified	unclassified	27	0	0	2	1	0	0	0	0	1	0	0	0	0	0	0	0	0	0	0	0	0	0	0	0	0	0	0	0	0	0	0	1	5	0	0	0	0	0	0	0	0	0
Out1592	Bacteria	Proteobacteria	Deltaproteobacteria	Bdellovibrionales	Bdellovibrionaceae	OM27_clade	15	0	0	0	0	0	0	0	0	0	0	0	0	0	0	0	0	0	0	0	0	0	0	0	0	0	0	0	0	0	0	0	0	0	0	0	0	0	0	0	0	0	0
Out1594	Bacteria	Verrucomicrobia	Verrucomicrobiae	Verrucomicrobiales	unclassified	unclassified	9	0	0	0	0	0	0	0	0	0	0	0	0	0	0	0	0	0	0	0	0	0	0	0	0	0	0	0	0	0	0	0	0	0	0	0	0	0	0	0	0	0	0
Out1595	Bacteria	Bacteroidetes	Bacteroidia	Bacteroidales	Bacteroidaceae	Bacteroides	15	0	0	0	0	0	0	0	0	0	0	0	0	0	0	0	0	0	0	0	0	0	0	0	0	0	0	0	0	0	0	0	0	0	0	0	0	0	0	0	0	0	0
Out1596	Bacteria	Proteobacteria	Alphaproteobacteria	Rhodobacterales	Rhodobacteraceae	unclassified	14	0	0	0	0	0	0	0	0	0	0	0	0	0	0	0	0	0	0	0	0	0	0	0	0	0	0	0	0	0	0	0	0	0	0	0	0	0	0	0	0	0	0
Out1597	Bacteria	Firmicutes	Clostridia	Clostridiales	Clostridiaceae_1	unclassified	15	0	0	0	0	0	0	0	0	0	0	0	0	0	0	0	0	0	0	0	0	0	0	0	0	0	0	0	0	0	0	0	0	0	0	0	0	0	0	0	0	0	0
Out1598	Bacteria	Chloroflexi	Dehalococcoidia	S085	S085_fa	S085_ge	16	0	0	0	0	0	0	0	0	0	0	0	0	0	0	0	0	0	0	0	0	0	0	0	0	0	0	0	0	0	0	0	0	0	0	0	0	0	0	0	0	0	0
Out1599	Bacteria	Actinobacteria	unclassified	unclassified	unclassified	unclassified	4	0	0	0	0	0	0	0	0	0	0	0	0	0	0	0	0	0	0	0	0	0	0	0	0	0	0	0	0	4	0	0	0	0	0	0	0	0	0	0	0	0	0
Out16	Bacteria	Proteobacteria	Gammaproteobacteria	Pseudomonadales	Pseudomonadaceae	Pseudomonas	18356	0	1	0	0	0	0	0	0	1	1	0	1	0	0	0	0	7	0	2	0	0	0	0	0	0	0	0	0	0	0	3	0	1	0	0	0	0	0	0	1	0	45
Out160	Bacteria	Marinimicrobia_	Marinimicrobia_	Marinimicrobia_	Marinimicrobia_	Marinimicrobia_	1090	0	0	10	169	10	1	0	0	0	0	0	0	0	0	0	0	0	0	114	3	0	0	0	0	0	0	0	0	0	0	0	0	144	66	10	0	0	0	0	0	0	0
Out1600	Bacteria	Proteobacteria	Deltaproteobacteria	NB1-j	NB1-j_fa	NB1-j_ge	57	0	0	0	0	1	2	6	0	0	0	0	0	0	0	0	0	0	0	0	1	3	1	1	0	0	0	0	0	0	0	0	0	0	8	1	0	0	0	0	0	0	0
Out1601	Bacteria	Proteobacteria	Deltaproteobacteria	Bdellovibrionales	Bdellovibrionaceae	Bdellovibrio	16	0	0	0	0	0	0	0	0	0	0	0	2	0	0	0	0	0	0	0	0	0	0	0	0	0	0	0	0	1	0	0	0	0	0	0	0	0	0	0	0	0	0
Out1602	Bacteria	Proteobacteria	Deltaproteobacteria	unclassified	unclassified	unclassified	22	1	0	0	0	0	0	0	0	0	0	0	0	0	0	0	0	4	1	0	0	0	0	0	0	0	0	0	0	0	0	1	1	0	0	0	0	0	0	0	0	0	0
Out1603	Bacteria	Patescibacteria	Saccharimonadia	Saccharimonadales	unclassified	unclassified	11	0	0	0	0	0	2	0	0	0	0	0	0	0	0	0	0	0	0	1	0	0	0	0	0	0	0	0	0	0	0	0	0	1	6	0	0	0	0	0	0	0	0
Out1604	Bacteria	Proteobacteria	Gammaproteobacteria	unclassified	unclassified	unclassified	44	2	0	0	4	0	1	0	0	0	0	0	0	0	0	0	2	1	0	0	0	0	0	0	0	0	0	0	0	0	0	0	0	0	1	1	0	0	0	0	0	0	0
Out1605	Bacteria	Proteobacteria	Gammaproteobacteria	unclassified	unclassified	unclassified	22	0	0	0	1	0	0	0	0	0	0	0	0	0	0	0	0	0	0	0	0	0	0	0	0	0	0	0	0	0	0	0	0	0	5	0	0	0	0	0	0	0	0
Out1606	Bacteria	Proteobacteria	Alphaproteobacteria	unclassified	unclassified	unclassified	28	0	0	0	0	1	3	0	0	0	0	0	0	0	0	0	0	0	0	2	0	0	0	0	0	0	0	0	0	0	0	0	0	0	2	1	0	0	0	0	0	0	0
Out1607	Bacteria	Proteobacteria	Alphaproteobacteria	Elsterales	uncultured	uncultured_ge	6	0	0	0	0	0	0	0	0	0	0	0	0	0	0	0	0	0	0	0	0	0	0	0	0	0	0	0	0	0	0	0	0	0	0	0	0	0	0	0	0	0	0
Out1608	Bacteria	Proteobacteria	Deltaproteobacteria	unclassified	unclassified	unclassified	30	0	1	1	0	0	0	0	0	0	0	0	0	0	0	0	0	1	0	1	0	0	0	0	0	0	0	0	0	0	1	0	0	1	0	0	0	0	0	0	0	0	0
Out161	Bacteria	Proteobacteria	Gammaproteobacteria	unclassified	unclassified	unclassified	646	0	0	1	0	0	1	0	0	3	19	8	91	0	0	0	0	0	0	0	2	3	0	1	4	0	4	30	53	0	0	0	0	1	0	0	0	0	0	0	1	0	16
Out1610	Bacteria	Proteobacteria	Alphaproteobacteria	Rhodobacterales	Rhodobacteraceae	unclassified	1278	8	44	4	68	27	37	10	0	2	4	7	17	2	28	35	0	16	6	9	3	17	5	6	2	0	1	10	11	0	4	14	6	15	62	83	0	6	5	7	3	12	0
Out1611	Bacteria	Proteobacteria	Alphaproteobacteria	Rhodobacterales	Rhodobacteraceae	Ruegeria	655	1	0	0	0	17	7	3	1	3	4	16	3	0	2	0	5	2	1	1	4	26	2	0	6	0	2	5	1	0	0	0	2	3	0	13	0	1	5	4	3	5	0
Out1612	Bacteria	Bacteroidetes	Bacteroidia	Flavobacteriales	Weeksellaceae	Chryseobacterium	15	0	0	0	0	0	0	0	0	0	0	0	0	0	0	0	0	0	0	0	0	0	0	0	0	0	0	0	0	13	0	0	0	0	0	0	0	0	0	0	0	0	0
Out1613	Bacteria	unclassified	unclassified	unclassified	unclassified	unclassified	19	0	0	0	0	0	3	0	0	0	0	0	0	0	0	0	0	0	0	0	0	0	0	0	0	0	0	0	0	0	0	0	0	0	0	0	0	0	0	0	0	0	0
Out1614	Bacteria	Firmicutes	Clostridia	Clostridiales	Family_XI	unclassified	5	0	0	0	0	0	0	0	0	0	0	0	0	0	0	0	0	0	0	0	0	0	0	0	0	0	0	0	0	0	0	0	0	0	0	0	0	0	0	0	0	0	0
Out1615	Bacteria	Actinobacteria	Actinobacteria	Corynebacteriales	Nocardiaceae	Nocardia	15	0	0	0	0	0	0	0	0	0	0	0	0	0	0	0	0	0	0	0	0	0	0	0	0	0	0	0	0	0	0	0	0	0	0	0	0	0	0	0	0	0	0
Out1616	Bacteria	Marinimicrobia_	Marinimicrobia_	Marinimicrobia_	Marinimicrobia_	Marinimicrobia_	24	0	0	0	6	0	0	0	0	0	0	0	0	0	0	0	0	0	0	5	0	0	0	0	0	0	0	0	0	0	0	0	0	3	2	0	0	0	0	0	0	0	0
Out1617	Bacteria	Patescibacteria	Gracilibacteria	unclassified	unclassified	unclassified	8	0	0	0	0	0	0	0	0	0	0	0	0	0	0	0	0	0	0	0	0	0	0	0	0	0	0	0	0	0	0	0	0	0	0	0	0	0	0	0	0	0	0
Out1618	Bacteria	Proteobacteria	Gammaproteobacteria	Alteromonadales	Marinobacteraceae	Marinobacter	323	0	0	0	0	0	0	1	0	0	4	1	0	15	0	1	0	0	0	0	0	0	1	2	1	1	0	0	1	10	0	0	0	0	0	8	13	5	5	0	1	1	0
Out1619	Bacteria	Proteobacteria	Alphaproteobacteria	unclassified	unclassified	unclassified	30	0	0	0	0	0	0	0	0	0	0	0	0	0	7	9	0	0	0	0	0	0	0	0	0	0	0	1	0	0	0	0	0	0	0	1	0	0	0	0	0	0	0
Out162	Bacteria	Actinobacteria	Acidimicrobiia	Microtrichales	unclassified	unclassified	669	0	0	0	2	0	0	0	0	0	4	6	0	8	0	9	3	0	3	0	0	0	4	0	3	0	2	11	16	0	0	0	0	0	0	1	0	0	0	22	1	5	158
Out1620	Bacteria	Proteobacteria	Gammaproteobacteria	unclassified	unclassified	unclassified	14	0	0	0	2	0	0	0	0	0	0	0	0	4	0	0	0	0	0	1	0	0	0	0	0	0	0	5	0	0	0	0	0	0	0	0	0	0	0	0	0	0	0
Out1621	Bacteria	Cyanobacteria	Oxyphotobacteria	Synechococcales	Cyanobiaceae	Prochlorococcus_MIT9313	13	0	0	0	0	0	0	0	0	0	0	0	0	0	0	0	0	0	0	0	0	0	0	0	0	0	0	0	0	0	0	0	0	0	0	0	0	0	0	0	0	0	0
Out1622	Bacteria	Proteobacteria	Alphaproteobacteria	unclassified	unclassified	unclassified	77	0	0	0	17	3	7	0	0	0	0	0	0	0	0	0	0	0	0	1	4	0	0	0	0	0	0	0	0	0	0	0	0	1	6	1	0	0	0	0	0	0	0
Out1623	Bacteria	Proteobacteria	Gammaproteobacteria	Salinisphaerales	Solimonadaceae	unclassified	14	0	0	0	0	0	0	0	0	4	0	0	3	0	0	0	0	0	1	0	0	0	0	0	0	0	6	0	0	0	0	0	0	0	0	0	0	0	0	0	0	0	0
Out1624	Bacteria	Proteobacteria	Deltaproteobacteria	NB1-j	NB1-j_fa	NB1-j_ge	40	0	0	0	0	0	3	6	0	0	0	0	0	0	0	0	0	0	0	0	0	1	0	0	0	0	0	0	0	0	0	0	0	0	0	0	0	0	0	0	0	0	0
Out1625	Bacteria	Bacteroidetes	Bacteroidia	Flavobacteriales	Crocinitomicaceae	Fluviicola	6	0	0	0	0	0	1	0	0	0	0	0	0	0	0	0	0	0	0	0	0	2	0	0	0	0	0	0	0	0	1	0	0	0	0	0	0	0	0	0	0	0	0
Out1626	Bacteria	Proteobacteria	Alphaproteobacteria	uncultured	uncultured_fa	uncultured_ge	23	0	0	0	0	0	0	0	0	0	0	0	0	0	0	0	0	0	0	0	0	0	0	0	0	0	0	0	0	0	0	0	0	0	0	0	0	0	0	0	0	0	0
Out1627	Bacteria	Proteobacteria	Gammaproteobacteria	unclassified	unclassified	unclassified	12	1	1	1	1	0	0	0	0	0	0	0	0	0	0	0	2	1	2	0	0	0	0	0	0	0	0	0	0	0	0	0	0	1	0	0	0	0	0	0	0	0	0
Out1628	Bacteria	Proteobacteria	Gammaproteobacteria	unclassified	unclassified	unclassified	39	0	0	0	0	0	0	0	2	0	0	0	0	0	0	0	0	0	0	0	0	0	2	1	2	0	0	1	0	0	0	0	0	0	0	0	7	0	1	0	1	0	0
Out1629	Bacteria	Actinobacteria	Actinobacteria	Frankiales	Geodermatophilaceae	Modestobacter	44	0	0	0	0	0	0	0	0	0	0	0	12	0	0	0	0	0	0	0	0	0	0	0	0	0	0	0	0	0	0	0	0	3	0	0	0	0	0	0	0	0	0
Out163	Bacteria	Deinococcus-Thermus	Deinococci	Deinococcales	Deinococcaceae	Deinococcus	952	0	0	0	0	0	0	0	0	0	0	0	0	0	0	0	0	0	0	0	0	0	0	0	0	0	0	0	0	0	0	0	0	0	0	0	0	1	0	0	0	0	0
Out1630	Bacteria	unclassified	unclassified	unclassified	unclassified	unclassified	22	0	0	0	0	0	0	0	0	0	0	0	0	0	0	0	0	0	0	0	0	0	0	0	0	0	0	0	0	0	0	0	0	5	0	0	0	0	0	0	0	0	0
Out1631	Bacteria	Proteobacteria	Gammaproteobacteria	Betaproteobacteriales	unclassified	unclassified	22	0	0	0	0	0	0	0	0	0	0	0	0	0	0	0	0	0	0	0	0	0	0	0	0	0	0	0	0	0	0	0	0	1	1	0	0	0	0	0	0	0	0
Out1632	Bacteria	Gemmatimonadetes	Gemmatimonadetes	Gemmatimonadales	Gemmatimonadaceae	Gemmatimonas	6	0	0	0	0	0	0	0	0	0	0	0	0	0	0	0	0	0	0	0	0	0	0	0	0	0	0	0	0	0	0	0	0	0	0	0	0	0	0	0	0	0	0
Out1633	Bacteria	Actinobacteria	Actinobacteria	Propionibacteriales	Nocardioidaceae	Nocardioides	60	0	0	0	2	0	3	2	1	0	1	1	0	1	0	0	0	1	1	0	0	2	1	1	1	0	0	0	0	0	0	0	0	1	1	4	6	2	5	0	3	0	1
Out1634	Bacteria	Proteobacteria	Gammaproteobacteria	Alteromonadales	Pseudoalteromonadaceae	Pseudoalteromonas	18	0	0	0	0	0	0	0	0	0	0	0	0	0	0	0	0	0	0	0	0	0	0	0	0	0	0	0	0	0	0	0	0	0	0	0	0	0	0	0	0	0	0
Out1635	Bacteria	unclassified	unclassified	unclassified	unclassified	unclassified	16	0	0	0	2	1	0	0	0	0	0	0	0	0	0	0	0	0	1	0	0	0	0	1	0	0	0	0	0	0	0	0	0	0	0	0	0	0	0	0	0	0	0
Out1636	Bacteria	Proteobacteria	Alphaproteobacteria	unclassified	unclassified	unclassified	106	0	0	0	1	2	0	0	0	3	15	1	5	1	0	0	0	3	2	2	1	0	0	1	1	0	12	0	3	1	1	1	0	0	1	1	2	1	1	0	6	1	0
Out1637	Bacteria	unclassified	unclassified	unclassified	unclassified	unclassified	16	0	0	0	0	0	0	0	0	0	0	0	16	0	0	0	0	0	0	0	0	0	0	0	0	0	0	0	0	0	0	0	0	0	0	0	0	0	0	0	0	0	0
Out1638	Bacteria	unclassified	unclassified	unclassified	unclassified	unclassified	13	0	0	0	0	0	0	0	0	0	0	0	0	0	13	0	0	0	0	0	0	0	0	0	0	0	0	0	0	0	0	0	0	0	0	0	0	0	0	0	0	0	0
Out1639	Bacteria	Proteobacteria	Deltaproteobacteria	Myxococcales	Sandaracinaceae	Sandaracinus	18	0	0	2	0	0	0	0	0	0	0	0	0	0	0	0	1	0	0	0	0	0	0	0	0	0	0	0	0	0	0	0	0	0	0	0	0	0	0	0	0	0	0
Out164	Bacteria	Proteobacteria	Gammaproteobacteria	Oceanospirillales	Alcanivoracaceae	Alcanivorax	4639	0	0	0	0	6	2	10	3	327	20	3	13	133	59	105	0	0	0	1	0	9	5	2	51	20	154	10	25	50	0	0	0	0	0	55	0	32	10	243	80	7	1
Out1640	Bacteria	Proteobacteria	Gammaproteobacteria	Alteromonadales	Shewanellaceae	Shewanella	26	0	0	0	0	0	0	0	0	0	0	0	2	1	0	4	0	0	0	0	0	0	0	0	0	0	0	0	0	0	0	0	0	0	0	0	0	0	0	0	0	0	0
Out1641	Bacteria	Proteobacteria	Gammaproteobacteria	unclassified	unclassified	unclassified	92	0	0	0	0	0	0	0	2	0	1	0	0	0	0	0	0	0	0	0	0	0	0	1	2	0	0	0	0	0	0	0	0	0	0	1	6	0	0	0	0	0	0
Out1642	Bacteria	Proteobacteria	unclassified	unclassified	unclassified	unclassified	27	0	0	0	1	0	0	0	0	0	0	0	0	0	0	0	0	0	0	0	0	0	0	0	0	0	0	0	0	0	0	0	0	10	0	1	0	0	0	0	0	0	0
Out1643	Bacteria	Firmicutes	Bacilli	Lactobacillales	Streptococcaceae	Lactococcus	9	0	0	0	0	0	0	0	0	0	0	0	0	0	0	0	0	0	0	0	0	0	0	0	0	0	0	0	0	0	0	0	0	0	0	0	0	0	0	0	0	0	0
Out1644	Bacteria	unclassified	unclassified	unclassified	unclassified	unclassified	13	0	0	0	0	0	1	0	0	0	0	0	0	2	0	8	0	0	0	0	0	0	0	0	0	0	0	0	0	0	0	0	0	0	0	0	0	0	0	0	0	0	0
Out1645	Bacteria	Firmicutes	Clostridia	Clostridiales	Lachnospiraceae	unclassified	23	0	0	0	0	0	0	0	0	0	0	0	0	0	0	0	0	0	0	0	0	0	0	0	0	0	0	0	0	0	0	0	0	0	0	0	0	0	0	0	0	0	0
Out1646	Bacteria	Chloroflexi	Dehalococcoidia	SAR202_clade	SAR202_clade_fa	SAR202_clade_ge	6	0	0	0	0	0	0	0	0	0	0	0	0	0	0	0	0	0	0	0	0	0	0	0	0	0	0	0	0	0	0	0	0	0	0	0	0	0	0	0	0	0	0
Out1647	Bacteria	Proteobacteria	Deltaproteobacteria	Bdellovibrionales	Bdellovibrionaceae	OM27_clade	20	1	1	0	0	0	0	0	0	0	0	0	0	0	0	0	2	0	0	0	0	0	0	0	0	0	0	0	0	0	0	0	0	1	0	0	0	0	0	0	0	0	0
Out1648	Bacteria	Bacteroidetes	Bacteroidia	unclassified	unclassified	unclassified	13	1	0	0	0	0	0	0	0	0	0	0	0	0	0	0	2	4	0	0	0	0	0	0	0	0	0	0	0	0	1	1	0	0	1	0	0	0	0	0	0	0	0
Out1649	Bacteria	Proteobacteria	Gammaproteobacteria	unclassified	unclassified	unclassified	10	1	0	1	0	0	0	0	0	0	0	0	0	0	0	0	1	1	1	1	0	0	0	0	0	0	0	0	0	0	0	1	0	0	0	0	0	0	0	0	0	0	0
Out165	Bacteria	Patescibacteria	Parcubacteria	Candidatus_Kaiserbacteria	Candidatus_Kaiserbacteria_fa	Candidatus_Kaiserbacteria_ge	554	1	44	1	1	17	1	0	0	0	0	0	0	0	0	0	1	86	0	82	0	21	0	6	1	0	0	1	0	0	0	1	0	0	0	0	0	0	0	0	0	0	0
Out1650	Bacteria	Proteobacteria	Alphaproteobacteria	Rhodobacterales	Rhodobacteraceae	unclassified	1200	2	3	5	3	4	2	5	7	19	6	6	9	0	142	4	5	17	4	1	7	3	4	0	5	0	9	3	9	3	2	11	1	1	3	3	0	5	0	12	4	1	0
Out1651	Bacteria	Proteobacteria	Alphaproteobacteria	SAR11_clade	Clade_II	Clade_II_ge	192	0	0	0	9	7	4	2	0	0	0	0	0	0	0	0	0	0	0	14	3	0	0	0	0	0	0	0	0	0	0	0	0	2	18	4	0	0	0	0	0	0	0
Out1652	Bacteria	PAUC34f	PAUC34f_cl	PAUC34f_or	PAUC34f_fa	PAUC34f_ge	12	0	0	0	0	0	0	0	0	0	0	0	0	0	0	0	0	0	0	0	0	0	0	0	0	0	0	0	0	0	0	0	0	0	2	0	0	0	0	0	0	0	0
Out1653	Bacteria	Proteobacteria	Gammaproteobacteria	unclassified	unclassified	unclassified	25	0	0	0	5	0	0	0	0	0	0	0	0	0	0	0	1	3	0	1	0	0	0	0	0	0	0	0	0	0	0	0	1	1	3	0	0	0	0	0	0	0	0
Out1655	Bacteria	Actinobacteria	Acidimicrobiia	unclassified	unclassified	unclassified	15	0	0	0	0	0	0	0	0	0	0	0	0	0	0	0	0	0	0	0	0	0	0	0	0	0	0	0	0	0	0	0	0	0	0	0	0	0	0	0	0	0	0
Out1656	Bacteria	Actinobacteria	Actinobacteria	Corynebacteriales	Corynebacteriaceae	unclassified	31	0	0	0	0	0	0	0	0	0	0	0	0	0	0	0	0	0	0	0	0	0	0	0	0	0	0	0	0	0	0	0	0	0	0	0	0	0	0	0	0	0	0
Out1657	Bacteria	Firmicutes	Bacilli	unclassified	unclassified	unclassified	33	0	0	0	0	0	0	0	0	0	0	0	0	0	0	0	0	0	0	0	0	0	0	0	0	0	0	0	0	0	0	0	0	0	0	0	0	0	0	0	0	0	0
Out1658	Bacteria	Chloroflexi	Dehalococcoidia	SAR202_clade	SAR202_clade_fa	SAR202_clade_ge	14	0	0	0	0	0	1	0	0	0	0	0	0	0	0	0	0	0	0	0	0	0	0	0	0	0	0	0	0	0	0	0	0	0	0	0	9	0	0	0	0	0	0
Out1659	Bacteria	Proteobacteria	Alphaproteobacteria	Caulobacterales	Caulobacteraceae	uncultured	17	0	0	0	0	0	0	0	0	0	0	0	9	0	0	0	0	0	0	0	0	0	0	0	0	2	0	0	0	0	0	0	0	0	0	0	0	0	0	0	0	0	0
Out166	Bacteria	Proteobacteria	Alphaproteobacteria	Sphingomonadales	Sphingomonadaceae	Sphingomonas	2293	0	0	0	0	0	0	0	0	0	0	2	1023	1	0	0	0	0	0	0	0	0	0	0	7	0	0	0	0	0	0	0	0	1	0	0	0	1	0	2	1	0	66
Out1660	Bacteria	Planctomycetes	Phycisphaerae	Phycisphaerales	Phycisphaeraceae	Urania-1B-19_marine_sediment_group	37	0	0	0	2	0	0	0	0	0	0	0	0	0	0	0	0	0	0	1	0	1	0	0	0	0	0	0	0	0	0	0	0	6	1	0	0	0	0	0	0	0	0
Out1661	Bacteria	Chloroflexi	TK10	TK10_or	TK10_fa	TK10_ge	15	0	0	0	0	0	0	0	0	0	0	0	0	0	0	0	0	0	0	0	0	0	0	0	0	0	0	0	0	0	0	0	0	0	0	0	0	0	0	0	0	0	0
Out1662	Bacteria	Proteobacteria	Gammaproteobacteria	unclassified	unclassified	unclassified	10	0	0	1	0	0	1	0	0	0	0	0	0	0	0	0	1	1	0	1	0	0	0	0	0	0	0	0	0	0	0	2	3	0	0	0	0	0	0	0	0	0	0
Out1663	Bacteria	Bacteroidetes	Bacteroidia	unclassified	unclassified	unclassified	16	0	0	0	0	0	0	0	0	0	0	0	0	0	0	0	0	0	0	0	0	0	0	0	0	0	0	0	0	0	0	0	0	0	0	0	0	0	0	0	0	0	0
Out1664	Bacteria	Proteobacteria	Gammaproteobacteria	Methylococcales	Methylomonaceae	unclassified	52	0	0	0	0	0	0	0	1	0	0	0	0	0	0	0	0	0	0	0	0	0	0	0	0	0	0	0	0	0	0	0	0	0	0	0	0	0	0	0	0	0	0
Out1665	Bacteria	Proteobacteria	Gammaproteobacteria	Alteromonadales	Shewanellaceae	Shewanella	17	0	0	0	0	0	0	0	0	0	0	0	0	0	0	0	0	0	0	0	0	0	0	0	0	0	0	0	0	0	0	0	0	0	0	0	0	0	0	0	0	0	0
Out1666	Bacteria	Cyanobacteria	Oxyphotobacteria	Chloroplast	Chloroplast_fa	Chloroplast_ge	21	0	0	0	2	0	0	0	0	0	0	0	0	0	0	0	0	0	0	2	0	0	0	0	0	0	0	0	0	0	0	0	0	4	0	0	0	0	0	0	0	0	0
Out1667	Bacteria	unclassified	unclassified	unclassified	unclassified	unclassified	11	0	0	0	0	0	0	0	8	3	0	0	0	0	0	0	0	0	0	0	0	0	0	0	0	0	0	0	0	0	0	0	0	0	0	0	0	0	0	0	0	0	0
Out1668	Bacteria	Bacteroidetes	Bacteroidia	Flavobacteriales	Flavobacteriaceae	unclassified	6	0	0	0	0	0	0	0	0	2	0	0	0	0	0	0	0	0	0	0	0	0	0	0	0	0	0	0	0	0	0	0	0	1	0	0	0	0	0	2	1	0	0
Out1669	Bacteria	Gemmatimonadetes	BD2-11_terrestrial_group	BD2-11_terrestrial_group_or	BD2-11_terrestrial_group_fa	BD2-11_terrestrial_group_ge	20	0	0	0	0	0	0	0	0	0	2	0	0	0	0	0	0	0	0	0	0	0	0	0	2	1	0	0	0	4	0	0	0	0	0	0	0	0	0	0	0	2	0
Out167	Bacteria	Proteobacteria	Alphaproteobacteria	unclassified	unclassified	unclassified	706	0	0	0	0	0	0	0	0	0	13	13	22	0	152	22	7	3	0	0	1	0	1	0	0	0	6	51	14	7	1	2	2	0	0	0	0	0	0	0	5	2	0
Out1670	Bacteria	Deinococcus-Thermus	Deinococci	Deinococcales	Deinococcaceae	Deinococcus	22	0	0	0	0	0	0	0	0	0	0	0	0	0	0	0	0	0	0	0	0	0	0	0	0	0	0	0	0	0	0	0	0	0	0	0	0	0	0	0	0	0	0
Out1671	Bacteria	Proteobacteria	Deltaproteobacteria	unclassified	unclassified	unclassified	27	0	0	0	1	1	0	0	0	0	0	0	0	0	0	0	0	0	0	0	0	0	1	0	0	0	0	0	0	0	0	0	0	0	7	1	0	0	0	0	0	0	0
Out1672	Bacteria	Acidobacteria	Blastocatellia_	Pyrinomonadales	Pyrinomonadaceae	RB41	13	0	0	0	0	0	0	0	0	0	0	0	13	0	0	0	0	0	0	0	0	0	0	0	0	0	0	0	0	0	0	0	0	0	0	0	0	0	0	0	0	0	0
Out1673	Bacteria	Marinimicrobia_	Marinimicrobia_	Marinimicrobia_	Marinimicrobia_	Marinimicrobia_	21	4	0	2	0	0	0	0	0	0	0	0	0	0	0	0	1	0	3	0	0	0	0	0	0	0	0	0	0	0	2	0	2	0	0	0	0	0	0	0	0	0	0
Out1674	Bacteria	Proteobacteria	Gammaproteobacteria	KI89A_clade	KI89A_clade_fa	KI89A_clade_ge	16	0	0	0	0	0	0	0	0	0	0	0	0	0	0	0	0	0	0	0	0	0	1	0	0	0	0	0	0	0	0	0	0	0	1	1	0	0	0	0	0	0	0
Out1675	Bacteria	Bacteroidetes	Bacteroidia	Bacteroidales	Dysgonomonadaceae	Dysgonomonas	10	0	0	0	0	0	0	0	0	0	0	0	0	0	0	0	0	0	0	0	0	0	0	0	0	0	0	0	0	0	0	0	0	0	0	0	0	0	0	0	0	0	0
Out1676	Bacteria	Proteobacteria	Gammaproteobacteria	Oceanospirillales	Endozoicomonadaceae	Endozoicomonas	42	0	0	0	0	0	0	0	0	0	0	0	0	0	0	0	0	0	0	0	1	0	0	0	0	0	0	0	0	0	0	0	0	0	0	0	0	0	0	0	0	0	0
Out1677	Bacteria	Proteobacteria	Gammaproteobacteria	unclassified	unclassified	unclassified	353	0	0	0	0	3	28	0	0	0	0	0	0	0	4	0	0	0	0	0	1	15	2	1	1	0	0	0	0	0	0	0	0	0	2	27	0	0	0	0	0	0	12
Out1678	Bacteria	unclassified	unclassified	unclassified	unclassified	unclassified	10	0	0	0	0	0	0	0	0	0	0	0	0	0	0	0	0	0	0	0	0	0	0	0	0	0	0	0	0	0	0	0	0	0	0	0	0	0	0	0	0	0	0
Out1679	Bacteria	Marinimicrobia_	Marinimicrobia_	Marinimicrobia_	Marinimicrobia_	Marinimicrobia_	113	6	1	12	0	0	0	0	0	0	0	0	0	0	0	0	11	7	3	0	0	0	0	0	0	0	0	0	0	0	4	3	11	1	0	0	0	0	0	0	0	0	0
Out168	Bacteria	Proteobacteria	Alphaproteobacteria	Rhizobiales	Rhizobiaceae	unclassified	358	0	0	0	0	0	0	0	0	0	0	0	0	0	0	0	0	0	0	0	0	0	0	0	0	0	0	0	0	8	0	0	0	0	0	0	0	0	0	0	0	1	349
Out1680	Bacteria	Bacteroidetes	Bacteroidia	unclassified	unclassified	unclassified	17	0	0	0	0	0	0	0	0	0	0	0	0	0	0	0	0	0	0	0	0	0	0	0	0	0	0	0	0	0	0	0	0	0	0	0	0	0	0	0	0	1	0
Out1681	Bacteria	Planctomycetes	Planctomycetacia	Pirellulales	Pirellulaceae	unclassified	7	0	0	0	0	0	0	0	0	0	1	0	3	0	0	0	0	0	0	0	0	0	0	1	0	0	0	2	0	0	0	0	0	0	0	0	0	0	0	0	0	0	0
Out1682	Bacteria	Proteobacteria	Alphaproteobacteria	unclassified	unclassified	unclassified	8	0	0	0	0	0	0	0	2	0	0	0	0	0	0	0	0	0	0	0	0	0	0	0	0	0	0	0	0	0	0	0	0	0	0	0	0	5	0	0	0	0	0
Out1683	Bacteria	unclassified	unclassified	unclassified	unclassified	unclassified	13	0	0	0	0	0	0	0	0	0	1	0	0	0	0	0	0	0	0	0	0	0	0	0	0	0	11	0	0	0	0	0	0	0	0	0	0	0	0	0	0	0	0
Out1684	Bacteria	Bacteroidetes	Bacteroidia	Sphingobacteriales	Sphingobacteriaceae	Pedobacter	13	0	0	0	0	0	0	0	0	0	0	0	1	0	0	0	0	0	0	0	0	0	0	0	0	0	0	0	0	0	0	0	0	0	0	0	0	0	0	0	0	0	0
Out1685	Bacteria	Actinobacteria	Acidimicrobiia	Microtrichales	Microtrichaceae	Sva0996_marine_group	80	0	0	0	0	0	1	0	1	0	0	0	1	0	0	0	0	0	0	0	1	4	7	5	5	5	0	0	0	0	0	0	0	0	0	3	4	4	0	0	0	0	0
Out1686	Bacteria	Actinobacteria	Actinobacteria	Micrococcales	Microbacteriaceae	unclassified	187	0	2	0	1	0	0	0	0	1	0	2	81	3	0	0	0	1	0	1	1	0	0	2	0	0	5	1	17	3	1	1	0	0	0	0	0	0	0	9	0	0	0
Out1687	Bacteria	Proteobacteria	Alphaproteobacteria	Caulobacterales	Caulobacteraceae	Brevundimonas	51	0	0	0	0	0	0	0	0	0	0	0	38	0	0	0	0	0	0	0	0	0	0	0	0	0	0	0	0	0	0	0	0	0	0	0	0	0	0	0	2	0	0
Out1688	Bacteria	Marinimicrobia_	Marinimicrobia_	Marinimicrobia_	Marinimicrobia_	Marinimicrobia_	64	0	0	1	10	1	1	0	0	0	0	0	0	0	0	0	0	0	1	5	1	0	0	0	0	0	0	0	0	0	0	0	0	0	6	0	0	0	0	0	0	0	0
Out1689	Bacteria	unclassified	unclassified	unclassified	unclassified	unclassified	25	0	0	2	0	0	0	0	0	0	0	0	0	0	0	0	1	2	2	0	0	0	0	0	0	0	0	0	0	0	2	0	1	1	0	0	0	0	0	0	0	0	0
Out169	Bacteria	Proteobacteria	Gammaproteobacteria	Betaproteobacteriales	Burkholderiaceae	Tepidimonas	1003	0	0	0	0	0	0	0	0	3	0	0	1	1	42	4	0	0	0	0	0	0	0	0	0	1	5	0	1	4	0	0	0	0	2	0	7	8	1	3	0	1	0
Out1690	Bacteria	Proteobacteria	Deltaproteobacteria	Bdellovibrionales	Bacteriovoracaceae	unclassified	34	6	1	3	0	0	0	0	0	0	1	0	0	0	0	0	4	2	1	1	0	0	0	0	0	0	0	0	0	0	0	0	1	0	0	0	0	0	0	0	0	0	0
Out1691	Bacteria	Marinimicrobia_	Marinimicrobia_	Marinimicrobia_	Marinimicrobia_	Marinimicrobia_	43	0	0	0	0	1	2	1	0	0	0	0	0	0	0	0	0	0	0	2	1	0	0	0	0	0	0	0	0	0	0	0	0	0	8	2	0	0	0	0	0	0	0
Out1692	Bacteria	Proteobacteria	Alphaproteobacteria	unclassified	unclassified	unclassified	14	0	0	0	0	0	0	2	0	0	0	0	2	0	0	0	0	0	0	0	0	0	0	0	0	0	0	0	0	0	0	0	0	0	0	0	0	0	0	0	0	0	0
Out1693	Bacteria	Firmicutes	Clostridia	Clostridiales	Lachnospiraceae	unclassified	9	0	0	0	0	0	0	0	0	0	0	0	0	0	0	0	0	0	0	0	0	0	0	0	0	0	0	0	0	9	0	0	0	0	0	0	0	0	0	0	0	0	0
Out1695	Bacteria	Proteobacteria	Gammaproteobacteria	unclassified	unclassified	unclassified	21	0	0	0	0	0	1	0	0	0	0	1	0	0	0	0	0	0	0	0	2	1	0	0	1	0	0	0	0	0	0	0	0	0	0	3	0	0	0	0	0	0	0
Out1696	Bacteria	Proteobacteria	Alphaproteobacteria	Rhizobiales	Devosiaceae	Pelagibacterium	16	0	0	0	0	0	0	0	0	0	0	0	0	0	0	0	0	0	0	0	0	0	0	0	0	0	0	0	0	0	0	0	0	0	0	0	0	0	0	0	0	0	0
Out1697	Bacteria	Proteobacteria	Deltaproteobacteria	unclassified	unclassified	unclassified	4	0	0	0	0	0	0	0	0	0	0	0	0	0	0	0	0	0	0	0	0	0	0	0	0	0	0	0	0	0	0	0	0	0	3	0	0	0	0	0	0	0	0
Out1698	Bacteria	Bacteroidetes	Bacteroidia	Flavobacteriales	Weeksellaceae	Chryseobacterium	54	0	0	0	0	0	0	0	0	0	0	0	0	0	0	0	0	0	0	0	0	0	0	0	0	0	0	0	0	0	0	0	0	0	0	0	0	0	0	0	0	0	12
Out1699	Bacteria	Proteobacteria	Gammaproteobacteria	Cellvibrionales	Halieaceae	unclassified	16	0	0	0	6	0	0	0	0	0	0	0	0	0	0	0	0	0	0	0	0	0	0	0	0	0	0	0	0	0	0	0	0	0	0	0	0	0	0	0	0	0	0
Out17	Bacteria	Proteobacteria	Gammaproteobacteria	Alteromonadales	Alteromonadaceae	Alteromonas	32203	155	208	42	108	56	76	108	65	1	14	41	25	255	148	518	58	149	29	84	13	105	39	34	83	73	1	37	1	181	59	368	120	197	359	239	159	587	84	14	8	13	14
Out170	Bacteria	Proteobacteria	Gammaproteobacteria	unclassified	unclassified	unclassified	2551	0	0	0	0	59	155	90	12	1	8	11	2	3	14	12	0	0	0	1	38	30	40	7	8	27	0	8	1	0	0	0	0	1	101	79	42	65	11	0	3	4	0
Out1700	Bacteria	Proteobacteria	Alphaproteobacteria	Rhizobiales	Beijerinckiaceae	Camelimonas	23	0	0	0	0	0	0	0	0	0	0	0	0	0	0	0	0	0	0	0	0	0	0	0	0	0	0	0	0	0	0	0	0	0	0	0	0	0	0	0	0	0	0
Out1701	Bacteria	Proteobacteria	Gammaproteobacteria	unclassified	unclassified	unclassified	36	0	0	0	0	0	2	8	0	0	0	0	0	0	0	0	0	0	0	0	0	0	0	0	0	0	0	0	0	0	0	0	0	0	0	0	0	1	0	0	0	0	0
Out1702	Bacteria	Patescibacteria	Parcubacteria	unclassified	unclassified	unclassified	11	0	0	0	0	0	0	0	0	0	0	0	0	0	5	0	0	0	0	0	0	0	0	0	0	0	0	0	0	0	0	0	0	0	0	0	0	0	0	0	0	0	0
Out1703	Bacteria	Proteobacteria	Deltaproteobacteria	unclassified	unclassified	unclassified	55	4	3	0	0	0	0	0	0	0	0	0	0	0	0	0	1	4	1	0	0	0	0	0	0	0	0	0	0	0	1	1	0	0	0	0	0	0	0	0	0	0	0
Out1704	Bacteria	Actinobacteria	Actinobacteria	unclassified	unclassified	unclassified	15	0	0	0	0	0	0	0	0	0	0	0	15	0	0	0	0	0	0	0	0	0	0	0	0	0	0	0	0	0	0	0	0	0	0	0	0	0	0	0	0	0	0
Out1705	Bacteria	Bacteroidetes	Bacteroidia	Flavobacteriales	unclassified	unclassified	15	0	0	0	0	0	0	0	0	0	0	2	0	0	0	0	0	0	0	0	0	0	0	0	1	0	0	0	0	5	0	0	0	1	4	0	0	0	0	0	0	0	0
Out1706	Bacteria	Bacteroidetes	Bacteroidia	unclassified	unclassified	unclassified	12	0	0	0	0	0	1	4	0	0	0	0	0	0	0	0	0	0	0	0	0	0	0	0	0	0	0	0	0	0	0	0	0	0	0	0	0	0	0	0	0	0	0
Out1707	Bacteria	Acidobacteria	Subgroup_6	unclassified	unclassified	unclassified	18	0	0	0	0	1	0	0	0	0	0	0	0	0	0	0	0	0	0	0	0	0	0	0	0	0	0	0	0	0	0	0	0	0	0	0	0	0	0	0	0	1	0
Out1708	Bacteria	Bacteroidetes	Bacteroidia	Chitinophagales	Saprospiraceae	Aureispira	15	2	0	6	0	0	0	0	0	0	0	0	0	0	0	0	0	0	1	0	0	0	0	0	0	0	0	0	0	0	0	0	0	0	0	0	0	0	0	0	0	0	0
Out1709	Bacteria	Proteobacteria	Alphaproteobacteria	unclassified	unclassified	unclassified	6	0	1	0	0	0	0	0	0	0	0	1	0	2	0	0	0	0	0	0	0	0	0	0	0	0	0	0	0	0	0	0	0	0	0	0	0	0	0	0	0	0	0
Out171	Bacteria	Proteobacteria	Alphaproteobacteria	Rhizobiales	Xanthobacteraceae	Bradyrhizobium	531	0	0	0	1	0	0	0	0	0	0	0	1	0	9	0	0	0	0	0	0	1	0	0	0	7	1	1	0	6	0	0	0	0	6	0	0	0	0	0	0	0	0
Out1710	Bacteria	Proteobacteria	Gammaproteobacteria	Betaproteobacteriales	Burkholderiaceae	Comamonas	15	0	0	0	0	0	0	0	0	0	0	0	0	0	0	0	0	0	0	0	0	0	0	0	0	0	0	0	0	1	0	0	0	0	1	0	0	0	0	3	0	0	0
Out1711	Bacteria	Cyanobacteria	Oxyphotobacteria	Synechococcales	Cyanobiaceae	Cyanobium_PCC-6307	13	0	0	0	0	0	0	0	0	0	0	0	0	0	0	0	0	0	0	0	0	0	0	0	0	0	0	0	0	0	0	0	0	0	0	0	0	0	0	0	0	0	0
Out1712	Bacteria	Proteobacteria	Gammaproteobacteria	Cellvibrionales	Halieaceae	unclassified	17	0	1	0	0	0	1	1	0	0	1	0	2	0	0	0	0	1	0	1	0	0	0	0	0	0	0	5	0	0	0	1	0	0	0	0	0	0	0	0	0	0	0
Out1713	Bacteria	Proteobacteria	Gammaproteobacteria	Betaproteobacteriales	unclassified	unclassified	8	0	0	3	0	0	0	0	0	0	0	0	0	0	0	0	0	0	1	0	0	0	0	0	0	0	0	0	0	0	0	0	0	0	0	0	0	0	0	0	0	0	0
Out1714	Bacteria	Proteobacteria	Alphaproteobacteria	Sphingomonadales	Sphingomonadaceae	unclassified	28	0	0	0	0	0	0	0	0	0	0	0	22	0	0	0	0	0	0	0	0	0	0	0	0	0	0	0	0	0	0	0	0	0	0	0	0	0	0	0	0	0	0
Out1715	Bacteria	Proteobacteria	Alphaproteobacteria	unclassified	unclassified	unclassified	6	0	0	0	0	0	0	0	0	0	0	0	0	0	0	0	0	0	0	0	0	0	0	0	0	0	0	0	0	0	0	0	0	0	0	0	0	0	0	0	0	0	0
Out1716	Bacteria	Proteobacteria	Gammaproteobacteria	unclassified	unclassified	unclassified	21	0	0	0	0	0	0	1	2	0	0	0	0	0	0	0	0	0	0	0	0	0	0	0	0	0	0	1	0	0	0	0	0	0	0	0	0	0	0	0	0	0	0
Out1717	Bacteria	unclassified	unclassified	unclassified	unclassified	unclassified	2	0	0	0	0	0	0	0	0	0	0	0	0	0	0	0	0	0	0	0	0	0	0	0	0	0	0	0	0	0	0	0	0	0	0	0	0	0	0	0	0	0	0
Out1718	Bacteria	Marinimicrobia_	Marinimicrobia_	Marinimicrobia_	Marinimicrobia_	Marinimicrobia_	17	0	0	0	2	0	0	0	0	0	0	0	0	0	0	0	0	0	0	4	0	0	0	0	0	0	0	0	0	0	0	0	0	0	0	0	0	0	0	0	0	0	0
Out1719	Bacteria	Proteobacteria	Alphaproteobacteria	unclassified	unclassified	unclassified	24	0	0	0	4	0	0	0	0	0	0	0	0	0	0	0	0	0	0	0	0	0	0	0	0	0	0	0	0	0	0	0	0	0	1	1	0	0	0	0	0	0	0
Out1720	Bacteria	Proteobacteria	Alphaproteobacteria	uncultured	uncultured_fa	uncultured_ge	10	0	0	0	0	0	0	0	0	0	0	0	0	0	0	0	0	0	0	0	0	0	0	1	0	0	0	0	0	0	0	0	0	0	3	0	0	0	0	0	0	0	0
Out1721	Bacteria	Planctomycetes	unclassified	unclassified	unclassified	unclassified	4	0	0	0	0	0	0	0	0	0	0	0	0	0	3	0	0	0	0	0	0	0	0	0	0	0	0	0	0	0	0	0	0	1	0	0	0	0	0	0	0	0	0
Out1722	Bacteria	Proteobacteria	Gammaproteobacteria	unclassified	unclassified	unclassified	10	0	0	0	0	0	0	0	0	0	0	0	0	0	0	0	0	0	0	0	1	0	0	0	0	0	0	0	0	0	0	0	0	0	0	0	0	0	0	0	0	0	0
Out1723	Bacteria	Proteobacteria	Alphaproteobacteria	unclassified	unclassified	unclassified	18	0	0	0	0	0	2	1	0	0	0	0	0	0	0	0	0	0	0	0	0	0	0	0	0	0	0	0	0	0	0	0	0	0	1	0	0	0	0	0	0	0	0
Out1724	Bacteria	Actinobacteria	Thermoleophilia	Solirubrobacterales	Solirubrobacteraceae	Solirubrobacter	17	0	0	0	0	0	0	0	0	0	0	0	0	0	0	0	0	0	0	0	0	0	0	0	0	0	0	0	0	0	0	0	0	0	0	0	0	0	0	2	0	0	0
Out1725	Bacteria	Chloroflexi	unclassified	unclassified	unclassified	unclassified	32	0	0	0	0	0	0	0	0	0	0	0	0	0	0	0	0	0	0	0	0	0	0	0	0	0	0	0	0	0	0	0	0	0	0	0	0	0	0	0	0	0	0
Out1726	Bacteria	Actinobacteria	Actinobacteria	Corynebacteriales	Mycobacteriaceae	Mycobacterium	116	0	0	0	1	11	2	2	0	0	1	0	0	0	0	0	0	0	0	2	2	2	1	1	0	0	0	1	0	0	0	0	0	1	2	9	14	0	0	0	0	0	0
Out1727	Bacteria	Cyanobacteria	Oxyphotobacteria	Chloroplast	Chloroplast_fa	Chloroplast_ge	18	0	0	1	0	0	0	0	0	0	0	0	0	0	0	0	1	0	0	3	0	0	0	0	0	0	0	0	0	0	0	1	1	1	0	0	0	0	0	0	0	0	0
Out1728	Bacteria	Proteobacteria	Alphaproteobacteria	SAR11_clade	unclassified	unclassified	21	1	0	0	0	0	0	0	0	0	0	0	0	0	0	0	3	0	0	0	0	0	0	0	0	0	0	0	0	0	0	2	0	0	0	0	0	0	0	0	0	0	0
Out1729	Bacteria	Verrucomicrobia	Verrucomicrobiae	Opitutales	Puniceicoccaceae	Puniceicoccus	36	0	0	0	0	0	2	0	0	0	0	0	0	0	0	0	0	0	0	0	0	1	0	0	0	0	0	0	0	0	0	0	0	3	3	2	0	4	0	0	0	1	0
Out173	Bacteria	Proteobacteria	Alphaproteobacteria	Micavibrionales	unclassified	unclassified	353	0	0	0	10	0	0	0	0	1	41	230	0	0	0	0	0	0	4	0	19	0	0	0	1	0	0	1	0	0	0	0	0	0	41	1	0	0	0	0	0	0	0
Out1730	Bacteria	Proteobacteria	Alphaproteobacteria	unclassified	unclassified	unclassified	14	0	0	0	0	0	0	0	0	0	0	0	0	0	0	0	0	0	0	0	0	0	0	0	0	0	0	0	0	0	0	0	0	0	0	0	0	0	0	0	0	0	0
Out1731	Bacteria	unclassified	unclassified	unclassified	unclassified	unclassified	12	0	0	0	0	0	0	0	0	0	0	0	0	0	0	0	0	0	0	0	0	0	0	0	0	0	0	0	0	0	0	0	0	0	0	0	0	0	0	0	0	0	0
Out1732	Bacteria	Proteobacteria	Deltaproteobacteria	PB19	PB19_fa	PB19_ge	25	4	2	1	1	0	0	0	0	0	0	0	0	0	0	0	1	1	1	0	0	0	0	0	0	0	0	0	0	0	1	0	0	0	0	0	0	0	0	0	0	0	0
Out1733	Bacteria	Proteobacteria	Gammaproteobacteria	Xanthomonadales	Rhodanobacteraceae	Pseudofulvimonas	23	0	0	0	0	0	0	0	0	0	0	0	0	0	0	0	0	0	0	0	0	0	0	0	0	0	0	0	0	0	0	0	0	0	0	0	0	0	0	0	0	0	0
Out1734	Bacteria	Cyanobacteria	Oxyphotobacteria	unclassified	unclassified	unclassified	68	0	4	1	0	1	0	0	0	0	0	0	0	0	0	0	0	1	1	3	1	0	0	0	0	0	0	0	0	0	1	3	2	2	1	0	0	0	0	0	0	0	0
Out1735	Bacteria	Cyanobacteria	Oxyphotobacteria	Nostocales	Chroococcidiopsaceae	Chroococcidiopsis_SAG_2023	6	0	0	0	0	0	0	0	0	0	0	0	0	0	0	0	0	0	0	0	0	0	0	0	0	0	6	0	0	0	0	0	0	0	0	0	0	0	0	0	0	0	0
Out1736	Bacteria	Proteobacteria	Gammaproteobacteria	UBA4486	UBA4486_fa	UBA4486_ge	231	0	0	0	35	2	0	0	0	0	0	0	0	0	0	0	0	0	0	25	1	0	0	0	0	0	0	0	0	0	0	0	0	4	27	1	0	0	0	0	0	0	0
Out1737	Bacteria	Proteobacteria	Gammaproteobacteria	Betaproteobacteriales	Burkholderiaceae	Limnobacter	39	0	0	0	0	0	0	0	0	0	0	0	0	0	0	0	0	0	0	0	0	1	0	0	0	0	0	0	0	0	0	0	0	0	2	0	0	0	0	0	0	0	0
Out1738	Bacteria	Actinobacteria	Thermoleophilia	Solirubrobacterales	Solirubrobacteraceae	Solirubrobacter	27	0	0	0	0	0	0	0	0	0	0	0	0	0	0	0	0	0	0	0	0	0	0	0	0	0	0	0	0	0	0	0	0	0	0	0	0	0	0	0	0	0	0
Out1739	Bacteria	Proteobacteria	Deltaproteobacteria	PB19	PB19_fa	PB19_ge	28	2	4	5	0	0	0	0	0	0	0	0	0	0	0	0	0	3	1	0	0	0	0	0	0	0	0	0	0	0	0	1	1	0	0	0	0	0	0	0	0	0	0
Out174	Bacteria	Proteobacteria	Gammaproteobacteria	Betaproteobacteriales	Burkholderiaceae	Janthinobacterium	1500	0	0	0	0	0	0	4	0	3	0	1	3	0	32	4	0	0	0	0	0	0	1	0	3	27	3	0	2	2	0	0	0	0	0	0	10	2	0	16	0	0	36
Out1740	Bacteria	Bacteroidetes	Bacteroidia	Flavobacteriales	Cryomorphaceae	uncultured	15	3	1	0	0	0	0	0	0	0	0	0	0	0	0	0	1	1	0	0	0	0	0	0	0	0	0	0	0	0	0	0	0	0	0	0	0	0	0	0	0	0	0
Out1741	Bacteria	Bacteroidetes	Bacteroidia	Flavobacteriales	Cryomorphaceae	uncultured	9	0	0	0	0	0	0	0	0	0	0	0	0	0	0	0	0	0	0	0	0	0	0	0	0	0	0	0	0	0	0	0	0	0	0	0	0	0	0	0	0	0	0
Out1742	Bacteria	Nitrospinae	Nitrospinia	Nitrospinales	Nitrospinaceae	unclassified	163	0	0	0	0	3	0	0	0	0	0	0	0	0	0	0	0	0	0	6	0	0	0	0	0	0	0	0	0	0	0	0	0	18	39	2	0	0	0	0	0	0	0
Out1743	Bacteria	unclassified	unclassified	unclassified	unclassified	unclassified	6	0	0	1	1	0	0	0	0	0	0	0	0	0	0	0	0	0	0	0	0	0	0	0	0	0	0	0	0	0	0	1	1	1	0	0	0	0	0	0	0	0	0
Out1744	Bacteria	Proteobacteria	unclassified	unclassified	unclassified	unclassified	16	0	0	0	0	0	0	0	0	0	0	0	0	0	0	0	0	0	0	0	0	0	0	0	0	0	0	0	0	0	0	0	0	0	0	0	0	0	0	0	0	0	0
Out1745	Bacteria	Actinobacteria	Coriobacteriia	Coriobacteriales	Eggerthellaceae	Eggerthella	11	0	0	0	0	0	0	0	0	0	0	0	0	0	0	0	0	0	0	0	0	0	0	0	0	0	0	0	0	0	0	0	0	0	0	0	0	0	0	0	0	0	0
Out1746	Bacteria	Proteobacteria	Alphaproteobacteria	Sphingomonadales	Sphingomonadaceae	Novosphingobium	43	0	0	0	0	0	0	0	0	0	0	0	3	0	0	0	0	0	0	0	0	0	0	0	0	0	1	0	0	5	0	0	0	0	0	0	0	0	0	0	0	0	13
Out1747	Bacteria	Proteobacteria	Alphaproteobacteria	unclassified	unclassified	unclassified	12	0	0	0	0	0	0	0	0	0	0	0	0	0	0	4	0	0	1	0	0	0	1	4	0	0	0	0	0	0	0	0	0	0	0	0	0	0	0	0	0	0	0
Out1748	Bacteria	Chloroflexi	Dehalococcoidia	SAR202_clade	SAR202_clade_fa	SAR202_clade_ge	37	0	0	0	0	0	1	3	0	0	0	0	0	0	0	0	0	0	0	0	0	0	1	0	0	0	0	2	0	0	0	0	0	0	0	0	0	0	1	0	0	0	0
Out1749	Bacteria	Proteobacteria	Alphaproteobacteria	unclassified	unclassified	unclassified	7	0	0	0	0	0	0	0	0	0	0	0	0	0	0	0	0	0	0	0	0	0	0	0	0	0	0	0	0	0	0	0	0	0	0	0	0	0	0	0	0	0	0
Out175	Bacteria	unclassified	unclassified	unclassified	unclassified	unclassified	603	3	1	31	83	5	4	0	0	0	0	0	0	0	0	0	0	2	10	3	1	0	0	0	0	0	0	0	0	0	0	0	0	75	51	4	0	0	0	0	0	0	0
Out1751	Bacteria	unclassified	unclassified	unclassified	unclassified	unclassified	8	0	1	0	0	0	0	0	0	0	0	0	0	0	0	0	0	0	0	0	0	0	0	0	0	0	0	0	0	0	0	0	0	0	0	0	0	0	0	0	0	0	0
Out1752	Bacteria	Acidobacteria	Subgroup_6	Subgroup_6_or	Subgroup_6_fa	Subgroup_6_ge	9	0	0	0	0	0	0	0	0	0	0	0	0	0	0	0	0	0	0	0	0	0	0	0	0	0	0	0	0	9	0	0	0	0	0	0	0	0	0	0	0	0	0
Out1753	Bacteria	Verrucomicrobia	Verrucomicrobiae	Pedosphaerales	Pedosphaeraceae	unclassified	19	0	0	4	0	0	0	0	0	0	0	0	0	0	0	0	0	0	1	0	0	0	0	0	0	0	0	0	0	0	0	0	1	4	0	0	0	0	0	0	0	0	0
Out1754	Bacteria	Marinimicrobia_	Marinimicrobia_	Marinimicrobia_	Marinimicrobia_	Marinimicrobia_	86	4	3	6	0	0	0	0	0	0	0	0	0	0	0	0	6	7	8	1	0	0	0	0	0	0	0	0	0	0	2	2	3	7	2	0	0	0	0	0	0	0	0
Out1755	Bacteria	Proteobacteria	Alphaproteobacteria	unclassified	unclassified	unclassified	9	0	0	0	0	0	0	0	0	0	0	0	0	0	0	0	0	0	0	0	0	0	0	0	0	0	0	0	0	0	0	0	0	0	0	0	0	0	0	0	0	0	0
Out1756	Bacteria	Chloroflexi	Dehalococcoidia	SAR202_clade	SAR202_clade_fa	SAR202_clade_ge	59	0	0	0	0	0	1	1	0	0	1	1	0	0	0	0	0	0	0	0	0	0	0	0	0	0	0	0	0	0	0	0	0	0	0	0	0	0	3	0	1	0	0
Out1757	Bacteria	Actinobacteria	Actinobacteria	unclassified	unclassified	unclassified	30	0	0	0	0	0	0	0	0	0	0	0	0	0	0	0	0	0	0	0	0	0	0	0	0	0	0	0	0	0	0	0	0	0	0	0	0	0	0	0	0	0	0
Out1758	Bacteria	Spirochaetes	Spirochaetia	Spirochaetales	Spirochaetaceae	Borreliella	17	0	0	0	0	0	0	0	0	0	0	0	0	0	0	0	0	0	0	0	0	0	0	0	0	0	0	0	0	0	0	0	0	0	0	0	0	0	0	0	0	0	0
Out1759	Bacteria	Actinobacteria	Actinobacteria	Micrococcales	Intrasporangiaceae	unclassified	19	0	0	0	0	0	0	0	0	0	0	0	0	0	0	0	0	0	0	0	0	0	0	0	0	0	0	0	0	0	0	0	0	0	0	0	0	0	0	0	0	0	0
Out176	Bacteria	Proteobacteria	Gammaproteobacteria	unclassified	unclassified	unclassified	603	0	0	0	6	3	3	0	1	1	29	31	138	0	14	2	0	1	0	1	1	2	2	1	2	0	0	17	170	0	0	0	0	0	1	0	2	14	0	10	3	0	0
Out1760	Bacteria	Proteobacteria	Deltaproteobacteria	unclassified	unclassified	unclassified	10	0	0	0	0	0	0	0	0	0	0	0	0	0	0	0	0	0	1	0	0	0	0	0	0	0	0	0	0	0	0	1	2	0	0	0	0	0	0	0	0	0	0
Out1761	Bacteria	Proteobacteria	Alphaproteobacteria	Rhodobacterales	Rhodobacteraceae	unclassified	3	0	0	0	0	0	0	0	0	0	1	0	0	0	0	0	0	0	0	0	0	0	0	0	0	0	0	1	0	0	0	0	0	0	0	0	0	0	0	0	0	0	0
Out1762	Bacteria	Proteobacteria	Deltaproteobacteria	Myxococcales	unclassified	unclassified	10	0	0	1	0	0	0	0	0	0	0	0	0	0	0	0	0	0	0	0	0	0	0	0	0	0	0	0	0	0	0	0	0	0	0	0	0	0	0	0	0	0	0
Out1763	Bacteria	Proteobacteria	Deltaproteobacteria	Bdellovibrionales	Bdellovibrionaceae	OM27_clade	11	0	0	0	0	0	0	0	0	0	0	0	0	0	0	0	3	1	0	0	0	0	0	0	0	0	0	0	0	0	1	0	3	0	0	0	0	0	0	0	0	0	0
Out1764	Bacteria	Proteobacteria	Gammaproteobacteria	Alteromonadales	Pseudoalteromonadaceae	Pseudoalteromonas	17	0	0	0	0	0	0	0	0	0	0	0	0	0	0	0	2	4	3	0	0	0	0	1	1	0	0	0	0	0	0	0	2	0	1	0	0	0	0	0	0	0	0
Out1765	Bacteria	Proteobacteria	Alphaproteobacteria	Tistrellales	Geminicoccaceae	Candidatus_Alysiosphaera	6	0	0	0	0	0	0	0	0	0	0	0	0	0	0	0	0	0	0	0	0	0	0	0	0	0	0	0	0	0	0	0	0	0	0	0	0	0	0	0	0	0	0
Out1766	Bacteria	Actinobacteria	MB-A2-108	MB-A2-108_or	MB-A2-108_fa	MB-A2-108_ge	2	0	0	0	0	0	0	0	0	0	0	0	0	0	0	0	0	0	0	0	0	0	0	0	0	0	0	0	0	0	0	0	0	0	0	0	0	0	0	0	0	0	0
Out1767	Bacteria	unclassified	unclassified	unclassified	unclassified	unclassified	6	0	0	2	0	0	0	0	0	0	0	0	0	0	0	0	0	0	1	0	0	0	0	0	0	0	0	0	0	0	0	0	0	0	0	0	0	0	0	0	0	0	0
Out1768	Bacteria	unclassified	unclassified	unclassified	unclassified	unclassified	25	0	0	0	0	0	0	0	0	0	2	0	0	0	0	0	0	0	0	0	0	0	0	0	0	23	0	0	0	0	0	0	0	0	0	0	0	0	0	0	0	0	0
Out1769	Bacteria	Proteobacteria	Alphaproteobacteria	unclassified	unclassified	unclassified	8	0	0	0	0	0	0	1	0	0	0	0	1	0	0	0	0	0	0	0	0	0	2	0	0	0	0	2	0	0	0	0	0	0	0	0	0	0	0	0	2	0	0
Out177	Bacteria	Proteobacteria	Gammaproteobacteria	Alteromonadales	Marinobacteraceae	Marinobacter	946	0	2	8	13	5	4	0	7	0	7	1	0	9	0	87	2	1	12	1	4	4	1	5	5	0	8	5	2	11	2	0	14	6	10	3	20	9	9	0	0	2	0
Out1770	Bacteria	Bacteroidetes	Bacteroidia	Flavobacteriales	Cryomorphaceae	uncultured	12	0	0	0	0	0	0	0	0	0	0	0	0	0	0	0	0	0	0	0	0	0	0	0	0	0	0	0	0	0	0	0	0	0	0	0	0	0	0	0	0	0	12
Out1771	Bacteria	Bacteroidetes	Bacteroidia	Cytophagales	Cyclobacteriaceae	unclassified	21	1	0	0	0	0	0	0	0	0	1	2	0	0	17	0	0	0	0	0	0	0	0	0	0	0	0	0	0	0	0	0	0	0	0	0	0	0	0	0	0	0	0
Out1772	Bacteria	Actinobacteria	Thermoleophilia	Solirubrobacterales	Solirubrobacteraceae	Solirubrobacter	1	0	0	0	0	0	0	0	0	0	0	0	0	0	0	0	0	0	0	0	0	0	0	0	0	0	0	0	0	0	0	0	0	0	0	0	0	0	0	0	0	0	0
Out1774	Bacteria	Chloroflexi	Anaerolineae	unclassified	unclassified	unclassified	4	0	0	0	0	0	0	0	0	0	1	0	0	0	0	0	0	0	0	0	0	1	0	0	0	0	0	0	1	0	0	0	0	0	0	0	1	0	0	0	0	0	0
Out1775	Bacteria	Cyanobacteria	Oxyphotobacteria	unclassified	unclassified	unclassified	16	0	1	1	0	0	0	0	0	0	0	0	0	0	0	0	3	0	0	0	0	0	0	0	0	0	0	0	0	0	0	0	0	0	0	0	0	0	0	0	0	0	0
Out1776	Bacteria	Planctomycetes	Phycisphaerae	Phycisphaerales	Phycisphaeraceae	unclassified	11	0	0	0	0	1	0	0	0	0	0	0	0	0	0	0	0	0	0	0	0	0	0	0	0	0	0	0	0	0	0	0	0	0	0	0	0	0	0	0	0	0	0
Out1777	Bacteria	Proteobacteria	Gammaproteobacteria	Coxiellales	Coxiellaceae	Coxiella	30	0	1	2	2	0	0	0	0	0	0	0	0	0	0	0	2	1	1	1	0	0	0	0	0	0	0	0	0	0	0	2	2	2	0	0	0	0	0	0	0	0	0
Out1778	Bacteria	Proteobacteria	Deltaproteobacteria	unclassified	unclassified	unclassified	16	0	0	0	0	0	0	0	0	0	0	0	0	0	0	0	0	0	0	0	0	0	0	0	0	0	0	0	0	0	0	0	0	0	1	0	0	0	0	0	0	0	0
Out1779	Bacteria	Planctomycetes	Phycisphaerae	Phycisphaerales	Phycisphaeraceae	unclassified	21	0	0	0	0	0	0	0	0	0	0	0	0	0	0	0	0	0	0	0	0	0	0	0	0	0	0	0	0	0	0	0	1	4	1	0	0	0	0	0	0	0	0
Out178	Bacteria	Marinimicrobia_	Marinimicrobia_	Marinimicrobia_	Marinimicrobia_	Marinimicrobia_	1460	46	42	112	4	0	0	0	0	1	0	0	0	0	0	0	75	51	48	1	0	2	0	0	0	0	0	0	0	0	77	76	121	21	2	0	0	0	0	0	0	0	0
Out1780	Bacteria	Proteobacteria	Alphaproteobacteria	Sphingomonadales	Sphingomonadaceae	Sphingomonas	354	0	0	0	0	0	1	0	0	0	0	0	71	0	0	0	0	0	0	0	0	0	0	0	0	0	0	0	0	0	0	0	0	0	0	0	0	0	0	0	0	0	0
Out1781	Bacteria	Bacteroidetes	Bacteroidia	Flavobacteriales	Crocinitomicaceae	unclassified	7	0	0	0	0	0	0	0	0	0	0	0	0	0	0	0	0	0	0	0	0	0	0	0	0	0	0	0	0	0	0	0	0	0	0	0	0	0	0	0	0	0	0
Out1782	Bacteria	Proteobacteria	Deltaproteobacteria	Myxococcales	Nannocystaceae	Nannocystis	15	1	0	2	2	0	0	0	0	0	0	0	0	0	0	0	1	1	0	1	0	0	0	0	0	0	0	0	0	0	1	0	0	0	0	0	0	0	0	0	0	0	0
Out1783	Bacteria	Proteobacteria	Gammaproteobacteria	unclassified	unclassified	unclassified	17	0	0	0	0	0	1	0	0	0	0	1	0	0	0	0	1	1	0	0	0	0	0	0	0	0	0	0	0	0	0	0	0	0	5	0	0	0	0	0	0	0	0
Out1784	Bacteria	Actinobacteria	Actinobacteria	unclassified	unclassified	unclassified	12	0	0	0	0	0	0	0	0	0	0	0	0	0	0	0	0	0	0	0	0	0	0	0	0	0	0	0	0	0	0	0	0	0	0	0	0	0	0	0	0	0	0
Out1785	Bacteria	Firmicutes	Clostridia	Clostridiales	Family_XIII	unclassified	12	0	0	0	0	0	0	0	0	0	0	0	0	0	0	0	0	0	0	0	0	0	0	0	0	0	0	0	0	0	0	0	0	0	0	0	0	0	0	0	0	0	0
Out1786	Bacteria	Proteobacteria	Gammaproteobacteria	Coxiellales	Coxiellaceae	Coxiella	12	1	2	2	0	0	0	0	0	0	0	0	0	0	0	0	0	0	0	0	0	0	0	0	0	0	0	0	0	0	0	0	1	0	0	0	0	0	0	0	0	0	0
Out1787	Bacteria	unclassified	unclassified	unclassified	unclassified	unclassified	7	0	0	0	0	0	0	0	0	0	0	0	0	0	0	0	0	0	0	0	0	0	0	0	0	0	0	0	0	0	0	0	0	0	0	0	0	0	0	0	0	0	0
Out1788	Bacteria	Actinobacteria	Acidimicrobiia	Microtrichales	Microtrichaceae	Sva0996_marine_group	24	0	0	0	0	1	0	0	0	0	0	0	0	0	0	0	0	0	0	4	0	0	0	0	0	0	0	0	0	0	0	0	0	1	0	1	0	0	0	0	0	0	0
Out1789	Bacteria	Proteobacteria	Alphaproteobacteria	unclassified	unclassified	unclassified	9	0	0	0	0	0	0	0	0	0	0	0	0	0	0	0	0	0	0	0	0	0	0	0	0	0	0	0	0	0	0	0	0	0	0	0	0	0	0	0	0	0	0
Out179	Bacteria	Proteobacteria	Gammaproteobacteria	Aeromonadales	Aeromonadaceae	Aeromonas	720	0	0	0	0	1	0	2	0	0	1	0	0	2	0	0	0	0	0	0	0	1	0	0	0	2	6	0	0	2	0	0	0	0	1	0	9	4	4	1	0	0	26
Out1790	Bacteria	Gemmatimonadetes	unclassified	unclassified	unclassified	unclassified	6	0	0	0	0	0	0	0	0	0	0	0	0	0	0	0	0	0	0	0	0	0	0	0	0	0	0	0	0	0	0	0	0	0	0	0	0	0	0	0	0	0	0
Out1791	Bacteria	Acidobacteria	Subgroup_6	Subgroup_6_or	Subgroup_6_fa	Subgroup_6_ge	59	0	0	0	0	0	5	5	1	1	0	0	0	0	0	0	0	0	0	0	1	4	4	3	0	0	0	0	0	0	0	0	0	0	0	4	0	2	2	0	0	0	0
Out1792	Bacteria	unclassified	unclassified	unclassified	unclassified	unclassified	39	3	0	8	1	0	0	0	0	0	0	0	0	0	0	0	1	0	3	0	0	1	0	0	0	0	0	0	0	0	0	0	0	0	1	0	0	1	0	0	0	0	0
Out1793	Bacteria	Planctomycetes	Phycisphaerae	Phycisphaerales	Phycisphaeraceae	Urania-1B-19_marine_sediment_group	43	3	0	0	2	0	1	0	0	0	0	0	0	0	0	0	0	0	0	2	1	0	0	0	0	0	0	0	0	0	0	0	0	0	3	0	0	0	0	0	0	0	0
Out1794	Bacteria	Proteobacteria	unclassified	unclassified	unclassified	unclassified	13	0	0	0	0	0	0	0	0	0	0	0	0	0	0	0	0	0	0	0	0	0	0	0	0	0	0	0	0	0	0	0	0	0	0	0	0	0	0	0	0	0	0
Out1795	Bacteria	Planctomycetes	Phycisphaerae	Phycisphaerales	Phycisphaeraceae	unclassified	15	1	1	1	0	0	0	0	0	0	0	0	0	0	0	0	0	0	0	0	0	0	0	0	0	0	0	0	0	0	0	0	4	0	0	0	0	0	0	0	0	0	0
Out1796	Bacteria	Proteobacteria	Gammaproteobacteria	Coxiellales	Coxiellaceae	Coxiella	3	0	0	0	0	0	0	0	0	0	0	0	0	0	0	0	0	0	0	0	0	0	0	0	0	0	0	0	0	0	0	0	0	0	0	0	0	0	0	3	0	0	0
Out1797	Bacteria	Bacteroidetes	Bacteroidia	Flavobacteriales	Flavobacteriaceae	unclassified	13	0	0	0	0	0	0	0	0	0	0	0	0	0	0	0	0	0	0	0	0	0	0	0	0	0	0	0	0	0	0	0	0	0	0	0	0	0	0	0	0	0	0
Out1798	Bacteria	Proteobacteria	Alphaproteobacteria	unclassified	unclassified	unclassified	19	0	0	0	0	1	6	0	0	0	0	0	0	0	0	0	0	0	0	0	4	0	0	0	0	0	0	0	0	0	0	0	0	0	0	3	0	0	0	0	0	0	0
Out1799	Bacteria	Proteobacteria	Alphaproteobacteria	Rhodospirillales	Magnetospiraceae	uncultured	11	0	0	0	0	0	0	0	0	0	0	0	0	0	0	7	0	0	0	0	0	0	0	0	0	0	0	0	0	0	0	0	0	0	0	0	0	0	0	0	0	0	0
Out18	Bacteria	Proteobacteria	Alphaproteobacteria	Caulobacterales	Parvularculaceae	Parvularcula	13203	18	39	23	57	10	49	3	5	4	831	2696	154	7	65	14	22	39	18	142	14	8	6	7	1	18	0	332	5	1	19	30	41	72	32	27	6	13	29	0	729	2932	1
Out180	Bacteria	Proteobacteria	Alphaproteobacteria	Parvibaculales	PS1_clade	PS1_clade_ge	900	52	43	54	0	0	0	0	0	0	1	0	0	0	0	0	39	50	40	0	0	0	0	0	0	0	0	0	0	0	29	33	44	2	0	0	0	0	0	0	0	0	0
Out1800	Bacteria	Proteobacteria	Alphaproteobacteria	unclassified	unclassified	unclassified	16	0	0	0	0	0	0	0	0	0	1	0	0	0	0	0	0	0	0	0	0	0	0	0	0	0	0	0	0	0	0	0	0	0	0	0	5	0	0	0	0	0	0
Out1801	Bacteria	Proteobacteria	Alphaproteobacteria	unclassified	unclassified	unclassified	22	0	0	0	0	0	2	0	0	0	0	0	0	0	0	0	0	0	0	0	0	0	0	0	0	0	0	0	0	0	0	0	0	0	1	0	15	0	0	0	0	0	0
Out1802	Bacteria	unclassified	unclassified	unclassified	unclassified	unclassified	15	0	0	0	0	0	0	1	0	0	0	0	0	0	0	0	0	0	0	0	0	0	0	0	0	0	0	0	0	0	0	0	0	0	1	0	0	0	0	0	0	0	0
Out1803	Bacteria	Proteobacteria	Alphaproteobacteria	unclassified	unclassified	unclassified	5	0	0	0	0	0	0	0	0	0	0	0	0	0	0	0	2	0	0	0	0	0	0	0	0	0	0	0	0	0	2	0	1	0	0	0	0	0	0	0	0	0	0
Out1804	Bacteria	Proteobacteria	Alphaproteobacteria	unclassified	unclassified	unclassified	9	0	0	0	0	1	0	0	0	0	0	0	0	0	0	0	0	0	0	1	0	0	0	0	0	0	0	0	0	0	0	0	0	0	0	0	0	0	0	0	0	0	0
Out1805	Bacteria	Cyanobacteria	Oxyphotobacteria	Nostocales	Nostocaceae	unclassified	18	0	0	0	0	0	0	0	0	0	0	0	18	0	0	0	0	0	0	0	0	0	0	0	0	0	0	0	0	0	0	0	0	0	0	0	0	0	0	0	0	0	0
Out1806	Bacteria	unclassified	unclassified	unclassified	unclassified	unclassified	22	0	0	0	0	1	4	0	0	0	0	0	0	0	0	0	0	0	0	0	0	0	0	0	2	1	1	0	0	0	0	0	0	0	0	1	0	0	0	0	0	0	0
Out1807	Bacteria	Proteobacteria	unclassified	unclassified	unclassified	unclassified	16	0	0	2	3	0	0	0	0	0	0	0	0	0	0	0	0	0	0	0	0	0	0	1	0	0	0	0	0	0	0	0	0	3	0	0	0	0	0	0	0	0	0
Out1808	Bacteria	Armatimonadetes	Fimbriimonadia	Fimbriimonadales	Fimbriimonadaceae	Fimbriimonadaceae_ge	11	0	0	0	0	0	0	0	0	0	0	0	0	0	0	0	0	0	0	0	0	0	0	0	0	0	0	0	0	0	0	0	0	0	0	0	0	0	0	0	0	0	0
Out1809	Bacteria	unclassified	unclassified	unclassified	unclassified	unclassified	46	0	0	0	0	2	8	0	0	0	0	0	0	0	0	0	0	0	0	0	1	1	0	0	0	0	0	0	0	0	0	0	0	0	2	0	0	0	0	0	0	0	0
Out181	Bacteria	Actinobacteria	Actinobacteria	Corynebacteriales	Nocardiaceae	unclassified	862	0	0	0	2	0	1	0	0	5	78	229	29	0	33	0	0	0	0	0	0	0	1	0	0	0	9	4	163	20	0	0	0	0	0	0	1	0	0	0	3	39	64
Out1810	Bacteria	Proteobacteria	Alphaproteobacteria	Rhizobiales	Rhizobiaceae	Allorhizobium-Neorhizobium-Pararhizobium-Rhizobium	14	0	0	0	0	2	0	0	0	0	0	0	0	0	0	0	0	0	0	0	0	0	3	0	1	0	0	0	0	0	0	2	0	0	0	0	0	0	0	0	0	0	0
Out1811	Bacteria	Proteobacteria	Deltaproteobacteria	Bdellovibrionales	Bdellovibrionaceae	OM27_clade	10	0	0	0	0	4	0	0	0	0	0	0	0	0	0	0	0	0	0	0	1	0	0	0	0	0	0	0	0	0	0	0	0	0	0	0	0	0	0	0	0	0	0
Out1812	Bacteria	Bacteroidetes	Bacteroidia	Flavobacteriales	Flavobacteriaceae	unclassified	6	1	0	0	0	0	0	0	0	0	0	0	0	0	0	0	1	0	0	0	0	0	0	0	0	0	0	0	0	0	0	0	0	1	0	0	0	0	0	0	0	0	0
Out1813	Bacteria	Firmicutes	Clostridia	Clostridiales	Family_XI	Anaerococcus	8	0	0	0	0	0	0	0	0	0	0	0	0	0	0	0	0	0	0	0	0	0	0	0	0	0	0	0	0	0	0	0	0	0	1	0	0	0	0	0	0	0	0
Out1814	Bacteria	Marinimicrobia_	Marinimicrobia_	Marinimicrobia_	Marinimicrobia_	Marinimicrobia_	15	0	0	0	0	0	1	1	0	0	0	0	0	0	0	0	0	0	0	0	2	0	0	0	0	0	0	0	0	0	0	0	0	0	3	0	0	0	0	0	0	0	0
Out1815	Bacteria	Chloroflexi	unclassified	unclassified	unclassified	unclassified	8	0	0	0	0	0	1	0	0	0	0	0	0	0	0	0	0	0	0	0	0	0	0	0	0	0	0	0	0	0	0	0	0	0	0	0	0	0	0	0	0	0	0
Out1816	Bacteria	unclassified	unclassified	unclassified	unclassified	unclassified	18	0	0	0	0	0	1	0	0	0	0	0	0	0	0	0	0	0	0	0	0	0	0	0	0	0	0	0	0	0	0	0	0	0	0	1	0	3	0	0	0	0	0
Out1817	Bacteria	Proteobacteria	Deltaproteobacteria	Myxococcales	P3OB-42	P3OB-42_ge	14	3	2	1	0	0	0	0	0	0	0	0	0	0	0	0	0	0	1	0	0	0	0	0	0	0	0	0	0	0	1	0	0	0	0	0	0	0	0	0	0	0	0
Out1818	Bacteria	Proteobacteria	Deltaproteobacteria	Myxococcales	bacteriap25	bacteriap25_ge	6	0	0	0	0	0	0	0	0	0	0	0	0	0	0	0	0	0	0	0	0	0	0	1	0	0	0	0	0	0	0	0	0	0	0	0	0	0	0	0	0	0	0
Out1819	Bacteria	Proteobacteria	unclassified	unclassified	unclassified	unclassified	7	0	0	0	0	0	0	0	0	0	0	0	0	0	0	0	0	0	0	0	0	0	0	0	0	0	0	0	0	0	0	0	0	0	0	0	0	7	0	0	0	0	0
Out182	Bacteria	Proteobacteria	Alphaproteobacteria	Sphingomonadales	Sphingomonadaceae	unclassified	493	0	1	2	1	9	3	2	7	0	4	12	7	7	0	7	1	1	1	3	9	3	5	3	8	0	2	2	6	2	0	1	4	6	8	10	0	6	5	0	1	1	0
Out1820	Bacteria	unclassified	unclassified	unclassified	unclassified	unclassified	30	0	0	0	0	0	1	0	0	0	2	0	0	0	0	0	0	0	1	0	0	0	0	1	0	0	0	22	1	0	0	0	0	0	0	0	0	0	0	0	0	0	0
Out1821	Bacteria	Cyanobacteria	Oxyphotobacteria	Chloroplast	Chloroplast_fa	Chloroplast_ge	191	0	0	0	0	0	0	0	0	3	0	0	0	0	0	1	0	0	0	0	0	0	0	0	0	0	0	0	0	137	0	0	0	0	0	0	0	0	0	2	1	0	0
Out1822	Bacteria	Proteobacteria	Deltaproteobacteria	unclassified	unclassified	unclassified	3	0	0	0	0	0	0	0	0	0	0	0	0	0	0	0	0	0	0	0	0	0	0	0	0	0	0	0	0	0	0	0	0	0	0	0	2	0	0	0	0	0	0
Out1823	Bacteria	unclassified	unclassified	unclassified	unclassified	unclassified	9	0	0	0	0	0	9	0	0	0	0	0	0	0	0	0	0	0	0	0	0	0	0	0	0	0	0	0	0	0	0	0	0	0	0	0	0	0	0	0	0	0	0
Out1824	Bacteria	Proteobacteria	Gammaproteobacteria	unclassified	unclassified	unclassified	3	0	0	0	0	0	0	0	0	0	0	0	0	0	0	0	0	0	0	0	0	0	0	0	0	0	0	0	0	0	0	0	0	0	0	0	0	0	0	0	0	0	0
Out1825	Bacteria	Verrucomicrobia	Verrucomicrobiae	Verrucomicrobiales	unclassified	unclassified	8	0	0	0	0	0	0	0	0	0	0	0	0	0	0	0	0	0	0	0	0	0	0	0	0	0	0	0	0	0	3	2	2	0	0	0	0	0	0	0	0	0	0
Out1826	Bacteria	Proteobacteria	Deltaproteobacteria	Myxococcales	P3OB-42	P3OB-42_ge	3	0	0	1	0	0	0	0	0	0	0	0	0	0	0	0	0	0	0	0	0	0	0	0	0	0	0	0	0	0	0	0	0	0	0	0	0	0	0	0	0	0	0
Out1827	Bacteria	Firmicutes	Clostridia	Clostridiales	Peptostreptococcaceae	Paraclostridium	7	0	0	0	0	0	0	0	0	0	0	0	0	0	0	0	0	0	0	0	0	0	0	0	0	0	0	0	0	0	0	0	0	0	0	0	0	7	0	0	0	0	0
Out1828	Bacteria	Proteobacteria	Alphaproteobacteria	unclassified	unclassified	unclassified	24	0	0	0	0	0	0	0	0	0	0	0	23	0	0	0	0	0	0	0	0	0	0	0	0	0	0	0	0	0	0	0	0	0	0	0	0	0	0	0	0	0	0
Out1829	Bacteria	Proteobacteria	Gammaproteobacteria	unclassified	unclassified	unclassified	15	0	0	0	0	0	2	0	0	1	0	0	0	0	0	0	0	0	0	0	0	0	2	1	0	0	0	0	0	0	0	0	0	0	0	0	0	2	0	0	0	0	0
Out1830	Bacteria	unclassified	unclassified	unclassified	unclassified	unclassified	10	1	1	0	1	0	0	0	0	0	0	0	0	0	0	0	1	2	2	0	0	0	0	0	0	0	0	0	0	0	0	0	1	0	0	0	0	0	0	0	0	0	0
Out1831	Bacteria	Proteobacteria	Alphaproteobacteria	unclassified	unclassified	unclassified	22	0	0	0	0	0	0	0	0	0	0	0	0	10	0	0	0	1	2	1	0	0	0	1	0	0	0	0	2	0	0	0	0	0	0	0	0	0	0	0	1	1	0
Out1832	Bacteria	Proteobacteria	Deltaproteobacteria	Myxococcales	bacteriap25	bacteriap25_ge	18	0	0	0	0	0	0	0	0	0	0	0	0	0	0	0	0	0	0	0	0	0	0	0	0	0	0	0	0	0	0	0	0	0	0	0	0	0	0	0	0	0	0
Out1833	Bacteria	Acidobacteria	Blastocatellia_	Blastocatellales	Blastocatellaceae	unclassified	12	0	0	0	0	0	0	0	0	0	0	0	0	0	0	0	0	0	0	0	0	0	0	0	0	0	0	0	0	0	0	0	0	0	0	0	0	0	0	0	0	0	0
Out1834	Bacteria	Proteobacteria	unclassified	unclassified	unclassified	unclassified	13	0	0	0	0	0	0	0	0	0	0	0	0	0	0	0	0	0	0	0	0	0	0	0	0	0	0	0	0	0	0	0	0	0	0	0	0	0	0	0	0	0	0
Out1835	Bacteria	Proteobacteria	Alphaproteobacteria	unclassified	unclassified	unclassified	5	0	0	0	0	0	0	0	0	0	0	0	0	0	0	0	0	0	0	0	0	0	0	0	0	0	0	0	0	0	0	0	0	0	0	0	0	0	0	0	0	0	0
Out1836	Bacteria	Proteobacteria	Alphaproteobacteria	Rhizobiales	Beijerinckiaceae	Chelatococcus	9	0	0	0	0	0	0	0	0	0	0	0	2	0	0	0	0	0	0	0	0	0	0	0	0	0	0	0	0	0	0	0	0	0	0	0	0	0	0	0	0	0	0
Out1837	Bacteria	Proteobacteria	Deltaproteobacteria	Oligoflexales	Oligoflexaceae	uncultured	8	0	0	0	0	0	0	8	0	0	0	0	0	0	0	0	0	0	0	0	0	0	0	0	0	0	0	0	0	0	0	0	0	0	0	0	0	0	0	0	0	0	0
Out1838	Bacteria	Bacteroidetes	Bacteroidia	Cytophagales	Hymenobacteraceae	Pontibacter	19	0	0	0	0	0	0	0	0	0	0	0	0	0	0	0	0	0	0	0	0	0	0	0	0	0	0	0	0	0	0	0	0	0	0	0	0	0	0	0	0	0	0
Out1839	Bacteria	unclassified	unclassified	unclassified	unclassified	unclassified	8	0	0	0	0	0	0	0	0	0	0	0	0	0	0	0	0	0	0	0	0	0	0	0	0	0	0	0	0	0	0	0	0	0	0	0	0	0	0	0	0	0	0
Out184	Bacteria	Proteobacteria	Alphaproteobacteria	Rhodobacterales	Rhodobacteraceae	unclassified	649	1	118	3	112	6	75	2	2	1	0	3	40	0	0	55	6	28	6	15	3	3	2	2	0	0	1	4	1	0	0	1	0	10	1	16	0	0	0	0	0	3	1
Out1840	Bacteria	Proteobacteria	Deltaproteobacteria	Bdellovibrionales	Bdellovibrionaceae	OM27_clade	14	4	2	0	0	0	0	0	0	0	0	0	0	0	0	0	0	2	0	0	0	0	0	0	0	0	0	0	0	0	0	0	0	0	0	0	0	0	0	0	0	0	0
Out1841	Bacteria	Actinobacteria	Actinobacteria	unclassified	unclassified	unclassified	7	0	0	0	0	0	0	0	0	0	0	0	0	0	0	0	0	0	0	0	0	0	0	0	0	0	0	0	0	0	0	0	0	0	0	0	0	0	0	7	0	0	0
Out1842	Bacteria	Kiritimatiellaeota	Kiritimatiellae	WCHB1-41	WCHB1-41_fa	WCHB1-41_ge	8	0	0	0	0	0	0	0	0	0	0	0	0	0	0	0	0	0	0	0	0	0	0	0	0	0	0	0	0	0	0	0	0	0	0	0	0	0	0	0	0	0	0
Out1843	Bacteria	Planctomycetes	Phycisphaerae	Phycisphaerales	Phycisphaeraceae	unclassified	14	0	0	0	0	0	0	0	0	0	0	0	0	0	0	0	0	0	0	0	0	0	0	0	0	0	0	0	0	0	0	0	0	0	0	0	0	0	0	0	0	0	0
Out1844	Bacteria	Firmicutes	Clostridia	Clostridiales	Ruminococcaceae	CAG-352	6	0	0	0	0	0	0	0	0	0	0	0	0	0	0	0	0	0	0	0	0	0	0	0	0	0	0	0	0	0	0	0	0	0	0	0	0	0	0	0	0	0	0
Out1845	Bacteria	Proteobacteria	Alphaproteobacteria	unclassified	unclassified	unclassified	11	0	0	0	0	0	0	0	0	0	0	0	0	0	0	0	1	1	0	0	0	0	0	0	0	0	0	0	0	0	8	0	0	0	0	0	0	0	0	0	0	0	0
Out1846	Bacteria	unclassified	unclassified	unclassified	unclassified	unclassified	7	0	0	0	0	0	0	0	0	0	0	0	0	0	0	0	0	0	0	0	0	0	2	0	0	0	0	0	0	0	0	0	0	0	0	0	0	0	0	0	0	0	0
Out1847	Bacteria	Proteobacteria	Gammaproteobacteria	unclassified	unclassified	unclassified	11	0	0	0	0	0	4	0	0	0	0	0	0	0	0	0	0	0	0	0	0	0	5	0	0	0	0	0	0	0	0	0	0	0	0	0	0	0	0	0	0	0	0
Out1848	Bacteria	unclassified	unclassified	unclassified	unclassified	unclassified	14	0	0	0	0	0	0	0	0	0	0	0	0	0	0	0	0	0	0	0	0	0	0	0	0	0	0	0	0	0	0	0	0	0	0	0	0	0	0	0	0	0	0
Out1849	Bacteria	Bacteroidetes	Bacteroidia	Flavobacteriales	Crocinitomicaceae	Brumimicrobium	7	0	0	0	0	0	0	0	0	0	0	0	0	0	0	0	0	0	0	0	0	0	0	0	0	0	0	0	0	0	0	0	0	0	0	0	0	0	0	0	0	0	0
Out185	Bacteria	Actinobacteria	Actinobacteria	Streptomycetales	Streptomycetaceae	unclassified	618	0	0	0	0	0	0	0	0	0	0	0	0	0	0	0	0	0	0	0	0	0	0	0	0	0	7	0	0	21	0	0	0	0	48	2	0	0	0	0	0	0	0
Out1850	Bacteria	Proteobacteria	unclassified	unclassified	unclassified	unclassified	25	0	0	0	0	0	0	0	0	0	0	0	0	0	0	0	0	0	0	0	0	0	0	0	0	0	0	0	0	0	0	0	0	0	5	1	0	0	0	0	0	0	0
Out1851	Bacteria	Firmicutes	Clostridia	Clostridiales	Clostridiaceae_1	unclassified	4	0	0	0	0	0	0	0	0	0	0	0	0	0	0	0	0	0	0	0	0	0	0	0	0	0	0	0	0	0	0	0	0	0	0	0	0	0	0	4	0	0	0
Out1852	Bacteria	Bacteroidetes	Bacteroidia	unclassified	unclassified	unclassified	4	0	0	0	0	0	0	0	0	0	0	0	0	0	0	0	0	0	0	0	0	0	0	0	0	0	0	0	0	0	0	0	0	0	0	0	0	0	0	0	0	0	0
Out1853	Bacteria	Marinimicrobia_	Marinimicrobia_	Marinimicrobia_	Marinimicrobia_	Marinimicrobia_	11	0	0	0	0	0	1	0	0	0	0	0	0	0	0	0	0	0	0	0	0	0	0	0	0	0	0	0	0	0	0	0	0	0	2	0	0	0	0	0	0	0	0
Out1854	Bacteria	Chloroflexi	unclassified	unclassified	unclassified	unclassified	18	0	0	0	0	0	0	0	0	0	0	0	0	4	0	0	0	0	0	0	0	0	0	0	0	0	0	0	0	11	0	0	0	0	0	0	0	0	0	0	0	0	0
Out1855	Bacteria	Proteobacteria	Deltaproteobacteria	Oligoflexales	Oligoflexaceae	uncultured	12	0	0	1	0	0	1	0	0	0	0	0	0	0	0	0	0	0	0	0	0	0	0	0	0	0	0	0	0	0	0	0	0	0	0	0	0	0	0	0	0	0	0
Out1856	Bacteria	Actinobacteria	unclassified	unclassified	unclassified	unclassified	6	0	0	0	0	0	1	0	0	0	1	0	0	0	0	0	0	0	0	0	0	0	0	0	0	0	0	0	0	0	0	0	0	0	0	0	0	0	0	0	0	0	0
Out1857	Bacteria	Chloroflexi	Dehalococcoidia	SAR202_clade	SAR202_clade_fa	SAR202_clade_ge	3	0	0	0	0	0	2	0	0	0	0	0	0	0	0	0	0	0	0	0	0	0	0	0	0	0	0	0	0	0	0	0	0	0	0	0	0	0	0	0	0	0	0
Out1858	Bacteria	Proteobacteria	Gammaproteobacteria	Xanthomonadales	Rhodanobacteraceae	Dyella	10	2	0	0	0	0	0	0	0	0	0	0	0	0	0	0	0	0	0	0	0	0	0	0	0	0	0	1	0	0	0	0	0	0	0	0	2	0	0	0	0	0	0
Out1859	Bacteria	Actinobacteria	Actinobacteria	Bifidobacteriales	Bifidobacteriaceae	unclassified	17	0	0	0	0	0	0	0	0	0	0	0	0	0	0	0	0	0	0	0	0	0	0	0	0	4	0	0	0	2	0	0	0	0	0	0	0	0	0	0	0	0	0
Out186	Bacteria	Proteobacteria	Gammaproteobacteria	Oceanospirillales	Pseudohongiellaceae	Pseudohongiella	583	0	0	0	0	0	4	35	13	1	1	3	0	0	0	0	0	0	0	0	0	8	21	6	9	0	4	0	1	0	0	0	0	0	0	6	41	24	12	1	1	0	0
Out1860	Bacteria	Bacteroidetes	Bacteroidia	Flavobacteriales	Weeksellaceae	Chryseobacterium	15	0	0	0	0	0	0	0	0	0	0	0	0	0	0	0	0	0	0	0	0	0	0	0	0	0	0	0	0	0	0	0	0	0	0	0	0	0	0	0	0	0	0
Out1861	Bacteria	Bacteroidetes	Bacteroidia	Bacteroidales	Rikenellaceae	Alistipes	5	0	0	0	0	0	0	0	0	0	0	0	0	0	0	0	0	0	0	0	0	0	0	0	0	0	0	0	0	5	0	0	0	0	0	0	0	0	0	0	0	0	0
Out1862	Bacteria	Proteobacteria	Alphaproteobacteria	Tistrellales	Geminicoccaceae	Candidatus_Alysiosphaera	4	0	0	0	0	0	0	0	0	0	0	0	0	0	0	0	0	0	0	0	0	0	0	0	0	0	0	0	0	0	0	0	0	0	0	0	0	0	0	0	0	0	0
Out1863	Bacteria	Proteobacteria	Gammaproteobacteria	Betaproteobacteriales	Burkholderiaceae	Rubrivivax	65	0	0	0	0	0	0	0	0	0	0	0	0	0	0	0	0	0	0	0	0	0	0	0	0	0	0	0	0	64	0	0	0	0	0	0	0	0	0	0	0	0	0
Out1864	Bacteria	Chlamydiae	Chlamydiae	Chlamydiales	unclassified	unclassified	10	0	0	0	0	0	0	0	0	0	0	0	0	0	0	0	0	0	0	0	0	0	0	0	0	0	0	0	0	0	0	0	0	0	0	0	0	0	0	0	0	0	8
Out1865	Bacteria	Proteobacteria	Deltaproteobacteria	Bdellovibrionales	Bdellovibrionaceae	OM27_clade	33	0	0	0	1	0	2	5	0	0	0	0	0	0	0	0	0	0	0	0	1	0	0	0	0	0	0	0	0	0	0	0	0	0	2	0	0	0	2	0	0	0	0
Out1866	Bacteria	Cyanobacteria	Oxyphotobacteria	Nostocales	Microcystaceae	unclassified	5	1	1	1	0	0	0	0	0	0	0	0	0	0	0	0	0	0	1	0	0	0	0	0	0	0	0	0	0	0	0	0	1	0	0	0	0	0	0	0	0	0	0
Out1867	Bacteria	Bacteroidetes	Bacteroidia	Flavobacteriales	Cryomorphaceae	uncultured	17	0	0	0	0	0	2	0	0	0	0	5	0	0	0	0	0	0	0	0	0	0	2	0	0	0	0	0	0	0	0	0	0	0	0	0	0	0	0	0	0	0	0
Out1868	Bacteria	Acidobacteria	Subgroup_21	Subgroup_21_or	Subgroup_21_fa	Subgroup_21_ge	5	0	0	0	0	0	0	0	0	0	0	0	0	2	0	2	0	0	0	0	0	0	0	0	0	0	0	0	0	0	0	0	0	0	0	0	0	0	0	0	0	0	0
Out1869	Bacteria	Chloroflexi	Anaerolineae	unclassified	unclassified	unclassified	6	0	0	0	0	0	1	0	0	0	0	0	0	0	0	0	0	0	0	0	0	0	0	0	0	0	0	0	0	0	0	0	0	0	0	0	0	0	0	0	0	0	0
Out187	Bacteria	Proteobacteria	Alphaproteobacteria	Sphingomonadales	Sphingomonadaceae	Novosphingobium	1267	0	0	0	0	0	0	0	0	1	1	2	536	0	0	0	0	0	0	0	0	1	0	0	3	20	0	0	1	0	0	0	0	0	0	1	0	0	0	6	0	0	0
Out1870	Bacteria	Actinobacteria	Actinobacteria	Micrococcales	Micrococcaceae	unclassified	10	0	0	0	0	0	0	0	0	0	0	0	0	0	0	0	0	0	0	0	0	0	0	0	0	0	0	0	0	0	0	0	0	0	0	0	0	0	0	10	0	0	0
Out1871	Bacteria	Proteobacteria	Gammaproteobacteria	Xanthomonadales	Xanthomonadaceae	unclassified	10	0	0	0	0	0	0	0	0	0	0	0	0	0	0	0	0	0	0	0	0	0	0	0	0	0	0	0	0	0	0	0	0	0	0	0	0	0	0	2	0	0	0
Out1872	Bacteria	Actinobacteria	Acidimicrobiia	unclassified	unclassified	unclassified	9	0	0	0	0	0	0	0	0	0	0	0	0	0	0	0	0	0	0	0	0	0	0	0	0	8	0	0	0	0	0	0	0	0	0	0	0	0	0	0	0	0	0
Out1873	Bacteria	Proteobacteria	Deltaproteobacteria	unclassified	unclassified	unclassified	7	0	0	0	0	0	0	0	0	0	0	0	0	0	0	0	0	0	0	0	0	0	0	0	0	0	0	0	0	0	0	0	0	0	0	0	0	0	0	0	0	0	0
Out1874	Bacteria	Actinobacteria	Actinobacteria	Corynebacteriales	Corynebacteriaceae	Corynebacterium_1	130	0	0	0	0	0	0	0	0	0	0	0	0	0	0	0	0	0	0	0	0	0	0	0	0	0	0	0	0	4	0	0	0	0	0	0	0	0	0	0	0	0	0
Out1875	Bacteria	Patescibacteria	Saccharimonadia	Saccharimonadales	Saccharimonadales_fa	Saccharimonadales_ge	5	0	0	0	0	0	0	0	0	0	0	0	0	0	0	0	0	0	0	0	0	0	0	0	0	0	0	0	0	0	0	0	0	0	0	0	0	0	0	0	0	0	0
Out1876	Bacteria	Proteobacteria	Gammaproteobacteria	unclassified	unclassified	unclassified	11	0	0	0	0	0	0	0	0	0	0	0	0	0	0	0	0	0	0	0	0	0	0	0	0	0	0	0	0	0	0	0	0	0	0	0	0	0	0	0	0	0	0
Out1877	Bacteria	Proteobacteria	Gammaproteobacteria	unclassified	unclassified	unclassified	11	1	0	1	1	0	0	0	0	0	2	0	0	0	0	0	2	1	0	0	0	0	0	0	0	0	0	0	0	0	0	1	0	0	0	0	0	0	0	0	0	0	0
Out1878	Bacteria	Proteobacteria	Alphaproteobacteria	unclassified	unclassified	unclassified	8	0	0	0	1	1	0	0	0	0	0	0	0	0	0	0	0	0	0	2	0	0	0	0	0	0	0	0	0	0	0	0	0	0	0	0	0	0	0	0	0	0	0
Out1879	Bacteria	Planctomycetes	Planctomycetacia	Pirellulales	Pirellulaceae	unclassified	12	0	0	0	0	0	0	0	0	0	0	0	0	0	0	0	0	0	0	0	0	0	0	0	0	0	0	0	0	0	0	0	0	0	0	0	0	0	0	0	0	0	0
Out188	Bacteria	Proteobacteria	Gammaproteobacteria	Alteromonadales	Alteromonadaceae	unclassified	687	12	0	0	1	0	3	18	0	0	6	5	0	3	2	0	4	0	1	1	1	0	5	1	20	26	0	2	0	0	2	0	0	0	0	0	0	36	2	0	0	1	0
Out1880	Bacteria	PAUC34f	PAUC34f_cl	PAUC34f_or	PAUC34f_fa	PAUC34f_ge	29	0	0	0	0	2	1	0	0	0	0	0	0	0	0	0	0	0	0	0	0	0	0	0	0	0	0	0	0	0	0	0	0	0	10	0	0	0	0	0	0	0	0
Out1881	Bacteria	Proteobacteria	Gammaproteobacteria	OM182_clade	OM182_clade_fa	OM182_clade_ge	8	0	0	0	0	0	0	0	0	0	0	0	0	0	0	0	0	0	0	0	0	0	0	0	0	0	0	0	0	0	0	0	0	0	0	0	0	0	0	0	0	0	0
Out1882	Bacteria	Proteobacteria	Gammaproteobacteria	Pseudomonadales	Pseudomonadaceae	Pseudomonas	9	0	0	0	0	0	0	0	0	0	0	0	0	0	0	0	0	0	0	0	0	0	0	0	0	0	0	0	0	0	0	0	0	0	1	0	0	0	0	0	0	0	0
Out1883	Bacteria	Firmicutes	Clostridia	Clostridiales	Lachnospiraceae	Lachnospiraceae_ge	11	0	0	0	0	0	0	0	0	0	0	0	0	0	0	0	0	0	0	0	0	0	0	0	0	0	0	0	0	0	0	0	0	0	0	0	0	0	0	0	0	0	0
Out1884	Bacteria	Gemmatimonadetes	Gemmatimonadetes	Gemmatimonadales	Gemmatimonadaceae	uncultured	8	0	0	0	0	0	0	0	0	0	0	0	0	0	0	0	0	0	0	0	0	0	0	0	0	0	0	0	0	0	0	0	0	0	0	0	0	8	0	0	0	0	0
Out1885	Bacteria	Marinimicrobia_	Marinimicrobia_	Marinimicrobia_	Marinimicrobia_	Marinimicrobia_	7	0	0	0	0	0	0	0	0	0	0	0	0	0	0	0	0	0	0	0	0	0	0	0	0	0	0	0	0	0	0	0	0	0	0	1	0	0	0	0	0	0	0
Out1886	Bacteria	unclassified	unclassified	unclassified	unclassified	unclassified	7	0	0	0	0	0	0	5	0	0	0	1	0	0	0	0	0	0	0	0	0	0	0	0	0	0	0	0	0	0	0	0	0	0	0	0	0	0	0	0	0	0	0
Out1887	Bacteria	Bacteroidetes	Bacteroidia	Flavobacteriales	Flavobacteriaceae	unclassified	8	0	0	0	0	0	0	0	0	0	0	1	0	0	0	0	0	0	0	0	0	0	0	0	2	0	3	0	1	0	0	0	0	0	0	0	0	1	0	0	0	0	0
Out1888	Bacteria	Proteobacteria	Gammaproteobacteria	unclassified	unclassified	unclassified	26	2	0	1	1	0	0	0	0	0	0	0	0	0	0	0	0	0	0	1	0	0	0	0	0	0	0	0	0	0	1	1	3	0	0	0	0	0	0	0	0	0	0
Out1889	Bacteria	Actinobacteria	Acidimicrobiia	Actinomarinales	uncultured	uncultured_ge	16	0	0	0	0	0	0	0	0	0	0	0	0	0	0	0	0	0	0	0	0	0	0	0	0	0	0	0	0	0	0	0	0	0	0	0	0	0	0	0	0	0	0
Out189	Bacteria	Chloroflexi	Dehalococcoidia	SAR202_clade	SAR202_clade_fa	SAR202_clade_ge	2701	0	0	0	0	37	143	51	21	2	13	34	9	27	3	81	0	0	0	1	21	14	13	11	15	32	5	14	2	3	0	0	0	0	101	32	44	31	8	13	6	12	120
Out1890	Bacteria	Cyanobacteria	Oxyphotobacteria	Chloroplast	Chloroplast_fa	Chloroplast_ge	15	0	0	0	0	0	0	0	0	0	0	0	0	0	0	0	0	0	0	0	0	0	0	0	0	0	0	0	0	0	0	0	0	0	0	0	0	0	0	0	0	0	0
Out1891	Bacteria	Chloroflexi	Dehalococcoidia	SAR202_clade	SAR202_clade_fa	SAR202_clade_ge	9	0	0	0	0	0	2	0	2	0	0	5	0	0	0	0	0	0	0	0	0	0	0	0	0	0	0	0	0	0	0	0	0	0	0	0	0	0	0	0	0	0	0
Out1892	Bacteria	Actinobacteria	Actinobacteria	Frankiales	unclassified	unclassified	7	0	0	0	0	0	0	0	0	0	0	0	7	0	0	0	0	0	0	0	0	0	0	0	0	0	0	0	0	0	0	0	0	0	0	0	0	0	0	0	0	0	0
Out1893	Bacteria	Bacteroidetes	Bacteroidia	Bacteroidales	Rikenellaceae	Rikenellaceae_RC9_gut_group	10	0	0	0	0	0	0	0	0	0	0	0	0	0	0	0	0	0	0	0	0	0	0	0	0	0	0	0	0	0	0	0	0	0	0	0	0	0	0	10	0	0	0
Out1894	Bacteria	Bacteroidetes	Bacteroidia	Cytophagales	Cyclobacteriaceae	Fulvivirga	23	0	0	0	0	0	0	0	0	0	0	0	0	0	0	0	0	0	0	0	0	0	0	0	0	0	0	0	0	0	0	0	0	0	0	0	0	0	0	0	0	0	0
Out1895	Bacteria	Chloroflexi	unclassified	unclassified	unclassified	unclassified	7	0	0	0	0	0	0	0	0	0	0	0	0	0	0	0	0	0	0	0	0	0	0	0	0	0	0	0	0	0	0	0	0	0	0	0	0	0	0	0	1	0	0
Out1896	Bacteria	Proteobacteria	Alphaproteobacteria	Tistrellales	Geminicoccaceae	Candidatus_Alysiosphaera	4	0	0	0	0	0	4	0	0	0	0	0	0	0	0	0	0	0	0	0	0	0	0	0	0	0	0	0	0	0	0	0	0	0	0	0	0	0	0	0	0	0	0
Out1897	Bacteria	Planctomycetes	Planctomycetacia	Pirellulales	Pirellulaceae	unclassified	6	0	0	0	0	0	0	0	0	0	0	0	0	0	0	0	0	0	0	0	0	0	0	0	0	0	0	0	0	0	0	0	0	0	3	0	0	0	0	0	0	0	0
Out1899	Bacteria	Proteobacteria	Gammaproteobacteria	unclassified	unclassified	unclassified	16	0	0	0	1	0	0	1	0	0	0	0	0	0	0	0	0	0	0	0	0	0	0	0	0	0	0	0	0	0	0	0	0	0	0	0	0	0	0	0	0	0	0
Out19	Bacteria	Proteobacteria	Gammaproteobacteria	Oceanospirillales	unclassified	unclassified	16200	0	8	2	36	0	57	5	1	9	537	3463	9	19	76	6	0	5	1	6	2	0	0	1	0	0	0	10	0	1	0	10	1	7	101	2	16	61	0	34	14	6435	0
Out190	Bacteria	Bacteroidetes	Bacteroidia	Flavobacteriales	Flavobacteriaceae	Myroides	720	0	0	0	0	0	1	0	0	0	0	0	0	0	0	0	0	0	0	0	0	0	0	0	0	0	0	0	0	0	0	0	0	0	0	0	0	0	0	0	0	0	0
Out1900	Bacteria	Cyanobacteria	Oxyphotobacteria	Synechococcales	Cyanobiaceae	Prochlorococcus_MIT9313	1038	0	1	0	64	18	0	1	0	0	0	0	0	0	0	0	0	0	1	105	11	0	0	0	0	0	0	0	0	0	0	0	0	116	12	4	0	0	0	0	0	0	0
Out1901	Bacteria	Marinimicrobia_	Marinimicrobia_	Marinimicrobia_	Marinimicrobia_	Marinimicrobia_	14	0	0	0	1	1	1	0	0	0	0	0	0	0	0	0	0	0	0	4	0	0	0	0	0	0	0	0	0	0	0	0	0	1	0	0	0	0	0	0	0	0	0
Out1902	Bacteria	Patescibacteria	Parcubacteria	Candidatus_Kaiserbacteria	Candidatus_Kaiserbacteria_fa	Candidatus_Kaiserbacteria_ge	5	0	0	0	0	0	0	0	0	0	0	0	1	0	0	0	0	0	0	0	0	0	0	0	0	0	0	2	0	0	0	0	0	0	0	0	0	0	0	0	0	0	0
Out1903	Bacteria	Acidobacteria	unclassified	unclassified	unclassified	unclassified	7	0	0	0	0	0	3	0	0	0	0	0	0	0	0	0	0	0	0	0	2	0	0	0	0	0	0	0	0	0	0	1	0	0	0	0	0	0	0	0	0	0	0
Out1904	Bacteria	Planctomycetes	Phycisphaerae	Phycisphaerales	Phycisphaeraceae	unclassified	12	0	0	0	0	0	0	0	0	0	0	0	0	0	0	0	0	0	0	0	1	0	1	0	0	0	0	0	0	0	0	0	0	0	6	0	0	0	0	0	0	0	0
Out1905	Bacteria	Proteobacteria	Deltaproteobacteria	unclassified	unclassified	unclassified	17	0	0	0	4	0	0	0	0	0	0	0	0	0	0	0	0	0	0	5	0	0	0	0	0	0	0	0	0	0	0	0	0	3	0	0	0	0	0	0	0	0	0
Out1906	Bacteria	unclassified	unclassified	unclassified	unclassified	unclassified	5	0	0	0	0	0	0	0	0	0	1	0	0	2	0	0	0	0	0	0	0	0	0	0	0	0	0	1	0	0	0	0	0	0	0	0	0	0	0	0	0	0	0
Out1907	Bacteria	Proteobacteria	Alphaproteobacteria	Rhodospirillales	Magnetospiraceae	unclassified	8	0	0	0	0	0	1	0	0	0	0	0	0	0	0	0	0	0	0	0	1	0	0	0	0	0	0	0	0	0	0	0	0	0	2	0	0	0	0	0	0	0	0
Out1908	Bacteria	Tenericutes	Mollicutes	Mycoplasmatales	Mycoplasmataceae	Mycoplasma	5	0	0	0	0	0	0	0	0	0	0	0	0	0	0	0	0	0	0	0	0	0	0	0	0	0	0	0	0	0	0	0	0	0	0	0	0	5	0	0	0	0	0
Out1909	Bacteria	unclassified	unclassified	unclassified	unclassified	unclassified	6	0	0	0	0	0	0	0	0	0	0	0	0	0	0	0	0	0	0	0	0	0	0	0	1	0	0	0	0	0	0	0	0	0	0	0	0	0	0	0	0	0	0
Out191	Bacteria	Proteobacteria	Alphaproteobacteria	Rhodobacterales	Rhodobacteraceae	unclassified	644	0	0	0	0	0	0	0	0	0	0	2	637	0	0	0	0	0	0	0	0	0	0	0	0	0	0	0	0	3	0	0	0	0	0	0	0	0	1	0	0	0	0
Out1910	Bacteria	Proteobacteria	Gammaproteobacteria	Cellvibrionales	Halieaceae	OM60	19	0	0	0	0	0	0	0	0	0	0	0	0	0	0	0	0	0	0	2	0	0	0	0	0	0	0	0	0	0	0	0	0	0	0	0	0	0	0	0	0	0	0
Out1911	Bacteria	Firmicutes	Bacilli	Bacillales	Bacillaceae	Bacillus	25	0	0	0	0	0	0	0	0	0	13	0	0	0	0	0	0	0	0	0	0	0	0	0	0	0	0	0	0	0	0	0	0	0	0	0	0	0	0	0	0	0	0
Out1912	Bacteria	Proteobacteria	Deltaproteobacteria	Bdellovibrionales	Bdellovibrionaceae	OM27_clade	10	0	0	0	0	4	1	0	0	0	0	0	0	0	0	0	0	0	0	0	0	0	0	0	0	0	0	0	0	0	0	0	0	0	0	0	0	0	0	0	0	0	0
Out1913	Bacteria	Bacteroidetes	Bacteroidia	Chitinophagales	Chitinophagaceae	unclassified	6	0	0	0	0	0	0	0	0	0	0	0	0	0	0	0	0	0	0	0	0	0	0	0	6	0	0	0	0	0	0	0	0	0	0	0	0	0	0	0	0	0	0
Out1914	Bacteria	Proteobacteria	Alphaproteobacteria	unclassified	unclassified	unclassified	9	1	0	0	0	0	0	0	0	0	0	0	0	0	0	0	0	0	1	0	0	0	0	0	0	0	0	0	0	0	0	0	0	0	0	0	0	0	0	0	0	0	0
Out1915	Bacteria	Proteobacteria	Deltaproteobacteria	Bdellovibrionales	Bdellovibrionaceae	OM27_clade	15	0	0	0	0	0	0	3	0	0	0	0	0	0	0	0	0	0	0	0	0	0	0	0	0	0	0	0	0	0	0	0	0	0	0	0	0	0	0	0	0	0	0
Out1916	Bacteria	Acidobacteria	Subgroup_6	unclassified	unclassified	unclassified	26	0	0	0	0	0	1	0	1	0	1	0	0	0	0	0	0	0	0	0	0	0	0	0	1	0	0	0	0	0	0	0	0	0	0	0	0	0	0	0	0	0	0
Out1917	Bacteria	Bacteroidetes	Bacteroidia	unclassified	unclassified	unclassified	9	0	0	0	0	0	0	0	0	1	0	0	0	0	0	0	0	0	0	0	0	0	0	0	0	0	8	0	0	0	0	0	0	0	0	0	0	0	0	0	0	0	0
Out1918	Bacteria	Proteobacteria	Deltaproteobacteria	Myxococcales	Nannocystaceae	unclassified	9	0	0	0	0	0	0	0	0	0	0	0	0	0	0	0	1	1	0	0	0	0	0	0	0	0	0	0	0	0	3	0	3	0	0	0	0	0	0	0	0	0	0
Out1919	Bacteria	Firmicutes	Bacilli	Bacillales	Bacillaceae	Bacillus	13	0	0	0	0	0	0	0	0	0	0	0	0	0	0	0	0	0	0	0	0	0	0	0	0	0	0	0	0	0	0	0	0	0	0	0	0	0	0	0	0	0	0
Out192	Bacteria	Actinobacteria	Actinobacteria	unclassified	unclassified	unclassified	486	0	0	0	0	0	0	0	0	0	0	0	27	0	0	0	0	0	0	0	0	0	2	0	0	0	0	0	0	0	0	0	0	0	0	0	0	0	0	0	0	0	0
Out1920	Bacteria	Proteobacteria	Gammaproteobacteria	Xanthomonadales	Xanthomonadaceae	Arenimonas	17	0	0	0	0	0	0	0	0	0	0	0	0	0	0	0	0	0	0	0	0	0	0	0	0	0	0	0	0	0	0	0	0	0	1	0	0	0	0	0	0	0	0
Out1921	Bacteria	Actinobacteria	Actinobacteria	Frankiales	Geodermatophilaceae	Geodermatophilus	118	0	0	0	0	0	0	0	0	0	0	0	64	0	0	0	0	0	0	0	0	0	0	0	0	0	0	0	0	0	0	0	0	0	0	0	0	0	0	0	0	0	0
Out1922	Bacteria	unclassified	unclassified	unclassified	unclassified	unclassified	9	0	0	0	0	0	0	0	0	0	0	0	0	0	0	0	0	0	0	0	0	0	0	0	0	0	0	0	0	9	0	0	0	0	0	0	0	0	0	0	0	0	0
Out1923	Bacteria	Proteobacteria	Gammaproteobacteria	Oceanospirillales	Pseudohongiellaceae	Pseudohongiella	18	0	0	0	0	0	0	0	0	0	0	0	0	0	0	0	0	0	0	0	0	0	0	0	0	0	0	2	0	7	0	0	0	0	0	0	0	0	0	0	0	1	0
Out1924	Bacteria	Proteobacteria	Gammaproteobacteria	Enterobacteriales	Enterobacteriaceae	unclassified	33	0	0	0	0	0	0	0	0	0	0	0	0	0	0	0	0	0	0	0	0	0	0	0	0	0	0	0	0	0	0	0	0	0	0	0	0	0	0	0	0	0	0
Out1926	Bacteria	Actinobacteria	Actinobacteria	Corynebacteriales	unclassified	unclassified	166	0	0	0	1	1	0	0	0	0	17	1	1	0	1	0	0	0	0	0	7	3	21	6	2	2	10	0	46	2	0	0	0	0	0	2	0	0	0	1	6	4	1
Out1927	Bacteria	Proteobacteria	Deltaproteobacteria	Oligoflexales	Oligoflexaceae	uncultured	43	4	1	1	1	1	1	0	0	0	0	0	0	0	0	0	0	0	2	0	0	0	0	0	0	0	0	0	0	0	0	0	0	0	0	2	0	3	0	0	0	0	0
Out1928	Bacteria	unclassified	unclassified	unclassified	unclassified	unclassified	6	0	0	0	0	0	0	0	0	0	0	0	6	0	0	0	0	0	0	0	0	0	0	0	0	0	0	0	0	0	0	0	0	0	0	0	0	0	0	0	0	0	0
Out1929	Bacteria	Proteobacteria	Gammaproteobacteria	Pseudomonadales	Pseudomonadaceae	Pseudomonas	192	0	0	0	0	0	0	0	3	0	0	0	0	0	0	0	0	0	0	0	0	0	0	0	1	0	0	0	0	0	0	0	0	0	0	0	0	0	0	1	0	0	0
Out193	Bacteria	Proteobacteria	Alphaproteobacteria	unclassified	unclassified	unclassified	356	3	0	4	6	6	2	6	17	0	1	0	1	7	19	17	2	0	11	5	10	10	0	0	2	10	0	5	11	11	3	0	2	1	14	3	0	16	16	0	2	0	64
Out1930	Bacteria	Acidobacteria	Subgroup_21	Subgroup_21_or	Subgroup_21_fa	Subgroup_21_ge	10	0	0	0	0	0	0	0	0	0	1	2	0	2	0	0	0	0	0	0	0	1	0	0	0	0	0	1	0	0	0	0	0	0	0	0	0	2	0	0	0	0	0
Out1931	Bacteria	Proteobacteria	Deltaproteobacteria	unclassified	unclassified	unclassified	14	0	1	2	2	0	0	3	0	0	0	0	0	0	0	0	0	0	0	0	0	0	0	0	0	0	0	0	0	0	0	0	0	1	0	1	2	0	0	0	0	0	0
Out1932	Bacteria	Proteobacteria	Alphaproteobacteria	unclassified	unclassified	unclassified	8	0	0	0	0	1	2	0	0	0	0	0	0	0	0	0	0	0	0	0	0	0	0	0	0	0	0	0	0	0	0	0	0	0	0	0	0	0	0	0	0	0	0
Out1933	Bacteria	Proteobacteria	Gammaproteobacteria	unclassified	unclassified	unclassified	11	0	0	0	0	0	0	0	0	0	0	0	0	0	0	0	0	0	0	0	0	0	2	0	0	0	0	0	0	0	0	0	0	0	0	0	0	0	0	0	0	0	0
Out1934	Bacteria	Proteobacteria	Alphaproteobacteria	unclassified	unclassified	unclassified	6	0	0	0	0	0	0	0	0	0	0	1	0	0	0	0	0	0	0	0	0	0	0	0	0	0	0	0	0	0	0	0	0	0	0	0	0	0	0	0	0	0	0
Out1935	Bacteria	PAUC34f	PAUC34f_cl	PAUC34f_or	PAUC34f_fa	PAUC34f_ge	33	4	1	1	0	0	0	0	0	0	0	0	0	0	0	0	1	0	1	0	0	0	0	0	0	0	0	0	0	0	0	1	2	2	0	0	0	0	0	0	0	0	0
Out1936	Bacteria	Planctomycetes	Phycisphaerae	Phycisphaerales	Phycisphaeraceae	unclassified	9	0	1	0	0	2	0	0	0	0	0	0	0	0	0	0	0	0	0	1	0	0	0	0	0	0	0	0	0	0	0	0	0	1	0	2	0	0	0	0	0	0	0
Out1937	Bacteria	Acidobacteria	Blastocatellia_	Blastocatellales	Blastocatellaceae	unclassified	17	0	0	0	0	0	0	0	0	0	0	0	4	0	0	0	0	0	0	0	0	0	0	0	0	0	0	0	0	0	0	0	0	0	0	0	0	0	0	0	0	0	0
Out1938	Bacteria	Actinobacteria	Acidimicrobiia	Microtrichales	unclassified	unclassified	13	0	0	0	0	0	0	2	0	0	1	0	0	0	0	0	0	0	0	0	0	0	2	0	0	0	0	0	0	0	0	0	1	1	0	1	0	0	1	0	0	0	0
Out1939	Bacteria	Cyanobacteria	Oxyphotobacteria	Nostocales	unclassified	unclassified	12	0	0	1	0	0	0	0	0	0	0	0	0	0	0	0	0	0	0	0	0	0	0	0	0	0	0	0	0	0	1	0	3	0	0	0	0	0	0	0	0	0	0
Out194	Bacteria	Cyanobacteria	Oxyphotobacteria	unclassified	unclassified	unclassified	1633	39	35	64	31	3	0	0	0	0	0	0	0	0	0	0	34	24	39	30	0	0	0	0	0	0	0	0	0	0	37	44	55	86	11	1	0	0	0	0	1	1	0
Out1940	Bacteria	Proteobacteria	Gammaproteobacteria	Betaproteobacteriales	Nitrosomonadaceae	MND1	12	0	0	0	0	0	0	0	0	0	0	0	0	0	0	0	0	0	0	0	0	0	0	0	0	0	0	0	0	2	0	0	0	0	0	0	0	0	0	0	0	0	0
Out1941	Bacteria	Proteobacteria	Deltaproteobacteria	unclassified	unclassified	unclassified	9	0	0	1	2	0	1	0	0	0	0	0	0	0	0	0	0	0	0	0	0	0	0	0	0	0	0	0	0	0	0	0	0	2	0	0	0	0	0	0	0	0	0
Out1942	Bacteria	Proteobacteria	Alphaproteobacteria	Rhizobiales	Hyphomicrobiaceae	Hyphomicrobium	112	0	0	0	0	1	1	0	1	0	2	0	0	0	0	0	2	0	0	0	0	0	4	0	0	0	0	3	0	0	1	0	0	0	0	0	0	0	0	0	1	3	53
Out1943	Bacteria	unclassified	unclassified	unclassified	unclassified	unclassified	5	0	0	0	2	0	0	0	0	0	0	0	0	0	0	0	1	0	0	1	1	0	0	0	0	0	0	0	0	0	0	0	0	0	0	0	0	0	0	0	0	0	0
Out1944	Bacteria	Bacteroidetes	Bacteroidia	Cytophagales	Hymenobacteraceae	Hymenobacter	10	0	0	0	0	0	0	0	0	0	0	0	10	0	0	0	0	0	0	0	0	0	0	0	0	0	0	0	0	0	0	0	0	0	0	0	0	0	0	0	0	0	0
Out1946	Bacteria	Proteobacteria	Deltaproteobacteria	unclassified	unclassified	unclassified	30	0	0	0	1	0	1	0	0	0	0	0	0	0	0	0	0	0	0	0	0	0	0	0	0	0	0	0	0	0	0	0	0	3	2	0	5	0	0	0	0	0	0
Out1947	Bacteria	Proteobacteria	Deltaproteobacteria	Oligoflexales	Oligoflexaceae	uncultured	10	0	0	1	0	0	0	0	0	0	0	0	0	0	0	0	0	0	0	0	0	0	0	0	0	0	0	0	0	0	0	0	0	0	0	0	0	0	0	0	0	0	0
Out1949	Bacteria	Proteobacteria	Gammaproteobacteria	Oceanospirillales	Pseudohongiellaceae	Pseudohongiella	6	0	0	0	0	0	0	0	1	0	0	0	0	5	0	0	0	0	0	0	0	0	0	0	0	0	0	0	0	0	0	0	0	0	0	0	0	0	0	0	0	0	0
Out195	Bacteria	Proteobacteria	Alphaproteobacteria	unclassified	unclassified	unclassified	419	9	5	4	0	0	0	0	0	1	0	0	0	0	0	0	28	21	15	0	0	0	0	0	0	0	0	0	0	0	51	33	41	1	0	0	0	0	0	0	0	0	0
Out1950	Bacteria	Proteobacteria	Alphaproteobacteria	unclassified	unclassified	unclassified	36	0	0	0	0	1	0	0	0	0	6	1	1	0	2	4	0	0	0	0	0	2	0	0	0	0	4	1	3	0	0	0	0	0	0	0	0	0	0	1	3	0	0
Out1951	Bacteria	unclassified	unclassified	unclassified	unclassified	unclassified	11	2	0	3	1	0	0	0	0	0	0	0	0	0	0	0	0	0	0	0	0	0	0	0	0	0	0	0	0	0	0	0	0	0	0	0	0	0	0	0	0	0	0
Out1952	Bacteria	Proteobacteria	Alphaproteobacteria	Rhodobacterales	Rhodobacteraceae	Oceanicola	432	0	6	4	5	3	10	18	4	6	6	9	6	9	0	0	0	2	0	2	2	1	15	2	2	6	2	12	3	0	4	0	0	2	6	5	16	28	7	12	2	4	0
Out1953	Bacteria	Proteobacteria	Alphaproteobacteria	Micavibrionales	Micavibrionaceae	uncultured	3	0	0	0	0	0	0	0	0	0	0	0	0	0	0	0	0	0	0	2	0	0	0	0	0	0	0	0	0	0	0	0	0	0	0	0	0	0	0	0	0	0	0
Out1954	Bacteria	Proteobacteria	Alphaproteobacteria	Rhizobiales	Rhizobiaceae	unclassified	40	0	0	0	0	0	0	0	0	0	0	0	4	0	11	0	0	0	0	0	0	0	0	0	0	0	0	0	0	6	0	0	0	0	0	0	0	0	0	0	0	0	0
Out1955	Bacteria	Proteobacteria	Gammaproteobacteria	unclassified	unclassified	unclassified	12	0	0	2	0	1	0	0	0	0	0	0	0	0	0	0	0	0	0	0	0	0	0	0	0	0	0	0	0	0	0	0	0	1	2	0	0	0	0	0	0	0	0
Out1956	Bacteria	Proteobacteria	Gammaproteobacteria	Oceanospirillales	Halomonadaceae	unclassified	7	0	0	0	0	0	0	0	0	0	0	0	0	0	0	0	0	0	0	0	0	0	0	0	0	0	0	0	0	0	0	0	0	0	0	0	0	0	0	0	0	0	0
Out1957	Bacteria	Proteobacteria	Alphaproteobacteria	Rhizobiales	Rhizobiaceae	Allorhizobium-Neorhizobium-Pararhizobium-Rhizobium	49	0	0	0	0	0	0	0	1	0	0	0	10	0	0	0	0	0	0	0	0	0	0	0	1	0	0	0	0	0	0	0	0	0	0	0	0	0	0	0	0	0	0
Out1958	Bacteria	Planctomycetes	Phycisphaerae	Phycisphaerales	Phycisphaeraceae	uncultured	9	0	0	0	0	0	0	0	0	0	0	0	0	0	0	0	0	0	0	0	0	0	0	0	0	0	0	0	0	0	0	0	0	0	0	0	9	0	0	0	0	0	0
Out1959	Bacteria	Patescibacteria	Parcubacteria	unclassified	unclassified	unclassified	7	0	0	0	0	0	0	0	0	0	0	0	0	0	0	0	0	0	0	0	0	0	0	0	0	0	0	0	0	0	0	0	0	1	0	0	0	0	0	0	0	0	0
Out196	Bacteria	Actinobacteria	Actinobacteria	Micrococcales	Intrasporangiaceae	unclassified	514	0	0	0	0	0	0	0	0	0	0	0	0	0	0	0	0	0	0	0	0	1	0	1	0	0	0	0	0	8	0	0	0	0	0	0	0	0	1	0	0	0	0
Out1960	Bacteria	Proteobacteria	Deltaproteobacteria	Bdellovibrionales	Bdellovibrionaceae	OM27_clade	16	0	0	1	2	0	0	0	2	0	0	0	0	0	0	0	0	0	0	0	0	0	0	0	0	0	0	0	0	0	0	0	0	1	2	0	0	0	0	0	0	0	0
Out1961	Bacteria	Proteobacteria	Gammaproteobacteria	unclassified	unclassified	unclassified	12	0	0	0	1	0	1	0	0	0	0	0	0	0	0	0	0	0	0	0	0	0	0	0	0	0	0	0	0	0	0	0	0	0	1	1	0	1	0	0	0	0	0
Out1962	Bacteria	unclassified	unclassified	unclassified	unclassified	unclassified	8	2	0	0	0	0	0	0	0	0	0	0	0	0	0	0	0	0	2	0	0	0	0	0	0	0	0	0	0	0	0	0	0	0	0	0	0	0	0	0	0	0	0
Out1963	Bacteria	Proteobacteria	Gammaproteobacteria	Coxiellales	Coxiellaceae	Coxiella	42	2	2	2	0	0	0	0	0	0	0	0	0	0	0	0	1	2	1	0	0	0	0	0	0	0	0	0	0	0	0	0	0	0	0	0	0	0	0	0	0	0	0
Out1964	Bacteria	unclassified	unclassified	unclassified	unclassified	unclassified	13	0	0	0	0	0	0	0	0	0	0	0	0	0	0	0	0	0	0	0	0	0	0	0	0	0	0	0	0	0	0	0	0	0	0	0	0	0	0	0	0	0	0
Out1965	Bacteria	Proteobacteria	Alphaproteobacteria	unclassified	unclassified	unclassified	9	0	0	0	0	0	0	0	0	0	0	0	0	0	0	0	2	2	1	0	1	0	0	0	0	0	0	0	0	0	3	0	0	0	0	0	0	0	0	0	0	0	0
Out1966	Bacteria	Proteobacteria	unclassified	unclassified	unclassified	unclassified	7	0	0	0	0	0	0	0	0	1	1	0	2	0	0	0	0	0	0	0	0	0	0	0	0	0	0	3	0	0	0	0	0	0	0	0	0	0	0	0	0	0	0
Out1967	Bacteria	Proteobacteria	Gammaproteobacteria	unclassified	unclassified	unclassified	13	0	0	0	0	0	0	0	0	0	0	0	0	0	0	0	0	0	0	0	0	0	0	0	0	0	0	0	0	0	0	0	0	0	0	0	0	0	0	0	0	0	0
Out1968	Bacteria	Proteobacteria	Deltaproteobacteria	unclassified	unclassified	unclassified	24	0	0	1	4	0	2	0	0	0	0	0	0	0	0	0	0	0	1	0	0	0	0	0	0	0	0	0	0	0	0	0	0	1	4	0	0	0	0	0	0	0	0
Out1969	Bacteria	Proteobacteria	Alphaproteobacteria	Acetobacterales	Acetobacteraceae	Roseomonas	4	0	0	0	0	0	0	0	0	0	0	0	0	0	0	4	0	0	0	0	0	0	0	0	0	0	0	0	0	0	0	0	0	0	0	0	0	0	0	0	0	0	0
Out197	Bacteria	Bacteroidetes	Bacteroidia	Chitinophagales	Saprospiraceae	unclassified	440	0	0	0	1	3	8	1	5	2	135	6	39	0	0	0	0	0	0	1	0	0	43	2	0	0	3	116	16	0	0	0	0	0	3	0	1	0	0	0	5	0	0
Out1970	Bacteria	Proteobacteria	Deltaproteobacteria	unclassified	unclassified	unclassified	23	2	0	0	0	1	0	0	0	0	0	0	0	0	0	0	1	0	0	1	0	0	0	0	0	0	0	0	0	0	0	0	0	0	1	0	0	0	0	0	0	0	0
Out1971	Bacteria	Actinobacteria	Actinobacteria	Frankiales	unclassified	unclassified	83	0	0	0	0	0	0	0	0	0	0	0	11	0	0	0	0	0	0	0	0	0	0	0	0	0	0	0	0	0	0	0	0	0	0	0	0	0	0	0	0	0	0
Out1972	Bacteria	Proteobacteria	Deltaproteobacteria	Bdellovibrionales	Bacteriovoracaceae	Bacteriovorax	28	0	0	10	4	0	1	0	0	0	0	0	0	0	0	0	0	0	0	0	0	0	0	0	0	0	0	0	0	0	0	0	0	1	0	1	0	0	0	0	0	0	0
Out1973	Bacteria	Proteobacteria	Gammaproteobacteria	Oceanospirillales	Kangiellaceae	Kangiella	13	0	0	0	0	0	0	0	0	0	0	0	0	0	0	0	0	0	0	0	0	0	0	0	0	0	0	0	0	0	0	0	0	0	0	0	0	0	0	0	0	0	0
Out1974	Bacteria	Proteobacteria	Deltaproteobacteria	PB19	PB19_fa	PB19_ge	11	2	1	1	0	0	0	0	0	0	0	0	0	0	0	0	2	0	1	0	0	0	0	0	0	0	0	0	0	0	0	1	0	0	0	0	0	0	0	0	0	0	0
Out1975	Bacteria	Firmicutes	Bacilli	Lactobacillales	Lactobacillaceae	Lactobacillus	10	0	0	0	0	0	0	0	0	0	0	0	0	0	0	0	0	0	0	0	0	0	0	0	0	0	0	0	0	0	0	0	0	0	0	0	0	0	0	0	0	0	0
Out1976	Bacteria	unclassified	unclassified	unclassified	unclassified	unclassified	22	0	0	2	0	0	1	0	0	0	0	0	0	0	0	0	0	0	0	1	0	0	0	0	0	0	0	0	0	0	0	0	0	0	1	0	1	0	0	0	0	0	0
Out1977	Bacteria	Firmicutes	Bacilli	Lactobacillales	Enterococcaceae	Enterococcus	58	0	0	0	0	0	0	0	0	1	0	0	0	0	0	0	0	0	0	0	0	3	0	0	0	0	0	0	0	0	0	0	0	0	0	0	0	0	0	0	0	0	0
Out1978	Bacteria	unclassified	unclassified	unclassified	unclassified	unclassified	21	0	0	0	1	2	3	0	0	0	0	0	0	0	0	0	0	0	0	0	0	0	0	0	0	0	0	1	0	0	0	0	0	0	0	0	0	0	0	0	0	0	0
Out1979	Bacteria	Verrucomicrobia	Verrucomicrobiae	Verrucomicrobiales	unclassified	unclassified	10	0	0	0	0	0	0	0	0	0	0	0	0	0	0	0	0	0	0	0	0	0	0	0	0	0	0	0	0	0	0	0	0	1	0	0	0	0	0	0	0	0	0
Out1980	Bacteria	Firmicutes	Clostridia	Clostridiales	Peptostreptococcaceae	Peptostreptococcus	11	0	0	0	0	0	0	0	0	0	0	0	0	0	0	0	0	0	0	0	0	0	0	0	0	0	0	0	0	0	0	0	0	0	0	0	0	0	0	0	0	0	0
Out1981	Bacteria	Bacteroidetes	Bacteroidia	Flavobacteriales	Flavobacteriaceae	Gillisia	16	0	0	0	0	0	0	0	0	0	0	0	0	0	0	0	0	0	0	0	0	0	0	0	0	0	0	0	0	0	0	0	0	0	2	0	0	0	0	0	0	0	0
Out1982	Bacteria	Proteobacteria	Gammaproteobacteria	unclassified	unclassified	unclassified	26	0	0	0	0	3	2	0	0	0	0	0	0	0	0	0	0	0	0	0	0	0	0	0	0	0	0	0	0	0	0	0	0	0	0	0	0	0	0	0	0	0	0
Out1983	Bacteria	Gemmatimonadetes	BD2-11_terrestrial_group	BD2-11_terrestrial_group_or	BD2-11_terrestrial_group_fa	BD2-11_terrestrial_group_ge	11	0	0	0	0	0	0	0	0	0	0	0	0	0	0	0	0	0	0	0	0	0	0	0	0	0	0	0	0	0	0	0	0	0	0	0	0	0	1	0	0	0	0
Out1984	Bacteria	Proteobacteria	Deltaproteobacteria	Bdellovibrionales	Bdellovibrionaceae	OM27_clade	16	0	0	0	0	0	0	1	0	0	0	1	0	0	0	0	0	0	0	0	0	0	0	1	0	0	0	0	0	0	0	0	0	0	0	0	0	0	0	0	0	0	0
Out1985	Bacteria	Proteobacteria	Gammaproteobacteria	OM182_clade	OM182_clade_fa	OM182_clade_ge	10	0	0	0	0	0	0	3	0	0	0	0	0	0	0	0	0	0	0	0	0	0	0	0	0	0	0	0	0	0	0	0	0	0	0	0	0	0	0	0	0	2	0
Out1987	Bacteria	unclassified	unclassified	unclassified	unclassified	unclassified	12	0	0	0	0	0	0	0	0	0	0	1	0	0	0	0	0	0	0	0	0	0	0	0	0	0	0	0	0	0	0	0	0	0	0	0	0	0	0	0	0	0	0
Out1988	Bacteria	Patescibacteria	Saccharimonadia	Saccharimonadales	Saccharimonadales_fa	Saccharimonadales_ge	12	0	0	0	0	0	0	0	0	0	0	0	0	0	0	0	0	0	0	0	0	0	0	0	0	0	0	0	0	0	0	0	0	0	0	0	0	0	0	0	0	0	0
Out1989	Bacteria	Proteobacteria	Alphaproteobacteria	unclassified	unclassified	unclassified	5	0	0	0	0	0	0	0	0	0	0	0	0	0	0	0	0	0	0	0	0	0	0	0	0	0	0	0	0	0	0	0	0	0	0	0	0	5	0	0	0	0	0
Out199	Bacteria	Proteobacteria	Gammaproteobacteria	unclassified	unclassified	unclassified	824	0	0	4	0	0	3	0	99	59	23	0	23	0	0	0	0	0	2	0	0	0	8	0	0	145	88	55	55	0	0	0	2	2	0	0	0	0	18	39	30	0	0
Out1990	Bacteria	unclassified	unclassified	unclassified	unclassified	unclassified	12	0	0	0	1	0	0	0	0	0	0	1	0	0	0	0	0	0	0	0	1	0	0	0	0	0	0	0	0	0	0	0	0	0	0	0	0	0	0	0	0	0	0
Out1991	Bacteria	Proteobacteria	Deltaproteobacteria	NB1-j	NB1-j_fa	NB1-j_ge	15	0	0	0	0	0	6	0	0	0	0	0	0	0	0	0	0	0	0	0	0	0	0	0	0	0	0	0	0	0	0	0	0	0	4	1	0	0	0	0	0	0	0
Out1992	Bacteria	Proteobacteria	Alphaproteobacteria	Acetobacterales	Acetobacteraceae	unclassified	6	0	0	0	0	0	0	0	0	0	0	0	0	0	0	0	0	0	0	0	0	0	0	0	0	0	0	0	0	0	0	0	0	0	0	0	0	0	0	0	0	0	0
Out1993	Bacteria	Proteobacteria	unclassified	unclassified	unclassified	unclassified	7	0	0	0	0	0	0	0	0	0	0	0	0	0	0	0	0	0	0	0	0	0	0	0	0	0	0	0	0	0	0	0	0	0	0	0	0	0	0	0	0	0	0
Out1994	Bacteria	unclassified	unclassified	unclassified	unclassified	unclassified	5	0	0	0	0	0	0	0	0	0	0	0	0	0	0	0	0	0	0	0	0	0	0	0	0	0	0	0	0	0	1	0	0	0	0	0	0	0	0	0	0	0	0
Out1995	Bacteria	unclassified	unclassified	unclassified	unclassified	unclassified	17	0	0	0	0	0	0	0	0	0	0	0	0	0	0	5	0	0	0	0	0	0	0	0	0	0	0	0	0	0	0	0	0	0	0	0	0	0	0	0	0	0	0
Out1996	Bacteria	Proteobacteria	Deltaproteobacteria	Myxococcales	unclassified	unclassified	15	0	0	0	0	0	6	0	0	0	0	0	0	0	0	0	0	0	0	0	0	0	0	0	0	0	0	0	0	0	0	0	1	0	2	0	0	0	0	0	0	0	0
Out1997	Bacteria	Acidobacteria	Subgroup_6	unclassified	unclassified	unclassified	21	0	0	0	0	0	1	0	0	0	1	0	1	0	0	0	0	0	0	0	0	0	0	1	0	0	0	1	0	0	0	0	0	0	0	0	0	0	0	0	0	1	0
Out1998	Bacteria	Proteobacteria	Gammaproteobacteria	unclassified	unclassified	unclassified	344	0	0	0	1	7	20	8	1	0	2	1	0	0	0	0	0	0	0	0	2	6	3	1	2	18	0	0	0	0	0	0	0	0	1	5	8	10	0	1	2	0	0
Out1999	Bacteria	Planctomycetes	Planctomycetacia	Planctomycetales	uncultured	uncultured_ge	4	0	0	0	0	0	0	0	0	0	0	0	0	0	0	0	0	0	0	0	0	0	0	0	0	0	0	0	0	0	0	0	0	3	0	0	0	0	0	0	0	0	0
Out2	Bacteria	Patescibacteria	Saccharimonadia	Saccharimonadales	Saccharimonadales_fa	Saccharimonadales_ge	128932	275	6	116	1155	8802	3021	8032	4176	8	316	39	252	4743	57	96	156	4	119	10943	2781	6168	6499	7854	9738	9187	27	254	329	1623	60	6	19	4568	18	2169	918	5961	7057	39	5	5	27
Out20	Bacteria	Proteobacteria	Alphaproteobacteria	Caulobacterales	Hyphomonadaceae	Henriciella	17848	27	44	76	409	291	163	129	341	110	653	236	371	559	210	335	35	26	97	69	217	119	97	115	35	367	177	484	302	167	10	18	138	63	421	191	174	138	331	131	663	244	256
Out200	Bacteria	Proteobacteria	Alphaproteobacteria	unclassified	unclassified	unclassified	1282	96	51	48	26	1	0	2	0	0	0	0	0	0	0	0	78	66	69	6	3	0	0	0	0	0	0	0	0	0	37	34	37	14	3	0	0	0	0	0	0	0	1
Out2000	Bacteria	Proteobacteria	Alphaproteobacteria	SAR11_clade	unclassified	unclassified	442	2	1	1	12	3	5	3	0	0	0	0	0	0	0	0	7	4	4	14	2	1	1	3	0	0	0	0	0	0	1	3	7	7	8	15	5	2	0	0	0	0	0
Out2001	Bacteria	Bacteroidetes	Bacteroidia	unclassified	unclassified	unclassified	22	0	0	1	0	0	0	0	0	0	0	0	0	0	0	0	0	0	0	0	0	1	0	0	0	0	0	0	0	0	0	0	0	2	2	1	0	0	0	0	0	0	0
Out2002	Bacteria	Actinobacteria	unclassified	unclassified	unclassified	unclassified	12	0	0	0	0	0	0	0	0	0	0	0	0	0	0	0	0	0	0	0	0	0	0	0	0	0	0	0	0	0	0	0	0	0	0	0	0	0	0	0	0	0	0
Out2003	Bacteria	Planctomycetes	OM190	OM190_or	OM190_fa	OM190_ge	8	0	0	0	2	0	0	0	0	0	0	0	0	0	0	0	0	0	0	0	0	0	0	0	0	0	0	0	0	0	0	0	0	3	0	0	0	0	0	0	0	0	0
Out2005	Bacteria	Bacteroidetes	Bacteroidia	Cytophagales	Cyclobacteriaceae	unclassified	11	3	1	0	0	0	0	0	0	0	0	0	0	0	0	0	1	0	0	0	0	0	0	0	0	0	0	0	0	0	0	0	0	0	0	0	0	0	0	0	0	0	0
Out2006	Bacteria	Verrucomicrobia	Verrucomicrobiae	Pedosphaerales	Pedosphaeraceae	unclassified	7	0	0	0	0	0	0	0	0	0	0	0	0	0	0	0	0	0	0	0	0	0	0	0	0	0	0	0	0	0	0	0	0	5	2	0	0	0	0	0	0	0	0
Out2007	Bacteria	Proteobacteria	Gammaproteobacteria	unclassified	unclassified	unclassified	9	2	0	0	1	0	0	0	0	0	0	0	0	0	0	0	5	0	0	0	0	0	0	0	0	0	0	0	0	0	0	0	0	0	0	0	0	0	0	0	0	0	0
Out2008	Bacteria	Cyanobacteria	Oxyphotobacteria	unclassified	unclassified	unclassified	534	18	12	30	7	1	0	0	1	0	0	0	0	0	0	0	14	17	16	12	1	0	1	0	0	0	0	0	0	0	19	12	29	22	2	1	0	0	0	0	0	0	0
Out2009	Bacteria	Proteobacteria	Gammaproteobacteria	Coxiellales	Coxiellaceae	Coxiella	8	0	0	0	0	0	0	0	0	0	0	0	0	0	0	0	0	0	0	0	0	0	0	0	0	0	0	0	0	0	0	0	0	0	0	0	0	0	0	0	0	0	0
Out201	Bacteria	Firmicutes	Bacilli	Lactobacillales	Lactobacillaceae	Lactobacillus	604	0	0	0	0	0	0	0	0	0	0	0	0	0	0	0	0	0	0	0	0	0	0	0	0	0	0	0	0	0	0	0	0	0	0	0	0	0	0	0	0	0	0
Out2011	Bacteria	Proteobacteria	Deltaproteobacteria	Myxococcales	unclassified	unclassified	9	0	0	0	0	0	0	0	0	0	0	0	0	0	0	0	0	0	0	1	0	0	0	0	0	0	0	0	0	0	0	0	0	0	0	0	0	0	0	0	0	0	0
Out2012	Bacteria	unclassified	unclassified	unclassified	unclassified	unclassified	4	0	0	0	0	0	0	0	0	0	0	0	0	0	0	0	1	1	0	0	0	0	0	0	0	0	0	0	0	0	0	1	1	0	0	0	0	0	0	0	0	0	0
Out2013	Bacteria	unclassified	unclassified	unclassified	unclassified	unclassified	8	0	0	0	0	0	0	0	0	0	0	0	0	0	0	0	0	0	0	1	0	0	0	0	0	0	0	0	0	0	0	0	0	2	0	0	0	0	0	0	0	0	0
Out2014	Bacteria	Proteobacteria	Gammaproteobacteria	unclassified	unclassified	unclassified	10	0	0	1	0	1	0	0	0	0	0	0	0	0	0	0	0	0	0	0	0	0	0	0	0	0	0	0	0	0	0	1	2	0	0	1	0	0	0	0	0	0	0
Out2015	Bacteria	Chloroflexi	Dehalococcoidia	unclassified	unclassified	unclassified	15	0	0	0	0	0	0	0	0	0	0	0	0	0	0	0	0	0	0	0	0	0	0	0	0	0	0	0	0	0	0	0	0	0	0	0	0	0	0	0	0	0	0
Out2016	Bacteria	Planctomycetes	Phycisphaerae	Phycisphaerales	Phycisphaeraceae	unclassified	4	0	0	0	0	0	0	2	1	0	0	0	0	0	0	0	0	0	0	0	0	0	1	0	0	0	0	0	0	0	0	0	0	0	0	0	0	0	0	0	0	0	0
Out2017	Bacteria	Chloroflexi	Dehalococcoidia	unclassified	unclassified	unclassified	8	0	0	0	0	1	0	0	0	0	0	0	0	0	0	0	0	0	0	0	0	0	0	0	0	0	0	0	0	0	0	0	0	0	0	0	0	0	0	0	0	0	0
Out2018	Bacteria	Cyanobacteria	Oxyphotobacteria	unclassified	unclassified	unclassified	6	1	0	0	0	0	0	0	0	0	0	0	0	0	0	0	0	0	1	0	0	0	0	0	0	0	0	0	0	0	0	0	0	0	0	0	0	0	0	0	0	0	0
Out2019	Bacteria	Chloroflexi	unclassified	unclassified	unclassified	unclassified	8	0	0	0	0	0	0	0	0	0	0	0	0	0	0	0	0	0	0	0	0	0	0	0	0	0	0	0	0	0	0	0	0	0	0	0	0	0	0	0	0	0	0
Out202	Bacteria	Bacteroidetes	Bacteroidia	Cytophagales	Spirosomaceae	unclassified	619	0	0	0	0	0	0	0	0	0	0	0	0	0	0	0	0	0	0	0	0	0	0	0	0	0	0	0	0	0	0	0	0	0	0	0	0	0	0	0	0	0	0
Out2020	Bacteria	Chloroflexi	Dehalococcoidia	SAR202_clade	SAR202_clade_fa	SAR202_clade_ge	13	0	0	0	0	0	0	0	0	0	0	3	0	4	0	2	0	0	0	0	0	0	0	0	0	0	0	3	0	0	0	0	0	0	0	0	0	0	0	0	0	0	0
Out2021	Bacteria	Dadabacteria	Dadabacteriia	Dadabacteriales	Dadabacteriales_fa	Dadabacteriales_ge	5	0	0	0	0	0	0	0	0	0	0	0	0	0	0	0	0	0	0	0	0	0	0	0	0	0	0	0	0	0	0	0	0	0	0	0	0	0	0	0	0	0	0
Out2022	Bacteria	Bacteroidetes	Bacteroidia	Cytophagales	unclassified	unclassified	17	1	1	0	0	0	0	0	0	0	0	0	0	0	0	0	1	0	0	0	1	0	0	0	0	0	0	0	0	0	0	0	0	4	1	1	0	0	0	0	0	0	0
Out2023	Bacteria	Proteobacteria	Alphaproteobacteria	unclassified	unclassified	unclassified	13	0	0	0	0	0	0	0	0	0	0	0	0	0	0	0	0	0	0	0	0	0	0	0	0	0	0	0	0	0	0	0	0	0	0	0	0	0	0	0	0	0	0
Out2024	Bacteria	Chloroflexi	unclassified	unclassified	unclassified	unclassified	14	0	0	0	0	0	0	0	0	0	0	1	3	3	0	0	0	0	0	0	0	0	0	0	0	0	0	0	0	0	0	0	0	0	0	1	0	0	0	0	0	0	0
Out2025	Bacteria	unclassified	unclassified	unclassified	unclassified	unclassified	5	0	0	0	0	0	0	0	0	0	0	0	0	0	0	0	0	0	0	0	0	0	0	0	0	0	0	0	0	0	0	0	0	0	0	0	0	0	0	0	0	0	0
Out2026	Bacteria	Proteobacteria	Alphaproteobacteria	unclassified	unclassified	unclassified	15	0	0	0	0	0	3	0	0	0	1	0	0	0	0	0	0	0	0	0	1	2	0	1	1	0	0	1	0	0	0	0	0	0	0	0	0	0	0	0	0	0	0
Out2027	Bacteria	Proteobacteria	unclassified	unclassified	unclassified	unclassified	16	0	0	0	0	0	0	0	0	0	0	0	0	0	0	0	0	0	1	1	0	0	0	0	0	0	0	0	0	0	0	0	0	0	0	0	0	0	0	0	0	0	0
Out2028	Bacteria	Bacteroidetes	Bacteroidia	Flavobacteriales	Flavobacteriaceae	Aquimarina	8	0	0	0	0	0	0	0	0	0	0	0	0	0	0	0	0	0	0	0	0	0	0	0	0	0	5	0	0	0	0	0	0	0	0	0	0	0	0	0	0	0	0
Out2029	Bacteria	Planctomycetes	Phycisphaerae	Tepidisphaerales	WD2101_soil_group	WD2101_soil_group_ge	14	0	0	0	0	0	0	0	0	0	0	0	12	0	0	0	0	0	0	0	0	0	0	0	0	0	0	0	0	0	0	0	0	0	0	0	0	0	0	0	0	0	0
Out203	Bacteria	Proteobacteria	Gammaproteobacteria	Oceanospirillales	Pseudohongiellaceae	Pseudohongiella	510	2	0	22	46	0	2	0	0	0	0	0	0	0	0	5	0	3	7	0	1	1	0	0	0	0	0	0	0	0	0	0	0	90	10	1	0	0	0	0	0	0	0
Out2030	Bacteria	unclassified	unclassified	unclassified	unclassified	unclassified	1	0	0	0	0	0	0	0	0	0	0	0	1	0	0	0	0	0	0	0	0	0	0	0	0	0	0	0	0	0	0	0	0	0	0	0	0	0	0	0	0	0	0
Out2031	Bacteria	Proteobacteria	Gammaproteobacteria	unclassified	unclassified	unclassified	7	0	1	0	0	0	0	0	0	0	0	0	0	0	0	0	0	0	1	0	0	0	0	0	0	0	0	0	0	0	0	0	0	0	0	0	0	0	0	0	0	0	0
Out2032	Bacteria	Cyanobacteria	Oxyphotobacteria	unclassified	unclassified	unclassified	17	0	0	0	0	0	0	0	0	0	0	0	0	0	0	0	0	0	0	2	1	0	0	0	0	0	0	0	0	0	0	0	0	1	1	1	0	0	0	0	0	0	0
Out2033	Bacteria	Proteobacteria	unclassified	unclassified	unclassified	unclassified	7	2	2	0	0	0	0	0	0	0	0	0	0	0	0	0	0	1	1	0	0	0	0	0	0	0	0	0	0	0	0	0	0	0	0	0	0	0	0	0	0	0	0
Out2034	Bacteria	unclassified	unclassified	unclassified	unclassified	unclassified	41	0	0	0	0	1	19	1	0	0	0	0	0	0	0	0	0	0	0	0	1	0	0	0	0	0	0	0	0	0	0	0	0	0	0	1	0	0	0	0	0	0	0
Out2035	Bacteria	Cyanobacteria	Oxyphotobacteria	unclassified	unclassified	unclassified	6	0	0	0	0	0	0	0	0	0	0	0	0	0	0	0	0	0	0	1	1	0	0	0	0	0	0	0	0	0	0	0	0	0	0	0	0	0	0	0	0	0	0
Out2036	Bacteria	Proteobacteria	Deltaproteobacteria	Oligoflexales	Oligoflexaceae	uncultured	9	0	0	0	0	0	0	0	0	0	0	0	0	0	0	0	0	0	0	0	0	0	0	0	0	0	0	0	0	0	0	0	0	0	0	0	0	0	0	0	0	0	0
Out2037	Bacteria	Actinobacteria	Actinobacteria	unclassified	unclassified	unclassified	14	0	0	0	0	0	0	0	0	0	0	0	0	0	0	0	0	0	0	0	0	0	0	0	0	0	0	0	0	0	0	0	0	0	0	0	0	0	0	0	0	0	0
Out2038	Bacteria	Bacteroidetes	Bacteroidia	Flavobacteriales	Weeksellaceae	Chryseobacterium	3	0	0	0	0	0	0	0	0	0	0	0	0	0	0	0	0	0	0	0	0	0	0	0	0	0	0	0	0	3	0	0	0	0	0	0	0	0	0	0	0	0	0
Out2039	Bacteria	Firmicutes	Bacilli	Bacillales	Planococcaceae	unclassified	22	0	0	0	0	0	0	0	0	0	0	0	2	0	0	0	0	0	0	0	0	0	0	0	0	0	0	0	0	9	0	0	0	0	0	0	0	0	0	5	0	0	0
Out204	Bacteria	Actinobacteria	Actinobacteria	Micrococcales	Microbacteriaceae	Microbacterium	1078	1	1	0	2	4	0	0	6	1	2	5	19	12	70	53	3	2	4	1	6	11	2	18	4	0	36	17	21	58	1	0	0	1	3	1	0	2	0	1	1	2	64
Out2040	Bacteria	Proteobacteria	Deltaproteobacteria	unclassified	unclassified	unclassified	1	0	0	0	0	0	0	0	0	0	0	0	0	0	0	0	0	0	0	0	0	0	0	0	0	0	0	0	0	0	0	0	0	0	0	0	0	0	0	0	0	0	0
Out2041	Bacteria	unclassified	unclassified	unclassified	unclassified	unclassified	5	0	0	0	0	0	0	0	0	0	0	0	0	0	0	0	0	0	0	0	0	0	0	0	0	0	0	0	0	0	0	0	0	0	0	0	3	0	0	0	0	0	0
Out2042	Bacteria	Proteobacteria	Alphaproteobacteria	unclassified	unclassified	unclassified	6	0	0	0	0	0	0	0	0	0	0	0	6	0	0	0	0	0	0	0	0	0	0	0	0	0	0	0	0	0	0	0	0	0	0	0	0	0	0	0	0	0	0
Out2043	Bacteria	unclassified	unclassified	unclassified	unclassified	unclassified	7	0	0	0	0	0	0	0	0	0	0	0	0	0	0	0	0	0	0	0	0	0	0	0	0	0	0	0	0	0	0	0	0	0	0	0	0	0	0	0	0	0	0
Out2044	Bacteria	unclassified	unclassified	unclassified	unclassified	unclassified	10	0	1	0	0	0	0	0	0	0	0	0	0	0	0	0	0	0	0	0	0	0	0	0	0	0	0	0	0	0	0	0	0	0	0	0	0	0	0	0	0	0	0
Out2045	Bacteria	Chlamydiae	Chlamydiae	Chlamydiales	unclassified	unclassified	11	4	0	1	0	0	0	0	0	0	0	0	0	0	0	0	0	0	1	0	0	0	0	0	0	0	0	0	0	0	0	0	1	0	0	0	0	0	0	0	0	0	0
Out2046	Bacteria	Bacteroidetes	Bacteroidia	Flavobacteriales	unclassified	unclassified	12	0	0	0	0	0	0	0	0	0	0	3	0	4	0	0	0	0	0	0	0	0	0	0	1	0	0	0	0	0	0	0	0	0	0	0	0	0	0	0	0	0	0
Out2047	Bacteria	Bacteroidetes	Bacteroidia	Chitinophagales	Chitinophagaceae	unclassified	6	0	0	0	0	0	0	0	0	0	0	0	0	0	0	0	0	0	0	0	0	0	0	0	0	0	0	0	0	0	0	0	0	0	0	0	0	0	0	0	0	0	0
Out2048	Bacteria	unclassified	unclassified	unclassified	unclassified	unclassified	10	0	0	0	0	0	0	0	0	0	0	0	0	0	0	0	0	1	0	0	0	0	0	0	0	0	0	0	0	0	0	0	0	0	0	0	0	0	0	0	0	0	0
Out2049	Bacteria	unclassified	unclassified	unclassified	unclassified	unclassified	33	0	0	0	0	0	0	1	0	0	0	0	0	0	0	0	0	0	1	5	0	1	1	0	0	0	0	0	0	0	0	0	0	0	1	2	0	0	0	0	0	0	0
Out205	Bacteria	Acidobacteria	unclassified	unclassified	unclassified	unclassified	528	0	0	3	0	0	0	0	1	1	27	9	21	14	65	9	0	0	4	0	0	0	1	0	1	0	0	65	14	4	0	0	2	0	0	0	0	0	3	9	16	17	9
Out2050	Bacteria	Proteobacteria	Gammaproteobacteria	Xanthomonadales	Rhodanobacteraceae	Dyella	4	0	0	0	0	0	0	0	0	0	0	0	0	0	0	0	0	0	0	0	0	0	0	0	0	0	0	0	0	0	0	0	0	0	0	0	0	0	0	0	0	0	0
Out2051	Bacteria	Firmicutes	Bacilli	Lactobacillales	Aerococcaceae	Aerosphaera	34	0	0	0	0	0	0	0	0	0	0	0	0	0	0	0	0	0	0	0	0	0	0	0	0	0	0	0	0	0	0	0	0	0	0	0	0	0	0	0	0	0	0
Out2052	Bacteria	Proteobacteria	Gammaproteobacteria	unclassified	unclassified	unclassified	12	0	0	0	0	0	1	0	1	0	0	0	0	0	0	0	0	0	0	0	0	1	0	0	0	0	0	0	0	0	0	0	0	0	0	2	0	0	0	0	0	0	0
Out2053	Bacteria	Acidobacteria	Subgroup_6	Subgroup_6_or	Subgroup_6_fa	Subgroup_6_ge	23	0	0	0	0	0	0	0	0	0	0	0	0	0	0	0	0	0	0	0	0	0	0	0	0	0	0	0	0	0	0	0	0	0	0	0	0	0	0	0	0	0	0
Out2054	Bacteria	Cyanobacteria	Oxyphotobacteria	Nostocales	unclassified	unclassified	9	0	0	0	0	0	0	0	0	0	0	0	9	0	0	0	0	0	0	0	0	0	0	0	0	0	0	0	0	0	0	0	0	0	0	0	0	0	0	0	0	0	0
Out2055	Bacteria	Actinobacteria	Actinobacteria	Propionibacteriales	Nocardioidaceae	Nocardioides	11	0	0	0	0	0	0	0	0	0	0	0	11	0	0	0	0	0	0	0	0	0	0	0	0	0	0	0	0	0	0	0	0	0	0	0	0	0	0	0	0	0	0
Out2056	Bacteria	Bacteroidetes	Bacteroidia	Flavobacteriales	Flavobacteriaceae	unclassified	3	0	0	0	0	0	0	0	0	0	0	0	3	0	0	0	0	0	0	0	0	0	0	0	0	0	0	0	0	0	0	0	0	0	0	0	0	0	0	0	0	0	0
Out2057	Bacteria	unclassified	unclassified	unclassified	unclassified	unclassified	7	0	0	0	1	0	0	0	0	0	0	0	0	0	0	0	0	0	0	0	0	0	0	0	0	0	0	0	0	0	1	0	1	0	0	0	0	0	0	0	0	0	0
Out2059	Bacteria	unclassified	unclassified	unclassified	unclassified	unclassified	12	2	0	1	0	0	0	0	0	0	0	0	0	0	0	0	0	1	0	0	0	0	0	0	0	0	0	0	0	0	0	0	0	1	0	0	0	0	0	0	0	0	0
Out206	Bacteria	Bacteroidetes	Bacteroidia	Flavobacteriales	Flavobacteriaceae	unclassified	1698	77	46	183	1	0	0	0	0	0	0	0	0	0	0	1	123	116	63	0	0	0	0	0	0	0	0	0	0	0	73	89	196	11	0	0	0	0	0	0	0	0	1
Out2061	Bacteria	Proteobacteria	Alphaproteobacteria	Rhodobacterales	Rhodobacteraceae	unclassified	114	10	8	2	0	0	0	0	0	1	0	0	0	0	0	0	1	4	4	1	0	0	0	0	0	0	0	0	1	0	0	2	1	2	0	1	0	0	0	7	0	0	0
Out2062	Bacteria	unclassified	unclassified	unclassified	unclassified	unclassified	5	0	0	0	0	0	0	0	0	0	3	0	1	0	0	0	0	0	0	0	0	0	0	0	0	0	0	1	0	0	0	0	0	0	0	0	0	0	0	0	0	0	0
Out2063	Bacteria	Planctomycetes	Phycisphaerae	Phycisphaerales	Phycisphaeraceae	unclassified	2	0	0	0	0	0	0	0	0	0	0	0	0	0	0	0	0	0	0	0	0	0	0	0	0	0	0	0	0	0	0	0	0	0	0	0	0	0	0	0	1	0	0
Out2064	Bacteria	Bacteroidetes	Bacteroidia	Sphingobacteriales	AKYH767	AKYH767_ge	9	0	0	0	0	0	0	0	0	0	0	0	0	0	9	0	0	0	0	0	0	0	0	0	0	0	0	0	0	0	0	0	0	0	0	0	0	0	0	0	0	0	0
Out2065	Bacteria	Proteobacteria	Gammaproteobacteria	unclassified	unclassified	unclassified	2	0	0	0	0	0	0	0	0	0	0	0	0	0	0	0	0	0	0	0	0	0	0	0	0	0	0	2	0	0	0	0	0	0	0	0	0	0	0	0	0	0	0
Out2066	Bacteria	unclassified	unclassified	unclassified	unclassified	unclassified	7	0	0	0	0	0	0	0	0	0	0	0	0	0	0	0	0	0	0	0	0	0	0	0	0	0	0	0	0	0	0	0	0	0	4	0	0	0	0	0	0	0	0
Out2067	Bacteria	PAUC34f	PAUC34f_cl	PAUC34f_or	PAUC34f_fa	PAUC34f_ge	3	0	0	0	0	0	0	0	0	0	0	0	0	0	0	0	0	0	0	0	0	0	0	0	0	0	0	0	0	0	0	0	0	0	0	0	0	0	0	0	0	0	0
Out2068	Bacteria	Proteobacteria	Gammaproteobacteria	unclassified	unclassified	unclassified	27	0	0	0	0	1	4	2	0	0	0	0	0	0	0	0	0	0	0	0	1	0	0	0	0	0	0	0	0	0	0	0	0	0	1	1	0	4	0	0	0	0	0
Out2069	Bacteria	unclassified	unclassified	unclassified	unclassified	unclassified	10	0	0	0	0	0	0	0	0	0	0	0	0	0	0	0	0	0	0	0	0	0	0	0	0	0	0	0	0	0	0	0	0	0	0	0	10	0	0	0	0	0	0
Out207	Bacteria	Proteobacteria	Alphaproteobacteria	Sphingomonadales	Sphingomonadaceae	Sphingobium	801	0	1	0	0	1	43	0	0	0	11	8	20	0	0	0	0	0	0	0	0	0	37	14	0	0	0	13	85	0	0	1	0	0	0	0	0	0	0	4	2	1	0
Out2070	Bacteria	Proteobacteria	Deltaproteobacteria	Bdellovibrionales	Bacteriovoracaceae	Bacteriovorax	12	1	0	2	0	0	0	0	0	0	0	0	0	0	0	0	0	0	0	0	0	0	0	0	0	0	0	0	0	0	2	0	1	0	0	0	0	0	0	0	0	0	0
Out2071	Bacteria	unclassified	unclassified	unclassified	unclassified	unclassified	13	0	0	0	0	0	0	0	0	0	0	2	0	0	0	4	0	0	0	0	0	0	0	0	0	0	0	0	4	0	0	0	0	0	0	0	0	0	0	0	0	0	0
Out2072	Bacteria	unclassified	unclassified	unclassified	unclassified	unclassified	7	0	0	0	0	0	0	0	0	0	0	0	0	0	0	0	0	0	1	0	0	0	0	0	0	0	0	0	0	0	0	0	0	0	0	0	0	0	0	0	0	0	0
Out2073	Bacteria	Planctomycetes	OM190	OM190_or	OM190_fa	OM190_ge	9	0	0	0	1	0	0	0	0	0	1	0	0	0	0	0	0	0	0	0	0	0	0	0	0	0	0	0	0	0	0	0	0	0	0	0	0	0	0	0	0	1	0
Out2074	Bacteria	Firmicutes	Bacilli	unclassified	unclassified	unclassified	11	0	0	0	0	0	0	0	0	0	0	0	0	0	0	0	0	0	0	0	0	0	0	0	0	0	0	0	0	0	0	0	0	0	0	0	0	0	0	0	0	0	0
Out2075	Bacteria	Proteobacteria	Alphaproteobacteria	Rhizobiales	Rhizobiaceae	unclassified	248	0	0	0	0	0	0	0	0	0	0	0	0	0	0	0	0	0	0	0	0	0	0	0	0	0	0	0	0	13	0	0	0	0	0	0	0	0	0	1	0	0	0
Out2076	Bacteria	unclassified	unclassified	unclassified	unclassified	unclassified	2	0	0	0	0	0	0	0	0	0	0	0	0	0	0	0	0	0	0	0	0	0	0	0	0	0	0	0	0	0	0	0	0	0	0	0	0	0	0	0	0	0	0
Out2078	Bacteria	Firmicutes	Clostridia	Clostridiales	unclassified	unclassified	5	0	0	0	0	0	0	0	0	0	0	0	0	0	0	0	0	0	0	0	0	0	0	0	0	0	0	0	0	0	0	0	0	0	0	0	0	0	0	0	0	0	0
Out2079	Bacteria	Proteobacteria	Deltaproteobacteria	unclassified	unclassified	unclassified	13	0	0	0	0	1	0	0	0	0	0	0	0	0	0	0	0	0	0	0	0	0	0	0	0	0	0	0	0	0	0	0	0	0	0	2	0	0	0	0	0	0	0
Out208	Bacteria	Proteobacteria	Alphaproteobacteria	unclassified	unclassified	unclassified	405	32	14	19	2	0	0	0	0	0	0	0	0	0	0	0	8	14	20	0	0	0	0	0	0	0	0	0	0	0	7	6	2	13	0	0	0	0	0	0	0	0	0
Out2080	Bacteria	unclassified	unclassified	unclassified	unclassified	unclassified	37	0	0	0	4	0	0	0	0	0	0	0	0	0	0	0	0	0	0	4	0	0	0	0	0	0	0	0	0	0	0	0	0	3	2	0	0	0	0	0	0	0	0
Out2081	Bacteria	unclassified	unclassified	unclassified	unclassified	unclassified	3	0	0	0	0	0	0	0	0	0	0	0	0	0	0	3	0	0	0	0	0	0	0	0	0	0	0	0	0	0	0	0	0	0	0	0	0	0	0	0	0	0	0
Out2082	Bacteria	Proteobacteria	Alphaproteobacteria	Rhizobiales	unclassified	unclassified	138	0	0	0	0	1	0	0	0	0	1	0	1	0	0	0	0	1	0	0	0	0	0	1	0	0	0	0	10	0	0	0	0	0	0	2	0	0	0	0	1	1	30
Out2083	Bacteria	Proteobacteria	Gammaproteobacteria	AT-s2-59	AT-s2-59_fa	AT-s2-59_ge	24	0	0	0	0	0	2	0	0	0	1	0	0	0	0	0	0	0	0	0	2	0	0	0	2	0	0	1	0	0	0	0	0	0	0	3	0	0	0	0	2	2	0
Out2084	Bacteria	Proteobacteria	Alphaproteobacteria	Rhizobiales	unclassified	unclassified	7	0	0	0	0	0	0	0	0	0	0	0	0	0	0	0	0	0	0	0	0	0	0	0	0	0	0	0	0	0	0	0	0	0	0	0	0	0	0	0	0	0	0
Out2085	Bacteria	Planctomycetes	OM190	OM190_or	OM190_fa	OM190_ge	6	0	0	0	0	0	0	0	0	0	0	0	0	0	0	0	0	0	0	0	0	0	0	0	0	0	0	0	0	0	0	0	0	0	0	0	0	0	0	0	0	0	0
Out2086	Bacteria	Marinimicrobia_	Marinimicrobia_	Marinimicrobia_	Marinimicrobia_	Marinimicrobia_	12	0	0	3	4	0	0	0	0	0	0	0	0	0	0	0	0	0	0	0	0	0	0	0	0	0	0	0	0	0	0	0	0	2	0	0	0	0	0	0	0	0	0
Out2087	Bacteria	Bacteroidetes	Bacteroidia	Bacteroidales	Muribaculaceae	Muribaculaceae_ge	5	0	0	0	0	0	0	0	0	0	0	0	0	0	0	0	0	0	0	0	0	0	0	0	0	0	0	0	0	0	0	0	0	0	0	0	0	0	0	0	0	0	0
Out2088	Bacteria	Proteobacteria	Gammaproteobacteria	Vibrionales	Vibrionaceae	Vibrio	4	0	0	0	0	0	0	0	0	0	0	0	0	0	0	0	0	1	0	0	0	0	0	0	0	0	0	0	0	0	0	0	0	0	3	0	0	0	0	0	0	0	0
Out2089	Bacteria	Gemmatimonadetes	Gemmatimonadetes	Gemmatimonadales	Gemmatimonadaceae	Gemmatimonas	14	0	0	0	0	0	0	0	0	0	0	0	0	0	0	0	0	0	0	0	0	0	1	0	0	0	0	0	0	0	0	0	0	0	0	0	0	0	0	0	0	0	0
Out209	Bacteria	Proteobacteria	Alphaproteobacteria	Rhizobiales	unclassified	unclassified	387	0	0	0	1	0	0	0	0	1	4	11	1	24	61	4	0	0	1	0	0	0	0	0	0	3	0	1	26	0	0	0	0	0	0	0	0	0	0	0	0	3	0
Out2090	Bacteria	Proteobacteria	Deltaproteobacteria	unclassified	unclassified	unclassified	13	0	0	0	1	0	0	0	0	0	0	0	0	0	0	0	0	0	0	0	0	0	0	0	1	0	0	0	0	0	0	0	0	1	2	0	0	0	0	0	0	0	0
Out2091	Bacteria	Actinobacteria	Actinobacteria	Propionibacteriales	Propionibacteriaceae	Microlunatus	13	0	0	0	0	0	0	0	0	0	0	0	12	0	0	0	0	0	0	0	0	0	0	0	0	0	0	0	0	0	0	0	0	0	0	0	0	0	0	0	0	0	0
Out2092	Bacteria	Proteobacteria	Alphaproteobacteria	Sphingomonadales	Sphingomonadaceae	Sphingobium	92	0	0	0	0	0	0	0	0	0	0	0	0	0	0	0	0	0	0	0	0	0	0	0	0	0	0	0	0	0	0	0	0	0	0	0	0	0	0	0	0	0	0
Out2093	Bacteria	Proteobacteria	Gammaproteobacteria	Betaproteobacteriales	Burkholderiaceae	unclassified	8	0	0	5	2	0	0	0	0	0	0	0	0	0	0	0	0	0	0	0	0	0	0	0	0	0	0	0	0	0	0	0	0	0	0	0	0	0	0	0	0	0	0
Out2094	Bacteria	Cyanobacteria	Oxyphotobacteria	Chloroplast	Chloroplast_fa	Chloroplast_ge	56	1	0	0	0	0	0	0	0	0	0	0	0	0	0	0	2	1	4	2	0	0	0	0	0	0	0	0	0	0	5	2	10	4	0	0	0	0	0	0	0	0	0
Out2095	Bacteria	Proteobacteria	Deltaproteobacteria	unclassified	unclassified	unclassified	2	0	0	0	0	0	0	0	0	0	0	0	0	0	0	0	0	0	0	0	0	0	0	0	0	0	0	0	0	0	0	0	0	0	0	0	0	0	0	0	0	0	0
Out2096	Bacteria	Firmicutes	Bacilli	Bacillales	Bacillaceae	Bacillus	8	0	0	0	0	0	0	0	0	0	0	0	0	0	0	0	0	0	0	0	0	0	0	0	0	0	8	0	0	0	0	0	0	0	0	0	0	0	0	0	0	0	0
Out2097	Bacteria	unclassified	unclassified	unclassified	unclassified	unclassified	8	0	1	0	2	0	0	1	0	0	0	0	0	0	0	0	0	0	0	0	0	0	0	0	0	0	0	0	0	0	0	0	0	0	0	0	0	2	0	0	0	0	0
Out2098	Bacteria	Proteobacteria	Gammaproteobacteria	unclassified	unclassified	unclassified	20	0	0	0	0	0	0	0	0	0	0	0	0	0	0	0	0	0	0	0	0	0	0	0	0	0	0	0	0	0	0	0	0	2	0	0	0	0	0	3	0	0	0
Out2099	Bacteria	Proteobacteria	Alphaproteobacteria	Rhodospirillales	Magnetospiraceae	uncultured	5	0	0	0	0	0	0	1	0	0	0	0	0	0	0	0	0	0	0	0	0	0	0	0	0	0	0	0	0	0	0	0	0	0	0	0	0	0	0	0	0	0	0
Out21	Bacteria	Proteobacteria	Gammaproteobacteria	Oceanospirillales	Saccharospirillaceae	Oleibacter	30022	0	0	0	76	6	8	128	6	0	1	31	0	36	41	290	0	0	0	4	1	14	2	3	50	9	0	0	0	0	1	1	0	4	7	10	16	215	35	0	2	96	28
Out210	Bacteria	Actinobacteria	Acidimicrobiia	Microtrichales	Microtrichaceae	Sva0996_marine_group	727	0	0	0	0	0	3	28	8	3	4	0	0	0	0	0	0	0	0	0	5	18	18	6	7	0	1	0	0	0	1	0	0	0	5	9	27	20	0	13	1	0	0
Out2100	Bacteria	Proteobacteria	Deltaproteobacteria	unclassified	unclassified	unclassified	5	1	0	0	0	0	0	0	0	0	0	0	0	0	0	0	0	0	0	0	0	0	0	0	0	0	0	0	0	0	0	0	0	0	0	0	0	0	0	0	0	0	0
Out2101	Bacteria	Chloroflexi	unclassified	unclassified	unclassified	unclassified	37	0	0	0	0	0	1	0	0	0	0	0	0	0	0	0	0	0	0	0	0	0	0	0	0	1	0	4	0	0	0	0	0	0	0	0	0	0	0	0	1	0	0
Out2102	Bacteria	Proteobacteria	Alphaproteobacteria	Caulobacterales	Hyphomonadaceae	Maricaulis	82	0	0	0	1	0	0	0	0	0	5	2	3	0	0	0	0	0	0	3	2	0	0	1	0	0	0	6	0	0	0	0	0	1	0	0	0	0	0	0	1	0	0
Out2103	Bacteria	Bacteroidetes	Bacteroidia	Sphingobacteriales	Sphingobacteriaceae	Pedobacter	10	0	0	0	0	0	0	0	0	0	0	0	0	0	0	0	0	0	0	0	0	0	0	0	0	0	0	0	0	0	0	0	0	0	0	0	0	0	0	0	0	0	0
Out2104	Bacteria	Planctomycetes	Phycisphaerae	Phycisphaerales	Phycisphaeraceae	unclassified	13	0	0	0	0	0	0	0	0	0	1	0	0	0	0	0	0	0	0	0	0	0	0	0	0	0	0	2	0	0	0	0	0	0	0	0	0	0	0	0	0	0	0
Out2105	Bacteria	Proteobacteria	Gammaproteobacteria	Alteromonadales	Marinobacteraceae	Marinobacter	429	1	0	0	0	0	0	0	0	0	0	0	0	0	0	1	0	0	0	0	0	0	0	0	0	0	0	0	0	2	0	0	0	0	0	0	0	0	0	0	0	0	0
Out2106	Bacteria	Proteobacteria	Gammaproteobacteria	Steroidobacterales	Steroidobacteraceae	Steroidobacter	7	0	0	0	0	0	0	0	0	0	0	0	0	0	0	0	0	0	0	0	0	0	0	0	0	0	0	0	0	0	0	0	0	0	0	0	0	0	0	0	0	0	7
Out2107	Bacteria	Deinococcus-Thermus	Deinococci	Deinococcales	Trueperaceae	Truepera	3	0	0	0	0	0	0	0	3	0	0	0	0	0	0	0	0	0	0	0	0	0	0	0	0	0	0	0	0	0	0	0	0	0	0	0	0	0	0	0	0	0	0
Out2108	Bacteria	unclassified	unclassified	unclassified	unclassified	unclassified	22	0	0	0	1	2	2	0	0	0	0	0	0	0	0	0	0	0	0	1	1	0	0	0	0	0	0	0	0	0	0	0	0	0	5	0	0	0	0	0	0	0	0
Out2109	Bacteria	Firmicutes	Negativicutes	Selenomonadales	Veillonellaceae	Veillonella	8	0	0	0	0	0	0	0	0	0	0	0	0	0	0	0	0	0	0	0	0	0	0	0	0	0	0	0	0	0	0	0	0	0	0	0	0	0	0	0	0	0	0
Out211	Bacteria	Proteobacteria	Gammaproteobacteria	Enterobacteriales	Enterobacteriaceae	unclassified	2055	0	0	0	0	0	0	0	0	0	0	0	0	0	0	0	0	0	0	0	0	0	0	0	0	0	0	0	0	16	1	0	0	0	0	0	2	0	0	0	0	0	0
Out2110	Bacteria	Bacteroidetes	Bacteroidia	unclassified	unclassified	unclassified	10	0	0	0	0	0	0	0	0	0	0	0	10	0	0	0	0	0	0	0	0	0	0	0	0	0	0	0	0	0	0	0	0	0	0	0	0	0	0	0	0	0	0
Out2111	Bacteria	Proteobacteria	Alphaproteobacteria	Rhodospirillales	Magnetospiraceae	uncultured	3	0	0	0	0	0	0	1	1	0	0	0	0	0	0	0	0	0	0	0	0	0	0	0	0	0	0	0	0	0	0	0	0	0	0	0	0	0	0	0	0	0	0
Out2112	Bacteria	unclassified	unclassified	unclassified	unclassified	unclassified	2	0	0	0	0	0	1	0	0	0	0	0	0	0	0	0	0	0	0	0	0	0	0	0	0	0	0	0	0	0	0	0	0	0	0	0	0	0	0	0	0	0	0
Out2113	Bacteria	Proteobacteria	Alphaproteobacteria	Rhodobacterales	Rhodobacteraceae	unclassified	529	0	38	0	45	17	25	1	0	3	1	2	21	0	0	35	0	10	1	7	0	8	0	6	0	0	4	0	7	0	0	2	0	9	26	27	1	11	0	0	1	4	0
Out2114	Bacteria	Proteobacteria	unclassified	unclassified	unclassified	unclassified	3	0	0	0	0	0	0	0	0	0	0	0	0	0	0	0	0	0	0	0	0	0	0	0	0	0	0	0	0	0	0	0	0	0	0	0	0	0	0	0	0	0	0
Out2115	Bacteria	Proteobacteria	Alphaproteobacteria	unclassified	unclassified	unclassified	12	0	0	0	0	0	6	0	0	0	0	0	0	0	0	0	0	0	0	0	0	0	0	0	0	0	0	0	0	0	0	0	0	0	0	0	0	0	0	0	0	0	0
Out2116	Bacteria	unclassified	unclassified	unclassified	unclassified	unclassified	6	0	0	0	0	1	0	0	0	0	0	0	0	0	0	0	0	0	0	0	0	0	0	0	0	0	0	0	0	0	0	0	0	0	1	0	0	0	0	0	0	0	0
Out2117	Bacteria	unclassified	unclassified	unclassified	unclassified	unclassified	6	0	0	0	0	0	0	0	0	0	0	0	1	0	0	0	0	0	0	0	0	0	0	0	0	4	0	1	0	0	0	0	0	0	0	0	0	0	0	0	0	0	0
Out2118	Bacteria	Proteobacteria	Gammaproteobacteria	Coxiellales	Coxiellaceae	Coxiella	18	1	2	3	1	2	0	0	0	0	0	0	0	0	0	0	0	0	0	0	0	0	0	0	0	0	0	0	0	0	0	0	0	0	0	0	0	0	0	0	0	0	0
Out2119	Bacteria	Firmicutes	Bacilli	Bacillales	Paenibacillaceae	Paenibacillus	13	0	0	0	0	0	3	0	0	0	0	0	0	0	0	0	0	0	1	0	0	0	0	0	0	0	0	2	0	0	0	0	1	1	5	0	0	0	0	0	0	0	0
Out212	Bacteria	Bacteroidetes	Rhodothermia	Balneolales	Balneolaceae	unclassified	744	0	1	0	0	0	0	42	4	8	1	1	2	0	0	97	0	20	0	0	1	5	0	15	24	0	151	12	82	67	0	2	0	0	0	0	1	0	0	7	1	1	0
Out2121	Bacteria	Cyanobacteria	Oxyphotobacteria	unclassified	unclassified	unclassified	10	1	0	0	0	0	0	0	0	0	0	0	0	0	0	0	1	0	0	0	0	0	0	0	0	0	0	0	0	0	0	1	1	0	0	0	0	0	0	0	0	0	0
Out2122	Bacteria	Proteobacteria	Deltaproteobacteria	Oligoflexales	Oligoflexaceae	uncultured	6	0	0	0	0	0	0	0	0	0	0	0	0	0	0	0	1	1	2	1	0	0	0	0	0	0	0	0	0	0	0	0	0	0	0	0	0	0	0	0	0	0	0
Out2123	Bacteria	unclassified	unclassified	unclassified	unclassified	unclassified	5	0	0	0	0	0	0	0	0	0	1	0	0	0	0	0	0	0	0	0	0	0	0	0	0	0	0	0	0	0	0	0	0	0	0	0	0	0	0	0	0	0	0
Out2124	Bacteria	Chloroflexi	Dehalococcoidia	unclassified	unclassified	unclassified	8	0	0	0	0	0	0	0	1	0	0	0	0	1	0	0	0	0	0	0	0	0	0	1	0	0	0	0	0	0	0	0	0	0	0	0	0	0	0	0	0	0	0
Out2125	Bacteria	Proteobacteria	Alphaproteobacteria	Rhizobiales	Xanthobacteraceae	uncultured	15	0	0	0	0	0	0	0	0	0	0	0	0	0	0	0	0	0	0	0	0	0	0	0	0	12	0	0	0	2	0	0	0	0	0	0	0	0	0	0	0	0	0
Out2126	Bacteria	Proteobacteria	Alphaproteobacteria	unclassified	unclassified	unclassified	3	0	0	0	0	0	0	0	0	0	0	0	0	0	0	0	0	0	0	0	0	0	0	0	0	0	0	0	0	0	0	0	0	0	0	1	0	0	0	0	0	0	0
Out2127	Bacteria	Proteobacteria	Deltaproteobacteria	unclassified	unclassified	unclassified	26	0	0	0	0	0	3	0	0	0	0	1	0	0	0	0	0	0	0	0	1	0	0	0	1	0	0	0	0	0	0	0	0	0	0	0	0	0	2	0	0	0	0
Out2128	Bacteria	Proteobacteria	Gammaproteobacteria	unclassified	unclassified	unclassified	33	0	0	0	0	0	0	18	0	0	0	0	0	0	0	0	0	0	0	0	1	0	1	0	0	0	0	0	0	0	0	0	0	0	2	0	3	0	0	0	1	0	0
Out213	Bacteria	Bacteroidetes	Bacteroidia	Flavobacteriales	Flavobacteriaceae	unclassified	478	0	0	1	0	3	1	3	0	1	2	4	0	2	0	2	0	0	0	0	0	2	0	1	0	0	5	1	1	4	0	0	0	0	6	1	0	0	4	0	2	5	124
Out2130	Bacteria	Chloroflexi	unclassified	unclassified	unclassified	unclassified	13	0	0	0	0	0	0	0	0	0	0	0	0	0	0	0	0	0	0	0	0	0	0	0	0	0	0	1	0	0	0	0	0	0	0	0	11	0	0	0	0	0	0
Out2131	Bacteria	unclassified	unclassified	unclassified	unclassified	unclassified	8	0	0	0	0	0	0	0	0	0	0	0	0	0	0	0	0	0	0	0	0	0	0	0	0	0	0	0	0	0	0	0	0	0	0	0	0	0	0	0	0	0	0
Out2132	Bacteria	unclassified	unclassified	unclassified	unclassified	unclassified	19	0	0	4	0	0	0	0	0	0	1	0	0	0	0	0	0	0	0	0	0	0	0	0	0	0	0	0	0	0	1	0	0	2	0	0	0	0	0	0	0	0	0
Out2133	Bacteria	Proteobacteria	Gammaproteobacteria	unclassified	unclassified	unclassified	16	1	1	10	0	0	0	0	0	0	0	0	0	0	0	0	0	0	2	0	0	0	0	0	0	0	0	0	0	0	0	0	1	0	0	0	0	0	0	0	0	0	0
Out2134	Bacteria	Proteobacteria	Gammaproteobacteria	unclassified	unclassified	unclassified	16	0	0	0	0	0	0	0	0	0	0	0	0	0	0	0	0	0	0	1	0	0	0	0	0	0	0	0	0	0	0	0	0	0	0	0	0	0	0	0	1	0	0
Out2135	Bacteria	Actinobacteria	Acidimicrobiia	Microtrichales	unclassified	unclassified	8	0	0	0	0	0	0	0	0	0	0	0	0	0	0	0	0	0	0	0	0	0	0	0	0	0	0	0	0	0	0	0	0	0	0	0	0	0	0	0	0	0	0
Out2136	Bacteria	Proteobacteria	Gammaproteobacteria	unclassified	unclassified	unclassified	8	1	0	0	0	0	0	0	0	0	0	0	0	0	0	0	0	0	0	0	0	0	0	0	0	0	0	0	0	0	1	0	0	0	0	0	0	0	0	0	0	0	0
Out2137	Bacteria	Proteobacteria	Deltaproteobacteria	Myxococcales	BIrii41	BIrii41_ge	8	0	0	0	0	0	0	0	0	0	0	0	0	0	0	0	0	0	0	0	0	0	0	0	0	0	0	0	0	0	0	0	0	0	0	0	0	0	0	0	0	0	0
Out2138	Bacteria	Bacteroidetes	Bacteroidia	Bacteroidales	Prevotellaceae	Alloprevotella	7	0	0	0	0	0	0	0	0	0	0	0	0	0	0	0	0	0	0	0	0	0	0	0	0	0	0	0	0	0	0	0	0	0	0	0	0	0	0	0	0	0	0
Out2139	Bacteria	Proteobacteria	Deltaproteobacteria	unclassified	unclassified	unclassified	14	0	0	0	3	1	0	0	0	0	0	0	0	0	0	0	0	0	0	0	1	0	0	0	0	0	0	0	0	0	0	0	0	0	1	0	0	0	0	0	0	0	0
Out214	Bacteria	Actinobacteria	Actinobacteria	Corynebacteriales	Dietziaceae	Dietzia	568	0	0	0	1	3	6	0	0	0	1	1	1	0	0	1	0	1	2	0	1	5	30	0	3	0	0	0	8	22	0	0	0	1	0	0	0	2	0	84	0	0	16
Out2140	Bacteria	Verrucomicrobia	Verrucomicrobiae	Opitutales	Puniceicoccaceae	Puniceicoccus	10	0	0	0	0	0	0	0	1	0	0	0	2	0	0	4	0	0	0	0	0	0	0	1	0	0	0	0	0	0	0	0	0	1	0	1	0	0	0	0	0	0	0
Out2141	Bacteria	Proteobacteria	Gammaproteobacteria	Xanthomonadales	Xanthomonadaceae	unclassified	23	0	0	0	0	0	0	0	0	0	0	0	0	0	0	0	0	0	0	0	0	0	0	0	0	0	0	0	0	0	0	0	0	0	0	0	0	0	0	0	0	0	0
Out2142	Bacteria	Planctomycetes	Phycisphaerae	Phycisphaerales	Phycisphaeraceae	Urania-1B-19_marine_sediment_group	13	0	0	0	0	0	0	0	0	0	0	0	0	0	0	0	0	0	0	0	0	0	0	0	0	0	0	0	0	0	0	0	0	0	0	0	0	0	0	0	0	0	0
Out2143	Bacteria	Proteobacteria	Gammaproteobacteria	unclassified	unclassified	unclassified	9	0	0	0	0	0	0	0	0	0	0	0	0	0	0	0	0	0	1	0	0	4	0	0	0	0	0	0	0	0	0	0	0	0	0	0	0	0	0	0	0	0	0
Out2144	Bacteria	Actinobacteria	Actinobacteria	Corynebacteriales	Corynebacteriaceae	Corynebacterium_1	17	0	0	0	0	0	0	0	0	0	0	0	0	0	0	0	0	0	0	0	0	0	0	0	0	0	0	0	0	8	0	0	0	0	0	0	0	0	0	0	0	0	0
Out2145	Bacteria	Cyanobacteria	Oxyphotobacteria	Chloroplast	Chloroplast_fa	Chloroplast_ge	4	0	0	0	0	0	0	0	0	0	0	0	0	0	0	0	0	0	0	0	0	0	0	0	0	0	0	0	0	0	0	0	0	0	0	0	0	0	0	0	0	0	0
Out2146	Bacteria	Proteobacteria	Alphaproteobacteria	Micavibrionales	unclassified	unclassified	2	0	1	0	0	0	0	0	0	0	0	0	0	0	0	0	1	0	0	0	0	0	0	0	0	0	0	0	0	0	0	0	0	0	0	0	0	0	0	0	0	0	0
Out2147	Bacteria	Firmicutes	Bacilli	Bacillales	Paenibacillaceae	Paenibacillus	10	0	0	0	0	0	0	0	0	0	0	0	0	0	0	0	0	0	0	0	0	0	0	0	0	0	0	0	0	8	0	0	0	0	0	0	0	2	0	0	0	0	0
Out2148	Bacteria	Actinobacteria	Actinobacteria	Pseudonocardiales	Pseudonocardiaceae	unclassified	5	0	0	0	0	0	0	0	0	0	0	0	0	0	0	0	0	0	0	0	0	0	0	0	0	0	0	0	0	0	0	0	0	0	0	0	0	0	0	0	0	0	0
Out215	Bacteria	Proteobacteria	Alphaproteobacteria	unclassified	unclassified	unclassified	294	0	0	0	0	0	0	0	0	0	0	0	0	0	0	0	0	0	0	0	0	0	0	0	0	0	0	0	0	0	0	0	0	0	0	0	0	0	0	0	0	0	0
Out2150	Bacteria	Actinobacteria	Actinobacteria	Actinomycetales	Actinomycetaceae	Actinomyces	21	0	0	0	0	0	0	7	0	0	0	0	0	0	0	0	0	0	0	0	0	0	0	0	0	0	0	1	0	3	0	0	0	0	0	0	9	0	0	0	0	0	0
Out2151	Bacteria	Proteobacteria	Alphaproteobacteria	Rhodobacterales	Rhodobacteraceae	unclassified	18	0	0	0	0	0	0	0	0	0	0	0	1	0	0	0	0	1	0	0	0	0	0	0	0	0	3	0	0	0	0	1	0	0	0	1	0	0	0	1	2	0	0
Out2152	Bacteria	Proteobacteria	Deltaproteobacteria	Bdellovibrionales	Bdellovibrionaceae	OM27_clade	11	0	0	0	0	0	0	0	0	0	0	0	0	0	0	0	0	1	0	0	0	0	0	0	0	0	0	0	0	0	0	0	0	1	0	0	0	0	0	0	0	0	0
Out2153	Bacteria	Proteobacteria	Deltaproteobacteria	Oligoflexales	Oligoflexaceae	uncultured	10	2	2	1	0	0	0	0	0	0	0	0	0	0	0	0	0	0	0	0	0	0	0	0	0	0	0	0	0	0	0	0	0	0	0	1	0	0	0	0	0	1	0
Out2154	Bacteria	Firmicutes	Clostridia	Clostridiales	Family_XI	unclassified	19	0	0	0	0	0	0	0	0	0	0	0	0	0	0	0	0	0	0	0	0	0	0	0	0	0	0	0	0	0	0	0	0	0	0	0	0	0	0	0	0	0	0
Out2155	Bacteria	Proteobacteria	Alphaproteobacteria	Rhizobiales	unclassified	unclassified	16	0	0	0	0	0	2	0	0	0	0	0	3	0	0	0	0	0	0	0	0	0	0	1	0	0	0	1	0	0	0	0	0	0	0	1	0	0	0	0	0	1	0
Out2156	Bacteria	Proteobacteria	Deltaproteobacteria	Myxococcales	unclassified	unclassified	18	0	0	3	0	0	0	0	0	0	0	0	0	0	0	0	0	0	0	0	0	0	0	0	0	0	0	0	0	0	0	0	0	0	0	0	0	0	0	0	0	0	0
Out2157	Bacteria	Proteobacteria	Alphaproteobacteria	unclassified	unclassified	unclassified	29	0	0	0	0	0	2	5	2	0	0	0	0	0	0	0	0	0	0	0	0	2	0	0	1	0	0	0	0	0	0	0	0	0	0	0	0	0	0	0	0	0	0
Out2158	Bacteria	Proteobacteria	unclassified	unclassified	unclassified	unclassified	8	0	0	0	0	0	0	0	0	0	0	0	0	0	0	0	0	0	0	0	0	1	0	0	0	0	0	0	0	0	0	0	0	0	0	0	0	1	0	0	0	0	0
Out2159	Bacteria	Proteobacteria	Deltaproteobacteria	NB1-j	NB1-j_fa	NB1-j_ge	15	0	0	1	6	0	0	0	0	0	0	0	0	0	0	0	0	0	0	2	0	0	0	0	0	0	0	0	0	0	0	0	0	0	0	0	0	0	0	0	0	0	0
Out216	Bacteria	Proteobacteria	Gammaproteobacteria	Pseudomonadales	Moraxellaceae	Acinetobacter	413	0	0	0	51	6	1	5	6	6	62	29	52	4	3	27	0	0	0	0	0	0	0	0	0	0	0	0	0	0	0	0	0	0	0	0	0	0	0	0	0	0	0
Out2160	Bacteria	Proteobacteria	Alphaproteobacteria	Caulobacterales	Caulobacteraceae	uncultured	6	0	0	0	0	0	0	0	0	0	0	0	0	0	0	0	0	0	0	0	0	0	0	0	0	0	0	0	0	0	0	0	0	0	0	0	0	0	0	0	0	0	0
Out2161	Bacteria	Proteobacteria	Gammaproteobacteria	unclassified	unclassified	unclassified	8	0	0	3	0	0	0	0	0	0	0	0	0	0	0	0	0	0	0	0	0	0	0	0	0	0	0	0	0	0	0	0	0	0	0	0	0	0	0	0	0	0	0
Out2162	Bacteria	Bacteroidetes	Bacteroidia	unclassified	unclassified	unclassified	7	0	0	0	0	0	0	0	0	0	0	0	0	0	0	0	3	1	0	0	0	0	0	0	0	0	0	0	0	0	2	1	0	0	0	0	0	0	0	0	0	0	0
Out2163	Bacteria	Bacteroidetes	Bacteroidia	Flavobacteriales	unclassified	unclassified	33	0	0	1	2	0	0	0	0	0	0	0	0	0	0	0	0	0	0	1	0	0	0	0	0	0	0	0	0	0	0	0	0	8	0	0	0	0	0	0	0	0	0
Out2164	Bacteria	Proteobacteria	Alphaproteobacteria	unclassified	unclassified	unclassified	10	0	0	0	0	0	0	0	0	0	0	0	0	0	0	0	0	0	0	0	0	0	0	0	0	0	0	0	0	0	0	0	0	0	0	0	0	0	0	0	0	0	0
Out2165	Bacteria	unclassified	unclassified	unclassified	unclassified	unclassified	4	0	0	0	0	0	0	0	0	0	0	0	0	0	0	0	0	0	0	0	0	0	0	0	0	0	0	0	0	0	0	0	0	0	0	0	0	0	0	0	0	0	0
Out2166	Bacteria	unclassified	unclassified	unclassified	unclassified	unclassified	5	0	0	0	0	0	0	0	0	0	0	0	0	0	0	0	0	0	0	0	0	0	0	0	0	0	0	0	0	0	0	0	0	0	0	0	0	0	0	0	0	0	0
Out2167	Bacteria	Proteobacteria	Deltaproteobacteria	Bdellovibrionales	Bdellovibrionaceae	OM27_clade	5	0	0	2	2	0	0	0	0	0	0	0	0	0	0	0	0	0	0	0	0	0	0	0	0	0	0	0	0	0	0	0	0	0	0	0	0	0	0	0	0	0	0
Out2168	Bacteria	unclassified	unclassified	unclassified	unclassified	unclassified	9	0	0	0	0	0	0	0	0	0	0	0	0	0	0	0	0	0	0	1	0	0	0	0	0	0	0	0	0	0	0	0	0	0	0	0	0	0	0	0	0	0	0
Out2169	Bacteria	Planctomycetes	Planctomycetacia	unclassified	unclassified	unclassified	18	0	0	0	0	0	1	0	0	0	0	0	0	0	0	0	0	0	0	0	0	0	0	0	0	0	0	0	0	0	0	0	0	0	0	0	2	0	0	0	0	0	0
Out217	Bacteria	Bacteroidetes	Bacteroidia	Flavobacteriales	NS9_marine_group	NS9_marine_group_ge	510	37	13	27	1	0	0	0	0	1	0	0	0	1	0	0	36	23	18	2	0	0	0	1	0	0	0	0	0	0	59	42	34	1	0	0	0	0	0	0	0	0	0
Out2170	Bacteria	unclassified	unclassified	unclassified	unclassified	unclassified	16	0	0	0	0	1	0	0	0	0	0	0	0	0	0	0	2	1	1	0	0	0	0	0	0	0	0	0	0	0	0	0	0	1	0	0	0	0	0	0	0	0	0
Out2171	Bacteria	Planctomycetes	Planctomycetacia	Planctomycetales	unclassified	unclassified	14	0	0	0	0	0	0	0	0	0	4	0	1	0	0	0	0	0	0	0	0	0	0	0	0	0	0	4	0	0	0	0	0	0	0	0	0	0	0	0	2	0	0
Out2172	Bacteria	Proteobacteria	Deltaproteobacteria	Bdellovibrionales	Bacteriovoracaceae	unclassified	3	0	0	0	0	0	0	0	0	0	0	1	0	0	0	0	0	0	0	1	0	0	0	0	0	0	1	0	0	0	0	0	0	0	0	0	0	0	0	0	0	0	0
Out2173	Bacteria	Proteobacteria	Gammaproteobacteria	Pseudomonadales	Moraxellaceae	Acinetobacter	67	0	0	0	0	0	0	4	0	0	0	0	0	0	0	0	0	0	0	0	0	0	0	0	0	0	2	0	0	0	0	0	0	0	0	0	0	0	0	0	0	0	0
Out2174	Bacteria	Marinimicrobia_	Marinimicrobia_	Marinimicrobia_	Marinimicrobia_	Marinimicrobia_	16	0	0	3	0	0	0	0	0	0	0	0	0	0	0	0	0	0	0	0	0	0	0	1	0	0	0	0	0	0	0	0	0	0	6	0	1	0	0	0	0	0	0
Out2175	Bacteria	Proteobacteria	Gammaproteobacteria	Legionellales	Legionellaceae	uncultured	10	2	0	3	0	0	0	0	0	0	0	0	0	0	0	0	0	0	0	1	0	0	0	0	0	0	0	0	0	0	0	0	0	0	0	0	0	0	0	0	0	0	0
Out2176	Bacteria	Proteobacteria	Deltaproteobacteria	unclassified	unclassified	unclassified	8	0	0	0	0	0	0	0	0	0	0	0	0	0	0	0	0	0	0	0	0	0	0	0	0	0	0	0	0	0	0	0	0	0	0	0	0	0	0	0	0	0	0
Out2177	Bacteria	unclassified	unclassified	unclassified	unclassified	unclassified	4	0	0	0	0	0	0	0	0	0	0	0	0	0	0	0	0	0	0	0	0	0	0	0	0	0	0	0	0	0	0	0	0	0	0	0	0	0	0	0	0	0	0
Out2178	Bacteria	Cyanobacteria	Oxyphotobacteria	Chloroplast	Chloroplast_fa	Chloroplast_ge	14	2	0	0	0	0	0	0	0	0	0	0	0	0	0	0	3	1	0	0	0	0	0	0	0	0	0	0	0	0	0	0	1	0	0	0	0	0	0	0	0	0	0
Out2179	Bacteria	Proteobacteria	Deltaproteobacteria	unclassified	unclassified	unclassified	13	0	0	0	2	0	1	0	0	0	0	0	0	0	0	0	0	0	0	0	0	0	0	0	0	0	0	0	0	0	0	0	0	1	4	1	0	0	0	0	0	0	0
Out218	Bacteria	Proteobacteria	Alphaproteobacteria	unclassified	unclassified	unclassified	788	0	0	7	71	15	31	12	2	1	1	2	1	0	0	0	0	0	3	13	5	11	0	0	4	0	0	0	0	0	0	0	0	31	19	13	13	0	0	0	0	0	0
Out2180	Bacteria	Proteobacteria	Alphaproteobacteria	Acetobacterales	Acetobacteraceae	unclassified	4	0	0	0	0	0	0	0	0	0	0	0	0	0	0	0	0	0	0	0	0	0	0	0	0	0	0	0	0	4	0	0	0	0	0	0	0	0	0	0	0	0	0
Out2181	Bacteria	Proteobacteria	unclassified	unclassified	unclassified	unclassified	13	0	0	0	0	0	1	0	0	0	0	0	0	0	0	0	0	0	0	1	0	0	0	0	0	0	0	0	0	0	0	0	0	1	3	0	0	0	0	0	0	0	0
Out2182	Bacteria	Proteobacteria	unclassified	unclassified	unclassified	unclassified	6	0	0	0	0	0	0	0	0	0	0	0	0	0	0	0	0	0	0	0	0	0	0	0	0	0	0	0	0	0	0	0	0	0	0	0	0	0	0	0	0	0	0
Out2183	Bacteria	unclassified	unclassified	unclassified	unclassified	unclassified	12	0	0	0	0	4	3	0	0	0	0	0	0	0	0	0	0	0	0	0	0	0	0	0	0	0	0	0	0	0	0	0	0	0	0	0	0	0	0	0	0	0	0
Out2184	Bacteria	Planctomycetes	OM190	OM190_or	OM190_fa	OM190_ge	15	0	0	2	0	0	0	0	0	0	0	0	0	0	0	0	2	1	0	0	0	0	0	0	0	0	0	0	0	0	0	0	2	0	0	0	0	0	0	0	0	0	0
Out2185	Bacteria	unclassified	unclassified	unclassified	unclassified	unclassified	5	0	0	0	0	0	0	0	0	0	0	0	0	0	0	0	0	0	0	0	0	0	0	0	0	0	0	0	0	0	0	0	0	0	0	0	0	0	0	0	0	0	0
Out2186	Bacteria	unclassified	unclassified	unclassified	unclassified	unclassified	8	0	0	0	1	0	0	0	0	0	0	0	0	0	0	0	0	0	0	1	0	0	0	0	0	0	0	1	0	0	0	0	0	0	0	0	0	0	0	0	0	0	0
Out2187	Bacteria	Proteobacteria	unclassified	unclassified	unclassified	unclassified	5	0	0	0	0	0	0	0	0	0	0	0	0	0	0	0	0	0	0	0	0	0	0	0	0	0	0	0	0	0	0	0	0	0	0	0	0	0	0	0	0	0	0
Out2188	Bacteria	unclassified	unclassified	unclassified	unclassified	unclassified	29	0	0	0	0	0	0	0	0	0	0	0	0	0	0	0	0	0	0	0	0	0	0	0	0	0	0	0	0	0	0	0	0	0	0	0	0	0	0	0	0	0	0
Out2189	Bacteria	unclassified	unclassified	unclassified	unclassified	unclassified	63	2	1	1	1	0	1	4	0	0	0	0	0	0	0	0	3	1	4	0	0	0	1	0	0	0	0	0	0	0	0	1	5	1	0	1	0	0	0	0	0	0	0
Out219	Bacteria	Proteobacteria	Alphaproteobacteria	Parvibaculales	OCS116_clade	OCS116_clade_ge	380	25	16	9	0	0	0	0	0	0	0	0	0	0	0	0	25	18	17	0	0	0	0	0	0	0	0	0	0	0	17	12	10	4	0	0	0	0	0	0	0	0	0
Out2190	Bacteria	Proteobacteria	Deltaproteobacteria	Oligoflexales	Oligoflexaceae	uncultured	10	0	0	0	0	0	0	0	0	0	0	0	0	0	0	0	0	0	0	0	0	0	1	0	0	0	0	0	0	0	0	0	0	1	0	1	0	0	0	0	0	0	0
Out2191	Bacteria	Chloroflexi	Dehalococcoidia	unclassified	unclassified	unclassified	18	0	0	0	0	0	2	0	0	0	1	0	0	0	0	0	0	0	0	0	3	0	0	0	0	0	0	0	0	0	0	0	0	0	3	0	0	0	1	0	0	0	0
Out2192	Bacteria	Firmicutes	Bacilli	Lactobacillales	unclassified	unclassified	10	0	0	0	0	0	0	0	0	0	0	0	0	0	0	0	0	0	0	0	0	0	0	0	0	0	0	0	0	0	0	0	0	0	0	0	0	0	0	0	0	0	0
Out2193	Bacteria	Firmicutes	Clostridia	Clostridiales	Ruminococcaceae	Ruminococcaceae_UCG-005	8	0	0	0	0	0	0	0	0	0	0	0	0	0	0	0	0	0	0	0	0	0	0	0	0	0	0	0	0	0	0	0	0	0	0	0	0	0	0	0	0	0	0
Out2194	Bacteria	Cyanobacteria	Oxyphotobacteria	unclassified	unclassified	unclassified	5	0	0	0	0	0	0	0	0	0	0	0	0	0	0	0	2	0	0	0	0	0	0	0	0	0	0	0	0	0	1	0	0	0	0	0	0	0	0	0	0	0	0
Out2195	Bacteria	Bacteroidetes	Ignavibacteria	Ignavibacteriales	unclassified	unclassified	3	0	0	0	0	0	0	0	0	0	0	0	0	0	0	0	0	0	0	0	0	0	0	0	0	0	0	3	0	0	0	0	0	0	0	0	0	0	0	0	0	0	0
Out2196	Bacteria	Proteobacteria	Alphaproteobacteria	Rhodobacterales	Rhodobacteraceae	unclassified	24	0	0	0	0	0	0	0	0	0	2	0	0	0	0	0	0	0	0	0	0	0	0	0	0	0	0	0	0	0	0	0	0	0	0	0	0	0	0	0	0	1	0
Out2197	Bacteria	Firmicutes	Bacilli	Bacillales	unclassified	unclassified	28	0	0	0	0	0	0	0	0	0	0	0	0	0	0	0	0	0	0	0	0	0	0	0	0	0	0	0	0	0	0	0	0	0	0	0	0	0	0	0	0	0	0
Out2198	Bacteria	Cyanobacteria	Oxyphotobacteria	unclassified	unclassified	unclassified	8	0	1	2	0	0	0	0	0	0	0	0	0	0	0	0	0	1	0	0	0	0	0	0	0	0	0	0	0	0	0	0	0	0	0	0	0	0	0	0	0	0	0
Out2199	Bacteria	Chloroflexi	unclassified	unclassified	unclassified	unclassified	4	0	0	0	0	0	0	0	0	0	0	0	0	4	0	0	0	0	0	0	0	0	0	0	0	0	0	0	0	0	0	0	0	0	0	0	0	0	0	0	0	0	0
Out22	Bacteria	unclassified	unclassified	unclassified	unclassified	unclassified	8825	2	2	8	0	6	12	0	6	160	2655	58	1403	52	54	73	0	8	1	1	2	3	8	23	3	4	335	1295	1558	7	1	3	0	1	0	1	13	15	2	75	262	4	88
Out2200	Bacteria	Proteobacteria	Alphaproteobacteria	SAR11_clade	Clade_II	Clade_II_ge	65	0	0	0	4	6	3	3	0	0	0	0	0	0	1	3	0	0	0	5	1	2	2	2	1	1	0	0	0	0	0	0	0	1	0	6	6	2	1	0	0	1	1
Out2202	Bacteria	Actinobacteria	Acidimicrobiia	Microtrichales	Microtrichaceae	Sva0996_marine_group	9	0	0	0	0	1	0	0	0	0	0	0	0	0	0	0	0	0	0	2	1	0	0	0	0	0	0	0	0	0	0	0	0	0	0	0	0	0	0	0	0	1	0
Out2203	Bacteria	Proteobacteria	Deltaproteobacteria	Bdellovibrionales	Bdellovibrionaceae	OM27_clade	11	0	0	0	2	0	2	0	0	0	0	0	0	0	0	0	0	0	0	0	0	0	0	0	0	0	0	0	0	0	0	0	0	2	1	0	0	0	0	0	0	0	0
Out2204	Bacteria	unclassified	unclassified	unclassified	unclassified	unclassified	6	0	0	0	0	0	0	0	0	0	0	0	0	0	0	0	0	0	0	0	0	0	0	0	0	0	0	0	0	0	0	0	0	0	0	0	0	0	0	0	0	0	0
Out2205	Bacteria	Actinobacteria	unclassified	unclassified	unclassified	unclassified	158	0	0	0	0	6	1	2	0	1	1	0	1	0	0	0	0	0	0	3	1	7	21	10	4	1	0	0	0	0	0	0	0	2	0	8	21	10	2	0	0	0	0
Out2206	Bacteria	Actinobacteria	Actinobacteria	Corynebacteriales	Corynebacteriaceae	Corynebacterium_1	315	0	0	0	0	0	0	2	1	0	1	1	0	0	12	0	0	0	0	0	0	1	0	0	0	0	0	1	0	2	0	0	0	0	0	0	0	2	0	7	0	0	0
Out2207	Bacteria	Proteobacteria	Alphaproteobacteria	unclassified	unclassified	unclassified	4	0	0	0	0	0	0	0	0	0	0	0	0	0	0	0	0	0	0	0	0	0	0	0	0	0	0	0	0	0	0	0	0	0	0	0	0	0	0	0	0	0	0
Out2208	Bacteria	Proteobacteria	Deltaproteobacteria	unclassified	unclassified	unclassified	11	0	0	0	0	0	0	0	0	0	0	0	0	0	0	0	0	0	0	0	0	0	0	0	0	0	0	0	0	0	0	0	0	0	0	0	0	0	0	0	0	0	0
Out2209	Bacteria	Nitrospinae	Nitrospinia	Nitrospinales	Nitrospinaceae	Nitrospina	16	0	0	0	0	4	4	0	0	0	0	0	0	0	0	0	0	0	0	0	0	0	0	0	0	0	0	0	0	0	0	0	0	0	0	1	0	0	0	0	0	0	0
Out221	Bacteria	Proteobacteria	Deltaproteobacteria	SAR324_clade	SAR324_clade	SAR324_clade	1214	70	37	38	3	1	0	0	0	0	0	1	0	0	0	0	21	19	30	0	0	1	1	0	0	0	0	0	0	0	10	11	13	3	1	0	0	0	1	0	0	0	0
Out2210	Bacteria	Proteobacteria	Gammaproteobacteria	unclassified	unclassified	unclassified	9	0	0	1	1	0	0	0	0	0	0	0	0	0	0	0	0	1	4	0	0	0	0	0	0	0	0	0	0	0	0	0	0	0	0	0	0	0	0	0	0	0	0
Out2211	Bacteria	Proteobacteria	Gammaproteobacteria	unclassified	unclassified	unclassified	13	0	1	0	4	0	0	0	0	0	0	0	0	0	0	0	0	0	0	1	0	0	0	1	0	0	0	0	0	0	0	0	0	0	0	0	0	0	0	0	0	0	0
Out2212	Bacteria	Proteobacteria	Deltaproteobacteria	Bdellovibrionales	Bdellovibrionaceae	OM27_clade	14	0	0	0	0	0	0	0	0	0	0	0	0	0	0	0	0	0	0	0	2	0	0	0	0	0	0	0	0	0	0	0	0	0	0	3	0	0	1	0	0	0	0
Out2213	Bacteria	Proteobacteria	Gammaproteobacteria	Alteromonadales	Marinobacteraceae	Marinobacter	1175	0	0	0	1	0	0	0	0	1	0	0	0	0	0	0	0	48	0	25	0	12	0	4	0	0	0	4	1	0	0	1	0	8	6	70	0	5	0	0	0	3	0
Out2214	Bacteria	Proteobacteria	Deltaproteobacteria	NB1-j	NB1-j_fa	NB1-j_ge	9	0	0	0	0	0	0	0	0	0	0	0	0	0	0	0	0	0	0	0	0	0	0	0	0	0	0	0	0	0	0	0	0	0	0	0	6	0	0	0	0	0	0
Out2215	Bacteria	Actinobacteria	Actinobacteria	Kineosporiales	Kineosporiaceae	unclassified	19	0	0	0	0	0	0	0	0	0	0	0	12	0	0	0	0	0	0	0	0	0	0	0	0	0	0	0	0	0	0	0	0	0	0	0	0	0	0	0	0	0	0
Out2216	Bacteria	Bacteroidetes	Bacteroidia	Flavobacteriales	Cryomorphaceae	uncultured	78	5	0	5	1	0	0	0	0	0	0	0	0	0	0	0	2	3	0	0	0	0	0	0	0	0	0	0	0	0	12	5	0	0	0	0	0	0	0	0	0	0	0
Out2217	Bacteria	Proteobacteria	Alphaproteobacteria	unclassified	unclassified	unclassified	3	0	0	0	0	0	0	0	0	0	0	0	0	0	0	0	0	0	0	0	0	0	0	0	0	0	0	1	0	0	0	0	0	0	0	0	0	0	0	0	0	0	0
Out2218	Bacteria	Proteobacteria	unclassified	unclassified	unclassified	unclassified	3	0	0	0	0	0	0	0	0	0	0	0	0	0	0	0	1	0	0	0	0	0	0	0	0	0	0	0	0	0	0	0	2	0	0	0	0	0	0	0	0	0	0
Out222	Bacteria	Proteobacteria	Alphaproteobacteria	unclassified	unclassified	unclassified	687	1	0	0	0	0	2	0	2	1	0	0	1	11	26	196	4	1	0	1	3	0	0	10	3	29	2	1	0	13	0	2	0	3	1	1	5	0	2	0	0	0	26
Out2220	Bacteria	unclassified	unclassified	unclassified	unclassified	unclassified	26	0	0	2	1	0	0	0	0	0	0	0	0	0	0	0	0	0	1	0	0	0	0	0	0	0	0	0	0	0	0	0	0	0	0	0	0	0	0	0	0	0	0
Out2221	Bacteria	Acidobacteria	unclassified	unclassified	unclassified	unclassified	14	0	0	0	0	0	3	0	0	0	0	0	0	0	0	0	0	0	0	0	3	0	0	0	0	0	0	0	0	0	0	0	0	0	0	1	0	0	0	0	0	0	0
Out2222	Bacteria	unclassified	unclassified	unclassified	unclassified	unclassified	7	0	0	0	0	0	0	0	0	0	0	0	0	0	0	0	0	0	0	0	0	0	0	0	0	0	0	0	0	0	0	0	0	0	0	0	0	0	0	0	0	0	0
Out2223	Bacteria	unclassified	unclassified	unclassified	unclassified	unclassified	1	0	0	0	0	0	0	0	0	0	0	0	0	0	0	0	0	0	0	0	0	0	0	0	0	0	0	0	0	1	0	0	0	0	0	0	0	0	0	0	0	0	0
Out2224	Bacteria	Proteobacteria	Deltaproteobacteria	unclassified	unclassified	unclassified	3	0	0	0	0	0	0	0	0	0	0	0	0	0	0	0	1	1	0	0	0	0	0	0	0	0	0	0	0	0	0	0	0	0	0	0	0	0	0	0	0	0	0
Out2225	Bacteria	Nitrospinae	Nitrospinia	Nitrospinales	Nitrospinaceae	Nitrospina	5	0	0	0	0	0	0	0	0	0	0	0	0	0	0	0	0	0	0	0	0	0	0	0	0	0	0	0	0	0	0	0	0	0	0	0	0	0	0	0	0	0	0
Out2227	Bacteria	Acidobacteria	Subgroup_6	Subgroup_6_or	Subgroup_6_fa	Subgroup_6_ge	3	0	0	0	0	0	0	2	0	0	0	0	0	0	0	0	0	0	0	0	0	0	0	0	0	0	0	0	0	0	0	0	0	0	0	0	0	0	0	0	0	0	0
Out2228	Bacteria	Actinobacteria	Actinobacteria	unclassified	unclassified	unclassified	22	0	0	0	0	0	0	0	0	0	0	0	4	0	10	0	0	0	0	0	0	0	0	0	0	0	0	0	0	0	0	0	0	0	0	0	0	0	0	0	0	0	0
Out2229	Bacteria	Proteobacteria	Gammaproteobacteria	Betaproteobacteriales	unclassified	unclassified	8	2	0	1	0	0	0	0	0	0	0	0	0	0	0	0	0	0	1	0	0	0	0	0	0	0	0	0	0	0	0	0	0	0	1	0	0	0	0	0	0	0	0
Out223	Bacteria	Proteobacteria	Alphaproteobacteria	unclassified	unclassified	unclassified	282	0	0	0	1	0	0	0	1	0	32	214	0	0	0	1	0	0	0	10	0	0	0	2	0	0	0	0	0	0	2	0	0	2	0	0	0	0	0	0	0	7	0
Out2230	Bacteria	Proteobacteria	Alphaproteobacteria	unclassified	unclassified	unclassified	3	0	0	1	1	0	0	0	0	0	0	0	0	0	0	0	0	0	0	0	0	0	0	0	0	0	0	0	0	0	0	0	0	0	0	0	0	0	0	0	0	0	0
Out2231	Bacteria	Cyanobacteria	Oxyphotobacteria	Chloroplast	Chloroplast_fa	Chloroplast_ge	6	0	0	0	0	0	0	0	0	0	0	0	0	0	0	0	0	0	0	0	0	0	0	0	0	0	0	0	0	0	0	0	1	0	0	0	0	0	0	0	0	0	0
Out2232	Bacteria	Bacteroidetes	Bacteroidia	Flavobacteriales	Crocinitomicaceae	Crocinitomix	2	0	0	0	0	0	0	0	0	0	0	0	0	0	0	0	0	0	0	0	0	0	0	0	0	0	0	0	0	0	0	0	0	0	0	0	0	0	0	0	0	0	0
Out2233	Bacteria	Nitrospinae	Nitrospinia	Nitrospinales	Nitrospinaceae	Nitrospina	13	0	0	0	0	0	2	0	0	0	0	0	0	0	0	0	0	0	0	0	0	0	1	0	0	0	0	0	0	0	0	0	0	0	0	1	0	0	0	0	0	0	0
Out2234	Bacteria	unclassified	unclassified	unclassified	unclassified	unclassified	49	0	0	0	1	0	1	0	0	0	0	0	0	0	0	0	0	0	0	2	0	0	0	0	0	0	0	0	0	0	0	0	0	2	6	3	0	0	0	0	0	0	0
Out2235	Bacteria	Bacteroidetes	Bacteroidia	unclassified	unclassified	unclassified	8	0	0	0	1	0	0	0	0	0	0	0	0	0	0	0	0	0	0	0	0	0	0	0	0	0	0	0	0	0	0	0	0	2	0	0	0	0	0	0	0	0	0
Out2236	Bacteria	Proteobacteria	Gammaproteobacteria	unclassified	unclassified	unclassified	17	0	0	0	0	0	0	0	0	0	2	0	0	1	0	0	0	0	0	0	0	0	0	0	0	0	0	7	1	0	0	0	0	0	2	0	0	0	0	0	0	1	0
Out2237	Bacteria	Firmicutes	Bacilli	Lactobacillales	Leuconostocaceae	Weissella	19	0	0	0	0	0	0	0	0	0	19	0	0	0	0	0	0	0	0	0	0	0	0	0	0	0	0	0	0	0	0	0	0	0	0	0	0	0	0	0	0	0	0
Out2238	Bacteria	Proteobacteria	Deltaproteobacteria	unclassified	unclassified	unclassified	10	0	0	0	0	0	0	0	0	1	0	0	0	0	0	0	0	0	0	0	0	0	0	0	0	0	0	0	0	0	0	0	0	0	0	0	0	0	0	0	0	0	0
Out2239	Bacteria	Proteobacteria	Gammaproteobacteria	Oceanospirillales	Halomonadaceae	unclassified	11	0	0	0	0	0	0	0	0	2	1	0	1	0	0	0	0	0	0	0	0	0	0	0	0	0	0	0	0	0	0	0	0	0	0	0	0	0	0	2	0	1	0
Out224	Bacteria	Bacteroidetes	Bacteroidia	Cytophagales	Cyclobacteriaceae	unclassified	589	0	0	0	0	0	0	0	0	1	0	1	0	0	0	14	0	0	0	0	0	0	0	0	0	0	0	0	0	0	0	0	0	0	0	0	0	0	0	0	0	1	0
Out2240	Bacteria	Proteobacteria	Deltaproteobacteria	Bdellovibrionales	Bdellovibrionaceae	OM27_clade	9	0	0	0	0	0	0	0	0	0	1	0	0	0	0	0	0	0	0	0	0	0	0	0	0	0	0	0	0	0	0	0	0	0	4	0	0	0	0	0	0	0	0
Out2241	Bacteria	Proteobacteria	Gammaproteobacteria	unclassified	unclassified	unclassified	11	0	0	0	0	0	2	1	0	0	0	0	0	0	0	0	0	0	0	0	0	0	1	1	0	0	0	0	0	0	0	0	0	0	0	0	0	0	0	0	0	0	0
Out2242	Bacteria	unclassified	unclassified	unclassified	unclassified	unclassified	4	0	0	0	0	0	0	0	0	0	0	0	0	0	0	0	0	0	0	0	0	0	0	0	0	0	0	0	0	1	0	0	1	0	0	0	0	0	0	0	0	0	0
Out2243	Bacteria	Proteobacteria	Alphaproteobacteria	unclassified	unclassified	unclassified	4	0	0	0	0	0	0	0	0	0	0	0	0	0	0	0	0	0	0	0	0	0	0	0	0	0	0	0	0	0	0	0	0	0	0	0	0	0	0	0	0	0	0
Out2244	Bacteria	unclassified	unclassified	unclassified	unclassified	unclassified	17	0	0	0	0	3	0	0	0	0	0	0	0	0	0	0	0	0	0	0	1	0	0	0	0	0	0	0	0	0	0	0	0	0	2	0	0	0	0	0	0	0	0
Out2245	Bacteria	unclassified	unclassified	unclassified	unclassified	unclassified	2	0	0	0	0	0	0	0	0	0	0	0	0	0	0	0	0	0	0	0	0	0	0	0	0	0	0	0	0	0	0	0	0	0	0	0	0	0	0	0	0	0	0
Out2246	Bacteria	Proteobacteria	Deltaproteobacteria	Oligoflexales	Oligoflexaceae	uncultured	4	0	0	0	0	0	0	1	0	0	0	0	0	0	0	0	0	0	0	0	0	0	0	0	0	0	0	0	0	0	0	0	0	0	2	0	0	0	0	0	0	0	0
Out2247	Bacteria	Acidobacteria	Subgroup_6	Subgroup_6_or	Subgroup_6_fa	Subgroup_6_ge	7	0	0	0	0	0	0	0	0	0	0	0	0	0	0	0	0	0	0	0	0	0	0	0	0	0	0	0	0	0	0	0	0	0	0	0	0	0	0	0	0	0	0
Out2248	Bacteria	Proteobacteria	Alphaproteobacteria	Sphingomonadales	Sphingomonadaceae	Sphingobium	6	0	0	0	0	0	0	0	0	0	0	0	0	0	0	0	0	0	0	0	0	0	0	0	0	0	0	0	0	0	0	0	0	0	0	0	0	6	0	0	0	0	0
Out2249	Bacteria	Proteobacteria	Alphaproteobacteria	unclassified	unclassified	unclassified	3	0	0	0	0	0	0	0	0	0	0	0	0	0	0	0	0	0	0	0	0	0	0	0	0	0	0	0	0	0	0	0	0	0	0	0	0	0	0	0	0	0	0
Out225	Bacteria	Proteobacteria	Gammaproteobacteria	Betaproteobacteriales	Burkholderiaceae	Pelomonas	582	0	0	0	0	0	1	1	0	0	1	0	0	1	44	5	0	1	1	0	0	0	0	0	0	15	0	0	2	0	0	0	0	0	2	0	4	10	3	0	0	0	1
Out2250	Bacteria	Planctomycetes	Planctomycetacia	Pirellulales	Pirellulaceae	unclassified	6	0	0	0	0	0	0	0	0	0	0	0	0	0	0	0	0	0	0	0	0	0	0	0	0	0	0	0	0	0	0	0	0	0	1	0	0	0	0	0	0	0	0
Out2251	Bacteria	Proteobacteria	unclassified	unclassified	unclassified	unclassified	24	3	2	0	0	0	0	0	0	0	0	0	0	0	0	0	2	2	4	0	0	0	0	0	0	0	0	0	0	0	0	0	1	0	0	0	0	0	0	0	0	0	0
Out2252	Bacteria	Chlamydiae	Chlamydiae	Chlamydiales	Simkaniaceae	Candidatus_Fritschea	6	0	0	0	0	0	0	0	0	0	0	0	0	0	0	6	0	0	0	0	0	0	0	0	0	0	0	0	0	0	0	0	0	0	0	0	0	0	0	0	0	0	0
Out2253	Bacteria	Marinimicrobia_	Marinimicrobia_	Marinimicrobia_	Marinimicrobia_	Marinimicrobia_	36	0	0	0	6	0	0	0	0	0	0	0	0	0	0	0	0	0	0	2	1	0	0	0	0	0	0	0	0	0	0	0	0	2	1	1	0	0	0	0	0	0	0
Out2254	Bacteria	Bacteroidetes	Bacteroidia	Bacteroidales	Muribaculaceae	Muribaculaceae_ge	10	0	0	0	0	0	0	0	0	0	0	0	0	0	0	0	0	0	0	0	0	0	0	0	0	0	0	0	0	0	0	0	0	0	0	0	0	10	0	0	0	0	0
Out2255	Bacteria	Proteobacteria	Alphaproteobacteria	Rhodobacterales	Rhodobacteraceae	unclassified	307	0	0	0	0	0	0	0	0	0	0	0	307	0	0	0	0	0	0	0	0	0	0	0	0	0	0	0	0	0	0	0	0	0	0	0	0	0	0	0	0	0	0
Out2256	Bacteria	Proteobacteria	Gammaproteobacteria	Coxiellales	Coxiellaceae	Coxiella	4	0	0	1	0	0	0	0	0	0	0	0	0	0	0	0	0	1	1	0	0	0	0	0	0	0	0	0	0	0	0	0	1	0	0	0	0	0	0	0	0	0	0
Out2257	Bacteria	Chloroflexi	KD4-96	KD4-96_or	KD4-96_fa	KD4-96_ge	3	0	0	0	0	0	0	0	0	0	0	0	0	0	0	0	0	0	0	0	0	0	0	0	0	0	0	0	0	0	0	0	0	0	0	0	0	0	0	0	0	0	0
Out2258	Bacteria	Proteobacteria	Deltaproteobacteria	Myxococcales	unclassified	unclassified	11	0	0	0	0	0	0	0	0	0	0	0	0	0	0	0	0	0	0	0	0	0	0	0	0	0	0	0	0	0	0	0	0	0	0	0	0	0	0	0	0	0	0
Out2259	Bacteria	Chloroflexi	unclassified	unclassified	unclassified	unclassified	1	0	0	0	0	0	0	0	0	0	0	0	0	0	0	1	0	0	0	0	0	0	0	0	0	0	0	0	0	0	0	0	0	0	0	0	0	0	0	0	0	0	0
Out226	Bacteria	Proteobacteria	Alphaproteobacteria	Micavibrionales	unclassified	unclassified	267	0	0	1	0	0	0	0	0	0	9	57	2	39	149	0	0	0	0	0	0	0	0	0	0	0	0	0	3	0	1	0	0	0	0	0	0	0	0	0	0	2	0
Out2260	Bacteria	Proteobacteria	Alphaproteobacteria	unclassified	unclassified	unclassified	98	0	0	0	0	0	11	8	0	0	1	1	0	2	0	5	0	0	0	0	2	0	2	1	0	0	0	0	0	5	0	0	0	0	0	1	0	3	1	0	1	0	1
Out2261	Bacteria	Proteobacteria	Gammaproteobacteria	Coxiellales	Coxiellaceae	Coxiella	4	0	0	0	1	3	0	0	0	0	0	0	0	0	0	0	0	0	0	0	0	0	0	0	0	0	0	0	0	0	0	0	0	0	0	0	0	0	0	0	0	0	0
Out2262	Bacteria	Acidobacteria	Acidobacteriia	Solibacterales	Solibacteraceae_	PAUC26f	8	0	0	0	0	0	1	0	0	0	0	2	5	0	0	0	0	0	0	0	0	0	0	0	0	0	0	0	0	0	0	0	0	0	0	0	0	0	0	0	0	0	0
Out2263	Bacteria	Proteobacteria	Deltaproteobacteria	Oligoflexales	Oligoflexaceae	uncultured	2	0	0	0	0	0	0	2	0	0	0	0	0	0	0	0	0	0	0	0	0	0	0	0	0	0	0	0	0	0	0	0	0	0	0	0	0	0	0	0	0	0	0
Out2264	Bacteria	Proteobacteria	Gammaproteobacteria	KI89A_clade	KI89A_clade_fa	KI89A_clade_ge	7	0	0	0	0	0	1	0	0	0	0	0	0	5	0	0	0	0	0	0	0	0	0	0	0	0	0	1	0	0	0	0	0	0	0	0	0	0	0	0	0	0	0
Out2265	Bacteria	Proteobacteria	Alphaproteobacteria	Rhizobiales	Rhizobiaceae	unclassified	32	0	0	0	0	0	0	1	0	0	7	1	3	0	0	0	0	0	0	0	0	0	0	0	0	0	0	12	1	0	0	0	0	0	0	0	0	0	0	0	1	0	0
Out2267	Bacteria	Proteobacteria	Gammaproteobacteria	Coxiellales	Coxiellaceae	Coxiella	12	0	0	0	0	0	0	0	0	0	0	0	0	0	0	0	0	0	0	0	0	0	0	0	0	0	0	0	0	0	0	0	0	0	0	0	0	0	0	0	0	0	0
Out2268	Bacteria	Planctomycetes	unclassified	unclassified	unclassified	unclassified	3	0	0	0	0	0	0	0	0	0	0	0	0	0	0	0	0	0	0	0	0	2	0	0	0	0	0	0	0	0	0	0	0	0	0	0	1	0	0	0	0	0	0
Out2269	Bacteria	Proteobacteria	Gammaproteobacteria	unclassified	unclassified	unclassified	698	0	0	0	0	0	35	43	9	0	7	4	0	1	9	3	0	0	0	0	2	12	21	9	7	0	0	2	1	0	0	0	0	0	0	7	17	42	11	2	3	0	0
Out2270	Bacteria	Proteobacteria	Gammaproteobacteria	Betaproteobacteriales	unclassified	unclassified	2	0	0	0	0	0	0	0	2	0	0	0	0	0	0	0	0	0	0	0	0	0	0	0	0	0	0	0	0	0	0	0	0	0	0	0	0	0	0	0	0	0	0
Out2271	Bacteria	Bacteroidetes	Bacteroidia	Flavobacteriales	NS7_marine_group	NS7_marine_group_ge	14	2	0	1	0	0	0	0	0	0	0	0	0	0	0	0	1	3	0	0	0	0	0	0	0	0	0	0	0	0	1	0	3	0	0	0	0	0	0	0	0	0	0
Out2272	Bacteria	Firmicutes	Erysipelotrichia	Erysipelotrichales	Erysipelotrichaceae	unclassified	16	0	0	0	0	0	0	0	0	0	0	0	0	0	0	0	0	0	0	0	0	0	0	0	0	0	0	0	0	0	0	0	0	0	0	0	0	0	0	0	0	0	0
Out2273	Bacteria	Actinobacteria	Acidimicrobiia	Microtrichales	Ilumatobacteraceae	uncultured	33	0	0	0	0	0	0	0	0	0	0	0	0	0	0	0	0	0	0	0	0	0	0	0	0	0	0	0	0	0	0	0	0	0	0	0	0	0	0	0	0	0	0
Out2274	Bacteria	Proteobacteria	Alphaproteobacteria	Rhizobiales	unclassified	unclassified	4	0	0	0	0	0	0	0	0	0	0	0	4	0	0	0	0	0	0	0	0	0	0	0	0	0	0	0	0	0	0	0	0	0	0	0	0	0	0	0	0	0	0
Out2275	Bacteria	Bacteroidetes	Bacteroidia	Flavobacteriales	Flavobacteriaceae	unclassified	5	0	0	0	0	0	0	0	0	0	0	0	0	0	0	0	0	0	0	0	0	0	0	0	0	0	0	0	0	0	0	0	0	0	0	0	0	0	0	0	0	0	0
Out2276	Bacteria	unclassified	unclassified	unclassified	unclassified	unclassified	9	0	0	0	1	0	1	0	0	0	0	0	0	0	0	0	0	0	0	0	0	0	0	0	0	0	0	0	0	0	0	0	0	0	0	0	0	0	0	0	0	0	0
Out2277	Bacteria	Proteobacteria	Gammaproteobacteria	Oceanospirillales	Nitrincolaceae	unclassified	13	0	0	0	1	2	0	0	0	0	0	0	0	0	0	0	0	0	0	1	0	0	0	0	0	0	0	0	0	0	0	0	0	0	0	0	0	0	0	0	0	0	0
Out2278	Bacteria	unclassified	unclassified	unclassified	unclassified	unclassified	24	0	0	2	0	0	0	0	0	0	0	0	0	0	0	0	0	0	0	1	0	0	0	0	0	0	0	0	0	0	0	0	2	6	0	0	0	0	0	0	0	0	0
Out2279	Bacteria	Proteobacteria	Gammaproteobacteria	Betaproteobacteriales	TRA3-20	TRA3-20_ge	7	0	0	0	0	0	0	0	0	0	0	0	0	0	0	0	0	0	0	0	0	0	0	0	0	0	0	0	0	0	0	0	0	0	0	0	0	0	0	0	0	0	0
Out228	Bacteria	Proteobacteria	Gammaproteobacteria	Oceanospirillales	Halomonadaceae	Cobetia	910	0	0	0	0	0	0	0	0	0	0	0	0	0	0	0	1	0	0	0	2	0	0	0	0	0	0	0	0	0	0	0	6	0	0	1	0	0	0	0	0	0	0
Out2280	Bacteria	Proteobacteria	Gammaproteobacteria	Xanthomonadales	unclassified	unclassified	9	0	0	0	0	0	0	0	0	0	0	0	0	0	0	0	0	0	0	0	0	0	0	0	0	0	0	0	0	0	0	0	0	0	0	0	0	0	0	0	0	0	0
Out2281	Bacteria	Proteobacteria	Deltaproteobacteria	Bdellovibrionales	Bdellovibrionaceae	OM27_clade	4	0	0	0	0	0	0	0	0	0	0	0	0	0	0	0	1	2	1	0	0	0	0	0	0	0	0	0	0	0	0	0	0	0	0	0	0	0	0	0	0	0	0
Out2282	Bacteria	Proteobacteria	Deltaproteobacteria	Myxococcales	unclassified	unclassified	16	0	1	0	0	0	1	0	0	0	0	0	0	0	0	0	0	0	0	0	1	0	0	0	0	0	0	0	0	0	0	0	0	0	0	0	0	8	0	0	0	0	0
Out2283	Bacteria	Proteobacteria	Deltaproteobacteria	Bdellovibrionales	Bdellovibrionaceae	Bdellovibrio	3	0	0	0	0	0	0	0	0	0	0	0	0	0	0	0	2	0	0	0	0	0	0	0	0	0	0	0	0	0	0	0	0	0	0	0	0	0	0	0	0	0	0
Out2284	Bacteria	Bacteroidetes	Bacteroidia	Bacteroidales	unclassified	unclassified	6	0	0	1	1	0	0	0	0	0	0	0	0	0	0	0	0	0	0	0	0	0	0	0	0	0	0	0	0	0	0	0	1	0	1	0	0	0	0	0	0	1	0
Out2285	Bacteria	Chloroflexi	Dehalococcoidia	SAR202_clade	SAR202_clade_fa	SAR202_clade_ge	29	0	0	0	0	0	0	0	0	0	0	0	2	4	0	0	0	0	0	0	0	0	0	0	0	15	0	0	0	0	0	0	0	0	0	0	0	0	0	0	0	0	0
Out2286	Bacteria	Proteobacteria	Alphaproteobacteria	SAR11_clade	Clade_II	Clade_II_ge	16	0	0	0	0	1	3	0	0	0	0	0	0	0	0	0	0	0	0	0	0	2	0	2	0	0	0	0	0	0	0	0	0	0	0	1	0	0	0	0	0	0	0
Out2287	Bacteria	Proteobacteria	Deltaproteobacteria	Oligoflexales	Oligoflexaceae	uncultured	21	3	0	3	1	0	0	0	0	0	0	0	0	0	0	0	0	0	3	0	0	0	0	0	0	0	0	0	0	0	1	0	1	1	1	0	0	0	0	0	0	0	0
Out2288	Bacteria	Proteobacteria	Gammaproteobacteria	Betaproteobacteriales	Burkholderiaceae	unclassified	3	0	0	0	0	0	0	0	0	0	0	0	0	0	0	0	0	0	0	0	0	0	0	0	0	0	0	0	0	0	0	0	0	0	0	0	3	0	0	0	0	0	0
Out2289	Bacteria	Proteobacteria	Gammaproteobacteria	Legionellales	Legionellaceae	Legionella	13	0	0	0	0	0	0	0	0	0	0	0	0	0	0	0	0	0	0	0	0	0	0	12	0	0	0	1	0	0	0	0	0	0	0	0	0	0	0	0	0	0	0
Out229	Bacteria	Proteobacteria	Alphaproteobacteria	unclassified	unclassified	unclassified	310	0	0	0	0	0	59	14	53	0	0	0	3	0	0	0	0	0	0	6	0	0	68	2	13	29	0	0	1	7	0	0	0	1	0	0	0	21	1	0	0	0	0
Out2290	Bacteria	Planctomycetes	Planctomycetacia	Pirellulales	Pirellulaceae	unclassified	25	0	0	0	0	0	0	0	0	0	0	0	1	0	0	0	0	0	0	0	0	0	0	0	0	0	0	0	0	0	0	0	0	11	0	0	0	0	0	0	0	0	0
Out2291	Bacteria	Proteobacteria	Deltaproteobacteria	PB19	PB19_fa	PB19_ge	7	2	1	0	0	0	0	0	0	0	0	0	0	0	0	0	0	1	0	1	0	0	0	0	0	0	0	0	0	0	0	0	0	0	0	0	0	0	0	0	0	0	0
Out2292	Bacteria	Proteobacteria	Deltaproteobacteria	unclassified	unclassified	unclassified	15	0	0	0	0	0	0	0	0	0	0	0	0	0	0	0	0	0	0	0	0	0	0	0	0	0	0	0	0	0	0	0	0	0	1	0	0	0	0	0	0	0	0
Out2293	Bacteria	Chloroflexi	Dehalococcoidia	SAR202_clade	SAR202_clade_fa	SAR202_clade_ge	9	0	0	0	0	0	1	2	1	0	0	1	0	0	0	0	0	0	0	0	0	0	1	0	0	0	0	0	1	0	0	0	0	0	0	0	0	0	0	0	0	0	0
Out2294	Bacteria	Proteobacteria	Alphaproteobacteria	unclassified	unclassified	unclassified	8	0	0	0	0	0	0	0	0	0	1	1	1	0	0	0	0	0	0	0	0	0	1	1	0	0	0	0	0	0	0	0	0	0	0	0	0	2	0	0	0	0	0
Out2296	Bacteria	Firmicutes	Bacilli	Lactobacillales	Leuconostocaceae	Leuconostoc	9	0	0	0	0	0	0	0	0	0	0	0	0	0	0	0	0	0	0	0	0	0	0	0	0	0	0	0	0	0	0	0	0	0	0	0	0	0	0	0	0	0	0
Out2297	Bacteria	Actinobacteria	Actinobacteria	Micrococcales	unclassified	unclassified	17	0	0	0	0	0	0	0	0	0	0	0	0	0	0	0	0	0	0	0	0	0	0	0	0	0	0	0	0	0	0	0	0	0	0	0	0	0	0	0	0	0	0
Out2298	Bacteria	Firmicutes	Erysipelotrichia	Erysipelotrichales	Erysipelotrichaceae	Erysipelothrix	7	0	0	0	0	0	0	0	0	0	0	0	0	0	0	0	0	0	0	0	0	0	0	0	0	0	0	0	0	0	0	0	0	0	0	0	0	0	0	0	0	0	0
Out2299	Bacteria	Marinimicrobia_	Marinimicrobia_	Marinimicrobia_	Marinimicrobia_	Marinimicrobia_	135	7	4	15	0	0	0	0	0	0	0	0	0	0	0	0	8	7	6	0	0	0	0	0	0	0	0	0	0	0	5	6	11	2	1	0	0	0	0	0	0	0	0
Out23	Bacteria	Proteobacteria	Gammaproteobacteria	Xanthomonadales	Xanthomonadaceae	Stenotrophomonas	11252	0	0	1	3	0	1	9	6	8	2	1	11	16	137	35	0	0	0	2	0	4	7	0	1	242	51	0	4	57	1	0	0	1	10	3	134	52	10	40	1	1	183
Out230	Bacteria	Proteobacteria	Alphaproteobacteria	unclassified	unclassified	unclassified	220	0	0	1	0	1	3	1	0	1	0	3	1	0	0	5	0	0	3	1	0	2	0	0	0	0	1	3	7	0	0	0	0	0	2	0	0	0	0	0	0	4	173
Out2300	Bacteria	Proteobacteria	Alphaproteobacteria	Rhodobacterales	Rhodobacteraceae	unclassified	78	0	1	0	1	0	0	0	0	0	0	0	0	0	0	0	0	0	0	0	0	0	0	0	0	0	0	0	0	0	0	2	0	0	0	0	0	0	0	0	0	0	0
Out2301	Bacteria	unclassified	unclassified	unclassified	unclassified	unclassified	10	0	0	0	0	0	0	0	0	0	0	0	0	0	0	0	0	0	0	0	0	0	0	0	0	0	0	0	0	0	1	0	0	1	0	0	0	0	0	0	0	0	0
Out2302	Bacteria	Cyanobacteria	Oxyphotobacteria	Chloroplast	Chloroplast_fa	Chloroplast_ge	7	0	1	1	0	0	0	0	0	0	0	0	0	0	0	0	0	0	0	0	0	0	0	0	0	0	0	0	0	0	1	0	0	0	0	0	0	0	0	0	0	0	0
Out2303	Bacteria	unclassified	unclassified	unclassified	unclassified	unclassified	43	0	1	2	4	1	1	0	0	0	0	0	0	0	0	0	0	1	1	3	0	0	0	0	0	0	0	0	0	0	0	0	0	1	2	0	0	0	0	0	0	0	0
Out2304	Bacteria	Proteobacteria	Gammaproteobacteria	unclassified	unclassified	unclassified	6	0	0	0	0	0	1	0	0	0	0	0	0	0	0	0	1	1	0	0	0	0	0	0	0	0	0	0	0	0	0	0	0	0	0	0	0	0	0	0	0	0	0
Out2305	Bacteria	Proteobacteria	Gammaproteobacteria	Betaproteobacteriales	SC-I-84	SC-I-84_ge	3	0	0	0	0	0	0	0	0	0	0	0	0	0	0	0	0	0	0	0	0	0	0	0	0	0	0	0	0	0	0	0	0	0	0	0	0	0	0	0	0	0	0
Out2306	Bacteria	Marinimicrobia_	Marinimicrobia_	Marinimicrobia_	Marinimicrobia_	Marinimicrobia_	68	0	0	2	3	0	0	0	0	0	0	0	0	0	0	0	0	0	0	3	0	0	0	0	0	0	0	0	0	0	0	0	0	12	9	0	0	0	0	0	0	0	0
Out2307	Bacteria	Actinobacteria	unclassified	unclassified	unclassified	unclassified	8	0	0	0	0	0	0	0	0	0	0	0	0	0	0	0	0	0	0	0	0	0	0	0	0	0	0	0	0	0	0	0	0	0	0	0	0	0	0	0	0	0	0
Out2308	Bacteria	Proteobacteria	Gammaproteobacteria	unclassified	unclassified	unclassified	369	0	0	0	0	0	0	0	0	0	0	0	0	0	0	0	0	0	0	0	0	0	0	0	0	0	0	0	0	0	0	0	0	0	0	0	0	0	0	0	0	0	0
Out2309	Bacteria	Actinobacteria	Acidimicrobiia	Microtrichales	unclassified	unclassified	4	0	0	0	0	0	0	0	0	0	0	0	0	0	0	0	0	0	0	0	0	0	0	0	0	0	0	0	0	0	0	0	0	0	0	2	0	0	0	0	0	0	0
Out231	Bacteria	Proteobacteria	Gammaproteobacteria	Oceanospirillales	Halomonadaceae	Halomonas	896	0	25	2	17	4	17	0	1	1	29	1	3	0	13	14	3	6	0	9	9	11	7	5	1	0	0	8	3	1	0	6	4	7	43	24	0	20	0	0	0	0	22
Out2310	Bacteria	Chloroflexi	unclassified	unclassified	unclassified	unclassified	2	0	0	0	0	0	0	0	0	0	0	0	0	0	0	0	0	0	0	0	0	0	0	0	0	0	0	0	0	0	0	0	0	0	0	0	0	0	0	0	0	0	0
Out2311	Bacteria	Gemmatimonadetes	PAUC43f_marine_benthic_group	PAUC43f_marine_benthic_group_or	PAUC43f_marine_benthic_group_fa	PAUC43f_marine_benthic_group_ge	15	0	0	0	0	0	0	0	0	0	0	0	0	0	0	0	0	0	0	0	0	0	0	0	0	0	0	0	0	0	0	0	0	0	0	0	0	0	0	0	0	0	0
Out2312	Bacteria	Proteobacteria	Gammaproteobacteria	Coxiellales	Coxiellaceae	Coxiella	5	1	0	0	0	0	0	0	0	0	0	0	0	0	0	0	0	1	2	0	0	0	0	0	0	0	0	0	0	0	0	0	0	0	0	0	0	0	0	0	0	0	0
Out2313	Bacteria	Firmicutes	Bacilli	Lactobacillales	Aerococcaceae	unclassified	37	0	0	0	0	0	0	0	0	0	0	0	0	0	0	0	0	0	0	0	0	0	0	0	0	0	0	0	0	0	0	0	0	0	0	0	0	0	0	0	0	0	0
Out2314	Bacteria	Proteobacteria	Alphaproteobacteria	unclassified	unclassified	unclassified	6	0	2	0	0	0	1	0	0	0	0	0	0	0	0	0	0	1	0	0	0	0	2	0	0	0	0	0	0	0	0	0	0	0	0	0	0	0	0	0	0	0	0
Out2315	Bacteria	Proteobacteria	Gammaproteobacteria	Betaproteobacteriales	Burkholderiaceae	Lautropia	19	0	0	0	0	0	0	0	0	0	0	0	0	0	0	0	0	0	0	0	0	0	0	0	0	0	0	0	0	0	0	0	0	0	0	0	0	0	0	0	0	0	0
Out2316	Bacteria	unclassified	unclassified	unclassified	unclassified	unclassified	6	0	0	0	0	0	2	4	0	0	0	0	0	0	0	0	0	0	0	0	0	0	0	0	0	0	0	0	0	0	0	0	0	0	0	0	0	0	0	0	0	0	0
Out2317	Bacteria	Chloroflexi	Dehalococcoidia	SAR202_clade	SAR202_clade_fa	SAR202_clade_ge	9	0	0	0	0	0	1	0	0	0	0	0	0	0	0	0	0	0	0	0	0	0	0	0	0	0	0	0	0	0	0	0	0	0	0	0	0	0	0	0	0	0	0
Out2318	Bacteria	Proteobacteria	Alphaproteobacteria	Rhodobacterales	Rhodobacteraceae	Albimonas	4	0	0	0	0	0	2	0	0	0	0	0	0	0	0	0	0	0	0	0	0	0	0	0	0	1	0	0	0	0	0	0	0	0	0	0	0	0	0	0	0	0	0
Out2319	Bacteria	Proteobacteria	Alphaproteobacteria	Caulobacterales	Hyphomonadaceae	Henriciella	1242	0	1	0	13	0	7	4	12	3	31	70	30	3	0	26	1	1	0	24	12	5	7	1	2	48	6	33	40	0	1	1	2	12	12	1	0	0	19	3	17	82	0
Out232	Bacteria	Bacteroidetes	Bacteroidia	Flavobacteriales	Flavobacteriaceae	Myroides	1181	0	0	0	0	0	0	0	0	0	0	0	0	0	0	0	0	0	0	0	0	0	0	0	0	0	0	0	0	3	0	0	0	0	0	0	0	0	0	0	0	0	0
Out2320	Bacteria	Patescibacteria	Saccharimonadia	Saccharimonadales	Saccharimonadales_fa	Saccharimonadales_ge	7	0	0	0	0	0	0	0	0	0	0	0	0	0	0	0	0	0	0	0	0	0	0	0	0	0	0	0	0	0	0	0	0	0	0	0	0	0	0	0	0	0	0
Out2321	Bacteria	unclassified	unclassified	unclassified	unclassified	unclassified	30	0	0	0	0	1	3	0	0	0	0	1	0	0	0	2	0	0	0	0	0	0	0	1	0	0	0	0	0	0	0	0	0	0	2	2	0	4	0	0	0	0	0
Out2322	Bacteria	Chloroflexi	Dehalococcoidia	S085	S085_fa	S085_ge	7	0	0	0	0	0	0	0	0	0	0	0	0	0	0	0	0	0	0	0	0	0	0	0	0	0	0	0	0	0	0	0	0	0	0	0	0	0	0	0	0	0	0
Out2323	Bacteria	Proteobacteria	Gammaproteobacteria	Pseudomonadales	Pseudomonadaceae	Pseudomonas	19	0	0	0	0	0	0	0	0	0	0	0	0	0	0	0	0	0	0	0	0	0	0	0	0	0	0	0	0	0	0	0	0	0	0	0	9	0	0	0	0	0	0
Out2324	Bacteria	Proteobacteria	Gammaproteobacteria	Pasteurellales	Pasteurellaceae	Haemophilus	7	0	0	0	0	0	0	0	0	0	0	0	0	0	0	0	0	0	0	0	0	0	0	0	0	0	0	0	0	0	0	0	0	0	0	0	0	0	0	0	0	0	0
Out2325	Bacteria	Proteobacteria	Gammaproteobacteria	unclassified	unclassified	unclassified	5	0	0	0	1	0	0	0	0	0	0	0	0	0	0	0	0	0	0	1	0	0	0	0	0	0	0	0	0	0	0	0	1	1	0	0	0	0	0	0	0	0	0
Out2326	Bacteria	Proteobacteria	Alphaproteobacteria	unclassified	unclassified	unclassified	9	0	0	0	0	0	0	0	0	0	0	0	0	0	0	0	0	0	0	0	0	0	0	0	0	0	0	0	1	0	0	0	0	0	0	0	0	0	0	0	0	0	0
Out2327	Bacteria	Proteobacteria	Alphaproteobacteria	Caulobacterales	Parvularculaceae	unclassified	3	0	0	0	0	0	0	0	0	0	0	0	0	0	0	0	0	0	0	0	0	0	0	0	0	0	0	1	0	0	0	0	0	0	0	0	0	0	0	0	0	0	0
Out2328	Bacteria	Proteobacteria	Alphaproteobacteria	Sphingomonadales	Sphingomonadaceae	unclassified	12	0	0	0	0	0	0	0	0	0	0	0	0	0	0	0	0	0	0	0	0	0	0	0	0	0	0	0	0	0	0	0	0	0	0	0	0	0	0	0	0	0	0
Out2329	Bacteria	Proteobacteria	Gammaproteobacteria	unclassified	unclassified	unclassified	10	0	0	0	0	0	0	0	0	0	0	1	0	0	0	0	0	0	0	0	0	0	0	0	0	0	0	0	0	0	0	0	0	0	0	0	0	0	0	0	0	0	0
Out233	Bacteria	Proteobacteria	Alphaproteobacteria	Rhizobiales	Beijerinckiaceae	Methylobacterium	504	0	1	0	0	1	0	1	0	1	0	1	8	0	0	4	0	1	0	0	0	3	0	0	0	26	0	1	0	0	0	0	0	0	0	0	2	0	0	0	0	0	0
Out2330	Bacteria	Actinobacteria	Acidimicrobiia	Actinomarinales	Actinomarinaceae	Candidatus_Actinomarina	435	0	0	4	63	10	4	0	0	0	0	0	0	0	0	0	0	0	0	26	4	3	0	0	0	0	0	0	0	0	0	0	0	27	11	1	0	0	0	0	0	0	0
Out2331	Bacteria	Proteobacteria	Gammaproteobacteria	Gammaproteobacteria_Incertae_Sedis	Unknown_Family	Acidibacter	3	0	0	0	0	0	0	0	0	0	0	0	0	0	0	0	0	0	0	0	0	0	0	0	0	0	0	0	0	0	0	0	0	0	0	0	0	0	0	0	0	0	0
Out2332	Bacteria	Bacteroidetes	Bacteroidia	Cytophagales	unclassified	unclassified	5	0	0	0	0	0	0	0	0	0	0	0	0	0	0	0	0	0	0	0	0	0	0	0	0	0	0	0	0	0	0	0	0	0	0	0	0	0	0	0	0	0	0
Out2333	Bacteria	Verrucomicrobia	Verrucomicrobiae	unclassified	unclassified	unclassified	29	0	0	0	0	0	0	0	0	0	0	0	1	0	0	0	0	0	0	0	0	0	1	0	0	0	0	0	0	0	0	0	0	0	0	0	0	7	0	0	0	0	0
Out2334	Bacteria	Proteobacteria	Alphaproteobacteria	Sphingomonadales	Sphingomonadaceae	Sphingobium	10	0	0	0	0	0	0	0	0	0	0	0	10	0	0	0	0	0	0	0	0	0	0	0	0	0	0	0	0	0	0	0	0	0	0	0	0	0	0	0	0	0	0
Out2335	Bacteria	Acidobacteria	Acidobacteriia	Solibacterales	Solibacteraceae_	Bryobacter	3	0	0	0	0	0	0	0	0	0	0	0	0	0	0	0	0	0	0	0	0	0	0	0	0	0	0	0	0	0	0	0	0	0	0	0	0	0	0	0	0	0	0
Out2336	Bacteria	Proteobacteria	Gammaproteobacteria	unclassified	unclassified	unclassified	4	0	0	0	0	0	0	0	0	0	0	0	0	0	0	0	0	0	0	0	0	0	0	2	0	0	0	0	0	0	0	0	0	0	0	0	0	0	0	0	0	0	0
Out2337	Bacteria	unclassified	unclassified	unclassified	unclassified	unclassified	3	0	0	0	0	1	0	0	0	0	0	0	0	0	0	0	0	0	0	0	0	0	0	0	0	0	0	0	0	0	0	0	2	0	0	0	0	0	0	0	0	0	0
Out2338	Bacteria	Proteobacteria	Alphaproteobacteria	unclassified	unclassified	unclassified	7	0	0	0	0	0	3	0	0	0	0	0	0	0	0	0	0	0	0	0	0	1	0	0	0	0	0	0	0	0	0	0	0	0	0	0	0	0	0	0	0	0	0
Out2339	Bacteria	Bacteroidetes	Bacteroidia	Flavobacteriales	Weeksellaceae	Chryseobacterium	6	0	0	0	0	0	0	0	0	0	0	0	0	0	0	0	0	0	0	0	0	0	0	0	0	0	0	0	0	0	0	0	0	0	0	0	0	0	0	0	0	0	0
Out234	Bacteria	Proteobacteria	Gammaproteobacteria	unclassified	unclassified	unclassified	1625	0	0	0	0	5	46	74	32	4	6	7	4	18	20	16	0	0	0	0	2	34	26	27	25	19	1	13	2	0	0	0	0	0	0	18	43	28	13	22	10	10	3
Out2340	Bacteria	Verrucomicrobia	Verrucomicrobiae	Opitutales	Puniceicoccaceae	Puniceicoccus	27	0	0	0	0	0	1	8	0	0	0	0	0	0	0	0	0	0	0	0	0	0	1	0	0	0	0	0	0	0	0	0	0	0	1	2	0	7	0	0	0	0	0
Out2341	Bacteria	unclassified	unclassified	unclassified	unclassified	unclassified	7	0	0	0	0	0	0	0	0	0	0	0	0	0	0	0	0	0	0	0	0	0	0	0	0	0	0	0	0	0	0	0	0	0	0	0	0	0	0	0	0	0	0
Out2342	Bacteria	Actinobacteria	Acidimicrobiia	unclassified	unclassified	unclassified	3	0	0	0	0	0	0	0	0	0	0	0	3	0	0	0	0	0	0	0	0	0	0	0	0	0	0	0	0	0	0	0	0	0	0	0	0	0	0	0	0	0	0
Out2343	Bacteria	Bacteroidetes	Bacteroidia	Sphingobacteriales	Sphingobacteriaceae	Mucilaginibacter	6	0	0	0	0	0	0	0	0	0	0	0	0	0	0	0	0	0	0	0	0	0	0	0	0	0	0	0	0	6	0	0	0	0	0	0	0	0	0	0	0	0	0
Out2344	Bacteria	Acidobacteria	Blastocatellia_	Blastocatellales	Blastocatellaceae	Blastocatella	9	0	0	0	0	0	0	0	0	0	0	0	8	0	0	0	0	0	0	0	0	0	0	0	0	0	0	0	0	0	0	0	0	0	0	0	0	0	0	0	0	0	0
Out2345	Bacteria	unclassified	unclassified	unclassified	unclassified	unclassified	1	0	0	0	0	0	1	0	0	0	0	0	0	0	0	0	0	0	0	0	0	0	0	0	0	0	0	0	0	0	0	0	0	0	0	0	0	0	0	0	0	0	0
Out2346	Bacteria	Bacteroidetes	Bacteroidia	unclassified	unclassified	unclassified	7	0	0	0	0	0	0	0	0	0	0	0	0	0	0	0	0	0	0	0	0	0	0	0	0	0	0	0	0	7	0	0	0	0	0	0	0	0	0	0	0	0	0
Out2347	Bacteria	Proteobacteria	Gammaproteobacteria	Alteromonadales	Colwelliaceae	Colwellia	12	0	0	0	0	0	0	0	0	0	0	0	0	0	0	0	0	0	0	0	0	0	0	0	1	0	0	0	0	0	0	0	0	0	0	0	0	0	0	0	0	0	0
Out2348	Bacteria	Proteobacteria	Gammaproteobacteria	Coxiellales	Coxiellaceae	Coxiella	13	0	0	5	0	1	0	0	0	0	0	0	0	0	0	0	0	0	1	1	1	0	0	0	0	0	0	0	0	0	0	0	0	0	1	0	0	0	0	0	0	0	0
Out2349	Bacteria	unclassified	unclassified	unclassified	unclassified	unclassified	461	0	0	0	2	12	12	0	0	0	0	0	0	0	0	0	0	0	0	0	2	0	0	0	0	0	0	0	0	0	0	0	0	1	57	9	0	0	0	0	0	0	0
Out235	Bacteria	Proteobacteria	Alphaproteobacteria	Sphingomonadales	Sphingomonadaceae	Novosphingobium	741	0	0	2	5	2	2	0	0	2	22	4	53	0	0	0	1	0	6	0	4	2	1	0	1	0	0	49	74	0	0	0	4	0	9	0	1	5	0	0	10	0	33
Out2350	Bacteria	Actinobacteria	Actinobacteria	Propionibacteriales	Nocardioidaceae	unclassified	100	0	0	0	0	0	1	0	0	0	0	0	40	0	0	0	0	0	0	0	0	0	0	0	1	0	0	0	1	8	0	0	0	0	0	0	0	0	0	0	0	0	0
Out2351	Bacteria	Proteobacteria	Deltaproteobacteria	Desulfuromonadales	Geobacteraceae	Geobacter	2	0	0	0	0	0	0	0	0	0	0	0	0	0	0	0	0	0	0	0	0	0	0	0	0	0	0	0	0	2	0	0	0	0	0	0	0	0	0	0	0	0	0
Out2352	Bacteria	Proteobacteria	Deltaproteobacteria	Myxococcales	bacteriap25	bacteriap25_ge	5	0	0	0	0	0	3	0	0	0	0	0	0	0	0	0	0	0	0	0	0	0	0	0	0	0	0	0	0	0	0	0	0	0	0	0	0	0	0	0	0	0	0
Out2353	Bacteria	Proteobacteria	Gammaproteobacteria	Coxiellales	Coxiellaceae	Coxiella	2	0	0	1	0	0	0	0	0	0	0	0	0	0	0	0	0	0	0	0	0	0	0	0	0	0	0	0	0	0	0	0	0	0	0	0	0	0	0	0	0	0	0
Out2354	Bacteria	Actinobacteria	Actinobacteria	Propionibacteriales	Propionibacteriaceae	uncultured	5	0	0	0	0	0	0	0	0	0	0	0	0	0	0	0	0	0	0	0	0	0	0	0	0	0	0	0	0	0	0	0	0	0	0	0	0	0	0	0	0	0	0
Out2355	Bacteria	Proteobacteria	Gammaproteobacteria	unclassified	unclassified	unclassified	5	0	0	0	0	0	2	0	0	0	0	0	0	0	0	0	0	0	0	0	0	0	0	0	0	0	0	0	0	0	0	0	0	0	0	0	0	0	0	0	0	0	0
Out2356	Bacteria	Acidobacteria	Subgroup_21	Subgroup_21_or	Subgroup_21_fa	Subgroup_21_ge	1	0	0	0	0	0	0	0	0	0	0	0	0	0	0	0	0	0	0	0	0	0	0	0	0	0	0	0	0	0	0	0	0	0	0	0	0	0	0	0	0	0	0
Out2357	Bacteria	Actinobacteria	Acidimicrobiia	Microtrichales	Microtrichaceae	Sva0996_marine_group	3	0	0	0	0	0	0	0	0	0	0	1	0	0	0	0	0	0	0	0	1	0	0	0	0	0	0	0	0	0	0	0	0	0	0	0	0	0	0	0	0	0	0
Out2358	Bacteria	unclassified	unclassified	unclassified	unclassified	unclassified	2	0	0	0	0	0	0	0	0	0	0	0	1	0	0	0	0	0	0	0	0	0	0	0	0	0	0	0	0	0	0	0	0	0	0	0	0	0	0	0	0	0	0
Out2359	Bacteria	Cyanobacteria	Oxyphotobacteria	Nostocales	unclassified	unclassified	9	0	0	0	0	0	0	0	0	0	0	0	9	0	0	0	0	0	0	0	0	0	0	0	0	0	0	0	0	0	0	0	0	0	0	0	0	0	0	0	0	0	0
Out236	Bacteria	unclassified	unclassified	unclassified	unclassified	unclassified	360	0	0	0	0	0	0	0	0	0	0	0	0	0	0	0	0	0	0	0	0	0	0	0	0	0	0	0	0	0	0	0	0	0	0	0	0	0	0	0	0	0	0
Out2360	Bacteria	unclassified	unclassified	unclassified	unclassified	unclassified	6	0	0	0	0	0	2	0	0	0	0	0	0	0	0	0	0	0	0	0	0	0	0	0	0	0	0	0	0	0	0	0	0	0	0	0	0	0	0	0	0	0	0
Out2361	Bacteria	Proteobacteria	Gammaproteobacteria	Alteromonadales	Alteromonadaceae	Rheinheimera	7	0	0	0	0	0	0	0	0	0	0	0	0	0	0	0	0	0	0	0	0	0	0	0	1	0	0	0	0	0	0	0	0	0	0	0	0	0	0	0	0	0	0
Out2362	Bacteria	Proteobacteria	Deltaproteobacteria	unclassified	unclassified	unclassified	2	0	0	0	0	0	0	0	0	0	0	0	0	0	0	0	0	0	0	0	0	0	0	0	0	0	0	0	0	0	0	0	0	0	0	0	0	0	0	0	0	0	0
Out2363	Bacteria	Firmicutes	Bacilli	Lactobacillales	Leuconostocaceae	Leuconostoc	50	0	0	0	0	0	0	3	0	0	0	0	0	0	0	0	0	0	0	0	0	0	0	0	0	0	0	0	0	0	0	0	0	0	0	0	0	0	0	0	0	0	0
Out2364	Bacteria	Bacteroidetes	Bacteroidia	Cytophagales	unclassified	unclassified	10	0	0	0	0	0	0	0	0	0	0	0	0	0	0	0	0	0	0	0	0	0	0	0	0	0	2	0	0	0	0	0	0	0	0	0	0	0	0	0	0	0	0
Out2366	Bacteria	Bacteroidetes	Bacteroidia	unclassified	unclassified	unclassified	5	0	0	0	0	0	0	0	0	0	0	0	0	0	0	0	0	0	0	0	0	0	0	0	0	0	0	0	0	0	0	0	0	0	0	0	0	0	0	0	0	0	0
Out2367	Bacteria	Proteobacteria	Gammaproteobacteria	unclassified	unclassified	unclassified	5	0	0	0	0	0	0	0	0	0	0	0	0	0	0	0	0	0	0	0	0	0	0	0	0	0	0	0	0	0	0	0	0	0	0	1	0	0	0	0	0	0	0
Out2368	Bacteria	Marinimicrobia_	Marinimicrobia_	Marinimicrobia_	Marinimicrobia_	Marinimicrobia_	3	0	0	0	0	0	0	0	0	0	0	0	0	0	0	0	0	0	0	0	0	0	0	0	0	0	0	0	0	0	0	0	0	0	0	0	0	3	0	0	0	0	0
Out2369	Bacteria	unclassified	unclassified	unclassified	unclassified	unclassified	4	0	0	0	0	0	0	0	0	0	0	0	0	0	0	0	0	0	0	0	0	0	0	0	0	0	0	2	0	0	0	0	0	0	0	0	0	0	2	0	0	0	0
Out237	Bacteria	Actinobacteria	Actinobacteria	Micrococcales	Micrococcaceae	Arthrobacter	1430	0	0	0	0	1	0	0	3	0	0	0	0	2	73	0	0	0	0	0	0	0	1	0	0	4	0	0	0	66	0	0	0	0	0	1	0	4	4	1	0	0	0
Out2370	Bacteria	Proteobacteria	Gammaproteobacteria	unclassified	unclassified	unclassified	2	0	0	0	0	0	0	0	0	0	0	0	0	0	0	0	0	0	0	0	2	0	0	0	0	0	0	0	0	0	0	0	0	0	0	0	0	0	0	0	0	0	0
Out2371	Bacteria	Proteobacteria	Deltaproteobacteria	Bdellovibrionales	Bdellovibrionaceae	OM27_clade	18	0	0	0	0	1	1	0	0	0	0	0	0	0	0	0	0	0	0	0	2	0	0	0	0	0	0	0	0	0	0	0	0	0	4	2	0	0	0	0	0	0	0
Out2372	Bacteria	Deinococcus-Thermus	Deinococci	Thermales	Thermaceae	Meiothermus	16	0	0	0	0	0	0	0	0	0	0	0	0	0	0	0	0	0	0	0	0	0	0	0	0	0	0	0	0	0	0	0	0	0	0	0	0	0	0	0	0	0	0
Out2373	Bacteria	Proteobacteria	Gammaproteobacteria	unclassified	unclassified	unclassified	11	0	0	2	1	0	0	0	0	0	0	0	0	0	0	0	0	0	1	0	0	0	0	0	0	0	0	0	0	0	0	0	0	0	0	0	0	0	0	0	0	0	0
Out2374	Bacteria	Proteobacteria	Gammaproteobacteria	Alteromonadales	Idiomarinaceae	Idiomarina	9	0	0	0	0	0	0	0	0	1	0	0	0	0	0	0	1	0	0	0	0	0	0	0	0	0	0	0	3	0	0	0	0	0	0	0	0	0	0	0	0	0	0
Out2375	Bacteria	Proteobacteria	Deltaproteobacteria	unclassified	unclassified	unclassified	15	0	0	0	0	0	0	0	0	0	0	0	0	0	0	0	0	0	0	0	0	0	0	0	0	0	0	0	0	0	0	0	0	0	4	0	0	0	0	0	0	0	0
Out2376	Bacteria	Proteobacteria	Gammaproteobacteria	unclassified	unclassified	unclassified	7	0	0	0	0	0	0	0	0	0	0	0	0	0	0	0	0	0	0	0	0	0	0	0	0	0	0	0	0	0	0	0	0	0	2	0	0	0	0	0	0	0	0
Out2377	Bacteria	unclassified	unclassified	unclassified	unclassified	unclassified	4	0	0	0	0	0	0	0	0	0	0	0	0	0	0	0	0	0	0	0	0	0	0	0	0	0	0	0	0	0	0	0	0	0	0	0	0	0	0	0	0	0	0
Out2378	Bacteria	Patescibacteria	Saccharimonadia	Saccharimonadales	Saccharimonadales_fa	Saccharimonadales_ge	7	0	0	0	0	0	0	0	0	0	0	0	6	0	0	0	0	0	0	0	0	0	0	0	0	0	0	0	0	0	0	0	0	0	0	0	0	0	0	0	0	0	0
Out2379	Bacteria	Proteobacteria	Alphaproteobacteria	unclassified	unclassified	unclassified	2	0	0	0	0	0	0	0	0	0	0	0	0	0	0	0	0	0	0	0	0	0	0	0	0	0	0	0	0	0	0	0	0	0	0	0	0	0	0	0	0	0	0
Out238	Bacteria	Proteobacteria	Alphaproteobacteria	Rhizobiales	Rhizobiaceae	unclassified	334	0	0	0	1	0	4	0	0	2	1	0	0	51	0	44	0	0	1	2	2	4	0	3	3	0	0	1	1	16	0	0	1	3	0	1	0	0	0	16	0	0	0
Out2380	Bacteria	Proteobacteria	Gammaproteobacteria	Betaproteobacteriales	Neisseriaceae	Neisseria	15	0	0	0	0	0	0	0	0	0	0	0	0	0	0	0	0	0	0	0	0	0	0	0	0	0	0	0	0	0	0	0	0	0	0	0	0	0	0	0	0	0	0
Out2381	Bacteria	Nitrospinae	Nitrospinia	Nitrospinales	Nitrospinaceae	Nitrospina	21	0	0	0	0	2	1	2	0	0	0	0	0	0	0	0	0	0	0	0	0	0	2	0	0	0	0	0	0	0	0	0	0	0	0	3	0	0	1	0	0	0	0
Out2382	Bacteria	Marinimicrobia_	Marinimicrobia_	Marinimicrobia_	Marinimicrobia_	Marinimicrobia_	32	0	0	1	6	0	1	0	0	0	0	0	0	0	0	0	0	0	0	2	5	0	0	0	0	0	0	0	0	0	0	0	0	0	4	0	0	0	0	0	0	0	0
Out2383	Bacteria	Planctomycetes	Phycisphaerae	Tepidisphaerales	WD2101_soil_group	WD2101_soil_group_ge	3	0	0	0	0	0	0	0	0	0	0	0	3	0	0	0	0	0	0	0	0	0	0	0	0	0	0	0	0	0	0	0	0	0	0	0	0	0	0	0	0	0	0
Out2384	Bacteria	Proteobacteria	Alphaproteobacteria	Sphingomonadales	Sphingomonadaceae	unclassified	20	0	0	0	0	0	0	0	0	0	0	0	20	0	0	0	0	0	0	0	0	0	0	0	0	0	0	0	0	0	0	0	0	0	0	0	0	0	0	0	0	0	0
Out2385	Bacteria	unclassified	unclassified	unclassified	unclassified	unclassified	2	0	0	0	0	0	1	0	0	0	0	0	0	0	0	0	0	0	0	0	0	0	0	1	0	0	0	0	0	0	0	0	0	0	0	0	0	0	0	0	0	0	0
Out2386	Bacteria	Proteobacteria	Alphaproteobacteria	Rhodobacterales	Rhodobacteraceae	unclassified	606	6	0	1	12	0	2	6	5	0	8	4	1	0	2	0	1	1	2	8	2	2	6	5	13	29	1	27	13	0	7	2	0	4	0	9	9	20	40	0	8	36	1
Out2387	Bacteria	Proteobacteria	Alphaproteobacteria	Sphingomonadales	Sphingomonadaceae	Erythrobacter	3	0	0	0	0	0	0	0	0	0	0	1	0	0	0	0	0	0	0	0	0	0	0	0	0	0	0	2	0	0	0	0	0	0	0	0	0	0	0	0	0	0	0
Out2388	Bacteria	Proteobacteria	Alphaproteobacteria	unclassified	unclassified	unclassified	10	0	0	0	0	0	1	0	0	0	0	0	0	0	0	0	0	0	0	0	0	0	1	0	0	0	0	0	0	0	0	0	0	0	0	1	0	0	0	0	0	0	0
Out2389	Bacteria	Actinobacteria	Actinobacteria	Streptosporangiales	unclassified	unclassified	6	0	0	0	0	0	0	0	0	0	0	0	0	0	0	0	0	0	0	0	0	0	0	0	0	0	0	0	0	0	0	0	0	0	0	0	0	0	0	0	0	0	0
Out239	Bacteria	Chloroflexi	Dehalococcoidia	SAR202_clade	SAR202_clade_fa	SAR202_clade_ge	645	0	0	0	0	12	4	0	1	0	0	0	0	0	0	0	0	0	0	0	8	0	0	0	0	0	0	0	0	0	0	0	0	1	153	4	0	0	0	0	0	0	0
Out2390	Bacteria	Planctomycetes	Planctomycetacia	Pirellulales	Pirellulaceae	unclassified	2	0	0	0	0	0	0	0	0	0	0	0	0	0	0	0	0	0	0	0	0	0	0	0	0	0	0	0	0	2	0	0	0	0	0	0	0	0	0	0	0	0	0
Out2391	Bacteria	Nitrospirae	Nitrospira	Nitrospirales	Nitrospiraceae	Nitrospira	10	0	0	0	0	0	0	0	0	0	0	0	0	0	0	0	0	0	0	0	0	0	0	0	0	0	0	0	0	0	0	0	0	0	0	0	0	0	0	0	0	0	0
Out2392	Bacteria	Proteobacteria	Alphaproteobacteria	unclassified	unclassified	unclassified	5	0	0	0	0	0	0	0	0	0	0	0	5	0	0	0	0	0	0	0	0	0	0	0	0	0	0	0	0	0	0	0	0	0	0	0	0	0	0	0	0	0	0
Out2393	Bacteria	Proteobacteria	Gammaproteobacteria	EPR3968-O8a-Bc78	EPR3968-O8a-Bc78_fa	EPR3968-O8a-Bc78_ge	7	0	0	0	0	0	0	0	0	0	0	0	0	0	0	0	0	0	0	0	0	0	0	0	0	0	0	0	0	0	0	0	0	0	3	0	0	0	0	0	0	0	0
Out2394	Bacteria	Proteobacteria	Deltaproteobacteria	NB1-j	NB1-j_fa	NB1-j_ge	6	0	0	0	0	0	0	0	0	0	0	0	0	0	0	0	0	0	0	0	0	0	0	0	0	0	0	0	0	0	0	0	0	0	0	0	0	0	0	0	0	0	0
Out2395	Bacteria	unclassified	unclassified	unclassified	unclassified	unclassified	21	0	0	0	0	0	1	2	0	0	0	0	0	0	0	0	0	0	0	0	0	0	1	0	0	0	0	0	0	0	0	0	0	0	0	1	0	0	0	0	0	0	0
Out2396	Bacteria	Proteobacteria	Gammaproteobacteria	unclassified	unclassified	unclassified	5	0	0	0	0	0	0	0	0	0	0	0	0	0	0	0	0	0	0	0	0	0	0	0	0	0	0	3	0	0	0	0	0	0	0	0	0	0	0	0	1	0	0
Out2397	Bacteria	Bacteroidetes	Bacteroidia	Flavobacteriales	Flavobacteriaceae	Flavobacterium	6	0	0	0	0	0	0	0	0	0	0	0	0	0	0	0	0	0	0	0	0	0	0	0	0	6	0	0	0	0	0	0	0	0	0	0	0	0	0	0	0	0	0
Out2398	Bacteria	Proteobacteria	Deltaproteobacteria	Bradymonadales	Bradymonadales_fa	Bradymonadales_ge	12	0	0	0	0	0	0	0	0	0	0	0	0	0	0	0	0	0	0	0	0	0	0	0	0	0	0	0	0	0	0	0	0	0	0	0	0	0	0	0	0	0	0
Out2399	Bacteria	Planctomycetes	Phycisphaerae	Phycisphaerales	Phycisphaeraceae	unclassified	18	0	0	2	2	0	0	0	0	0	0	0	0	0	0	0	0	0	0	0	0	0	0	0	0	0	0	0	0	0	0	0	0	0	1	0	0	0	0	0	0	0	0
Out24	Bacteria	Proteobacteria	Alphaproteobacteria	SAR11_clade	Clade_II	Clade_II_ge	34437	909	1072	1004	441	25	34	3	0	6	2	0	0	3	0	13	1158	899	930	183	18	1	1	0	3	0	0	1	0	12	721	882	926	668	195	27	5	0	2	5	2	0	0
Out240	Bacteria	unclassified	unclassified	unclassified	unclassified	unclassified	774	53	27	43	3	0	0	0	0	0	0	0	0	0	0	0	19	14	28	0	0	0	0	0	1	0	0	0	0	0	7	5	3	36	5	0	0	8	0	0	0	0	0
Out2400	Bacteria	Chloroflexi	Dehalococcoidia	SAR202_clade	SAR202_clade_fa	SAR202_clade_ge	83	0	0	0	0	0	0	0	0	0	0	1	0	5	0	25	0	0	0	0	0	0	0	0	0	0	0	1	0	0	0	0	0	0	0	0	0	0	0	0	0	0	0
Out2401	Bacteria	unclassified	unclassified	unclassified	unclassified	unclassified	2	0	0	0	0	0	0	0	0	0	0	0	0	0	0	0	0	0	0	0	0	0	0	0	0	0	0	0	0	0	0	0	0	0	0	0	0	0	0	0	0	0	0
Out2402	Bacteria	Proteobacteria	Alphaproteobacteria	unclassified	unclassified	unclassified	7	0	0	0	0	0	0	0	0	0	0	0	0	0	0	0	0	0	0	0	0	0	0	0	0	0	0	0	0	0	0	0	0	1	3	0	0	0	0	0	0	0	0
Out2403	Bacteria	Proteobacteria	Alphaproteobacteria	Sphingomonadales	Sphingomonadaceae	Sphingomonas	216	0	0	0	0	0	0	0	1	0	0	0	11	0	0	0	0	0	0	0	0	0	1	1	0	0	0	0	0	23	0	0	0	0	0	0	0	0	0	0	0	0	0
Out2404	Bacteria	Armatimonadetes	Fimbriimonadia	Fimbriimonadales	Fimbriimonadaceae	Fimbriimonadaceae_ge	3	0	0	0	0	0	0	0	0	0	0	0	0	0	0	0	0	0	0	0	0	0	0	0	0	0	0	0	0	0	0	0	0	0	0	0	0	0	0	0	0	0	0
Out2405	Bacteria	unclassified	unclassified	unclassified	unclassified	unclassified	3	0	0	0	0	0	0	0	0	0	0	0	0	0	0	0	0	0	0	0	0	0	0	0	0	0	0	0	0	0	0	0	0	0	0	0	0	0	0	0	0	0	0
Out2406	Bacteria	Proteobacteria	Gammaproteobacteria	Legionellales	Legionellaceae	Legionella	11	1	0	2	1	0	0	0	0	0	0	0	0	0	0	0	0	0	1	0	0	0	0	0	0	0	0	0	0	0	0	0	0	0	0	0	0	0	0	0	0	0	0
Out2407	Bacteria	unclassified	unclassified	unclassified	unclassified	unclassified	12	0	0	0	0	0	0	0	0	0	0	0	0	0	0	0	0	0	0	0	0	0	0	0	0	0	0	0	0	0	0	0	0	0	0	0	0	0	0	0	0	0	0
Out2409	Bacteria	Bacteroidetes	Bacteroidia	Cytophagales	Spirosomaceae	Dyadobacter	6	0	0	0	0	0	0	0	2	0	0	0	0	0	0	0	0	0	0	0	0	0	0	0	0	0	0	0	0	0	0	0	0	0	0	0	0	0	0	0	0	0	0
Out241	Bacteria	Proteobacteria	Deltaproteobacteria	Bdellovibrionales	Bacteriovoracaceae	Peredibacter	386	0	0	0	0	0	0	0	0	0	12	90	0	1	0	2	0	0	0	0	0	2	0	0	0	13	0	0	0	0	0	0	0	0	0	0	0	0	0	0	0	57	0
Out2410	Bacteria	Proteobacteria	Gammaproteobacteria	Xanthomonadales	Xanthomonadaceae	Stenotrophomonas	313	0	0	0	0	0	0	0	0	0	0	0	0	0	0	0	0	0	0	0	0	0	0	0	0	0	0	0	0	0	0	0	0	0	0	0	0	0	0	0	0	0	43
Out2411	Bacteria	Proteobacteria	Deltaproteobacteria	Oligoflexales	Oligoflexaceae	uncultured	4	0	0	0	1	0	0	0	0	0	0	0	0	0	0	0	0	0	0	0	0	0	0	0	0	0	0	0	0	0	0	0	0	0	0	0	0	0	0	0	0	0	0
Out2412	Bacteria	unclassified	unclassified	unclassified	unclassified	unclassified	13	0	0	0	0	0	2	0	0	0	0	0	0	0	0	0	0	0	0	0	0	0	0	0	0	0	0	0	0	0	0	0	0	0	0	0	0	0	0	0	0	0	0
Out2413	Bacteria	Proteobacteria	Deltaproteobacteria	Bdellovibrionales	Bdellovibrionaceae	OM27_clade	9	0	0	0	0	0	0	0	0	0	0	0	0	0	0	0	0	0	0	1	0	0	0	0	0	0	0	0	0	0	0	0	0	0	0	0	0	0	0	0	0	0	0
Out2414	Bacteria	Proteobacteria	Alphaproteobacteria	Caulobacterales	Hyphomonadaceae	unclassified	4	0	0	0	0	0	0	0	0	0	0	0	0	0	0	0	0	0	0	0	0	0	0	0	0	0	0	0	0	0	0	0	0	0	0	0	0	0	0	0	0	0	0
Out2415	Bacteria	Chlamydiae	Chlamydiae	Chlamydiales	unclassified	unclassified	14	0	0	3	1	0	0	0	0	0	0	0	0	0	0	0	0	0	0	0	0	0	0	0	0	0	0	0	0	0	0	0	0	2	0	0	0	0	0	0	0	0	0
Out2416	Bacteria	Bacteroidetes	Bacteroidia	Flavobacteriales	unclassified	unclassified	9	0	0	8	0	0	0	0	0	0	0	0	0	0	0	0	0	0	0	0	0	0	0	0	0	0	0	0	0	0	0	0	0	0	0	0	0	0	0	0	0	0	0
Out2417	Bacteria	Proteobacteria	Gammaproteobacteria	unclassified	unclassified	unclassified	2	0	0	0	0	0	0	0	0	0	0	0	0	0	0	0	0	0	0	0	0	0	0	0	0	0	0	0	0	0	0	0	0	1	0	0	0	0	0	0	0	0	0
Out2418	Bacteria	Gemmatimonadetes	Gemmatimonadetes	Gemmatimonadales	Gemmatimonadaceae	uncultured	5	0	0	0	0	0	0	0	0	0	0	0	0	0	0	0	0	0	0	0	0	0	0	0	0	0	0	0	0	0	0	0	0	0	0	0	0	0	0	0	0	0	0
Out2419	Bacteria	Proteobacteria	Deltaproteobacteria	Myxococcales	Archangiaceae	Anaeromyxobacter	5	0	0	0	0	0	0	0	0	0	0	0	0	0	0	0	0	0	0	0	0	0	0	0	0	0	0	0	0	0	0	0	0	0	0	0	0	0	0	0	0	0	0
Out242	Bacteria	Proteobacteria	Alphaproteobacteria	Rhodobacterales	Rhodobacteraceae	unclassified	777	4	0	0	2	13	0	6	10	3	5	0	7	0	2	4	2	3	3	3	3	20	2	9	15	0	5	10	5	0	1	0	0	9	0	27	0	127	25	0	14	7	0
Out2420	Bacteria	Cyanobacteria	Oxyphotobacteria	Chloroplast	Chloroplast_fa	Chloroplast_ge	2	0	0	0	0	0	0	0	0	0	0	0	0	0	0	0	0	0	0	0	0	0	0	0	0	0	0	0	0	0	0	0	0	1	0	0	0	0	0	0	0	0	0
Out2421	Bacteria	Bacteroidetes	Bacteroidia	Flavobacteriales	Flavobacteriaceae	Tenacibaculum	19	1	1	0	0	0	1	0	0	0	0	0	0	3	0	0	0	0	0	0	0	0	0	0	0	0	0	0	0	0	1	0	0	2	0	0	0	0	0	0	0	0	0
Out2422	Bacteria	Actinobacteria	Actinobacteria	Micrococcales	Micrococcaceae	unclassified	36	0	0	0	0	0	0	0	0	0	0	1	0	0	0	0	0	0	0	0	1	2	1	0	0	0	0	0	0	0	0	0	0	0	0	0	0	0	0	0	0	0	0
Out2423	Bacteria	Proteobacteria	unclassified	unclassified	unclassified	unclassified	23	0	0	0	1	0	0	0	0	0	0	1	0	0	0	0	0	0	0	0	0	0	0	0	0	0	0	0	0	0	0	0	0	1	3	1	0	0	0	0	0	0	0
Out2424	Bacteria	Proteobacteria	Deltaproteobacteria	unclassified	unclassified	unclassified	21	2	1	4	2	0	0	0	0	0	0	0	0	0	0	1	0	0	2	1	0	0	0	0	0	0	0	0	0	0	0	0	1	0	0	0	0	0	0	0	0	0	0
Out2425	Bacteria	Proteobacteria	Alphaproteobacteria	unclassified	unclassified	unclassified	14	0	0	0	0	1	4	0	0	0	0	0	1	0	0	0	0	0	0	1	0	0	0	0	0	0	0	0	0	0	0	0	0	0	1	0	0	0	0	0	0	0	0
Out2426	Bacteria	Proteobacteria	Gammaproteobacteria	unclassified	unclassified	unclassified	4	0	0	0	0	0	0	0	0	0	0	0	0	0	0	0	0	1	0	0	0	0	0	0	0	0	0	0	0	0	0	1	0	0	0	0	0	0	0	0	0	0	0
Out2427	Bacteria	unclassified	unclassified	unclassified	unclassified	unclassified	11	0	0	0	0	0	0	0	0	0	0	0	0	0	0	0	0	0	0	0	0	0	0	0	0	0	0	0	0	0	0	0	0	0	0	0	0	0	0	0	0	0	0
Out2428	Bacteria	unclassified	unclassified	unclassified	unclassified	unclassified	2	0	0	0	0	0	0	0	0	0	0	0	0	0	0	0	0	0	0	0	0	0	0	0	0	0	0	2	0	0	0	0	0	0	0	0	0	0	0	0	0	0	0
Out2429	Bacteria	unclassified	unclassified	unclassified	unclassified	unclassified	12	0	0	0	3	0	0	0	0	0	0	0	0	0	0	0	0	0	0	0	0	0	0	0	0	0	0	0	0	0	0	0	0	1	0	0	0	0	0	0	0	0	0
Out243	Bacteria	Bacteroidetes	Bacteroidia	Flavobacteriales	Flavobacteriaceae	unclassified	689	0	0	0	6	60	7	15	2	0	10	64	0	2	0	6	0	1	0	0	5	6	1	7	1	0	5	0	2	0	1	1	1	3	11	7	23	48	7	0	0	301	0
Out2430	Bacteria	Cyanobacteria	Oxyphotobacteria	unclassified	unclassified	unclassified	5	0	0	0	0	0	0	0	0	0	0	0	0	0	0	0	0	0	0	0	0	0	0	0	0	0	0	0	0	0	0	0	0	0	0	0	0	0	0	0	0	0	0
Out2431	Bacteria	Proteobacteria	Gammaproteobacteria	EPR3968-O8a-Bc78	EPR3968-O8a-Bc78_fa	EPR3968-O8a-Bc78_ge	6	0	0	0	0	0	2	0	0	0	0	0	0	0	0	0	0	0	0	0	0	0	1	0	1	0	0	0	0	0	0	0	0	0	0	0	0	0	0	0	0	0	0
Out2432	Bacteria	Proteobacteria	unclassified	unclassified	unclassified	unclassified	3	0	0	0	0	0	0	0	0	0	0	0	0	0	0	0	0	0	0	0	0	0	0	0	0	0	0	0	0	0	0	0	0	0	0	0	0	0	0	0	0	0	0
Out2433	Bacteria	Proteobacteria	Gammaproteobacteria	unclassified	unclassified	unclassified	14	0	0	0	0	2	2	1	2	0	0	0	0	0	0	0	0	0	0	0	1	0	0	0	0	0	0	0	0	0	0	0	0	0	0	0	0	0	0	0	0	0	0
Out2434	Bacteria	Firmicutes	Clostridia	Clostridiales	Ruminococcaceae	unclassified	2	0	0	0	0	0	0	0	0	0	0	0	0	0	0	0	0	0	0	0	0	0	0	0	0	0	0	0	0	0	0	0	0	0	0	0	0	0	0	0	0	0	0
Out2435	Bacteria	unclassified	unclassified	unclassified	unclassified	unclassified	9	0	0	0	0	0	0	0	0	0	0	0	0	0	0	0	0	0	0	0	0	0	0	0	0	0	0	0	0	0	0	0	0	0	0	0	0	0	0	0	0	0	0
Out2436	Bacteria	unclassified	unclassified	unclassified	unclassified	unclassified	16	0	0	0	0	0	0	0	0	0	0	0	0	0	0	0	0	0	0	0	0	0	0	0	0	0	0	0	0	0	0	0	0	0	3	0	0	0	0	0	0	0	0
Out2437	Bacteria	Planctomycetes	Planctomycetacia	Pirellulales	Pirellulaceae	Blastopirellula	5	0	0	0	0	0	0	0	0	0	0	0	0	0	0	0	0	0	0	0	0	0	0	0	0	0	0	0	0	0	0	0	0	3	0	0	0	0	0	0	0	0	0
Out2438	Bacteria	Proteobacteria	Gammaproteobacteria	Coxiellales	Coxiellaceae	Coxiella	6	0	0	0	1	0	0	0	0	0	0	0	0	0	0	0	0	0	0	0	0	1	0	0	0	0	0	0	0	0	0	0	0	0	0	0	0	0	0	0	0	0	0
Out2439	Bacteria	Planctomycetes	Planctomycetacia	unclassified	unclassified	unclassified	12	0	0	0	1	2	1	0	0	0	0	0	0	0	0	0	0	0	0	0	0	0	0	0	0	0	0	0	0	0	0	0	0	1	0	0	0	0	0	0	0	0	0
Out244	Bacteria	unclassified	unclassified	unclassified	unclassified	unclassified	327	0	0	0	0	9	2	1	1	0	0	0	0	0	0	0	0	0	0	0	3	0	0	1	0	0	0	0	0	0	0	0	0	0	70	2	0	0	0	0	0	0	0
Out2440	Bacteria	Proteobacteria	Deltaproteobacteria	Myxococcales	Blfdi19	Blfdi19_ge	7	0	0	0	0	0	1	0	0	0	0	0	0	0	0	0	0	0	0	0	0	0	1	0	0	0	0	0	0	0	0	0	0	0	0	0	0	0	0	0	0	0	0
Out2441	Bacteria	Proteobacteria	unclassified	unclassified	unclassified	unclassified	2	0	0	0	0	0	0	0	0	0	0	0	0	0	0	0	0	0	0	0	1	0	0	0	0	0	0	0	0	0	0	0	0	0	0	0	0	0	0	0	0	0	0
Out2442	Bacteria	unclassified	unclassified	unclassified	unclassified	unclassified	3	0	0	0	0	0	0	0	0	0	0	0	3	0	0	0	0	0	0	0	0	0	0	0	0	0	0	0	0	0	0	0	0	0	0	0	0	0	0	0	0	0	0
Out2443	Bacteria	Planctomycetes	Phycisphaerae	Tepidisphaerales	WD2101_soil_group	WD2101_soil_group_ge	7	0	0	0	0	0	0	0	0	0	0	0	7	0	0	0	0	0	0	0	0	0	0	0	0	0	0	0	0	0	0	0	0	0	0	0	0	0	0	0	0	0	0
Out2444	Bacteria	Proteobacteria	unclassified	unclassified	unclassified	unclassified	14	0	0	0	0	0	0	0	0	0	0	0	0	0	0	0	0	0	0	0	0	0	0	0	0	0	0	0	0	0	0	0	0	1	0	0	0	0	0	0	0	0	0
Out2445	Bacteria	unclassified	unclassified	unclassified	unclassified	unclassified	11	0	0	0	0	0	0	0	0	0	0	0	0	0	0	0	0	0	0	0	0	0	0	0	0	0	0	0	0	0	0	0	0	0	1	0	0	0	0	0	0	0	0
Out2446	Bacteria	Marinimicrobia_	Marinimicrobia_	Marinimicrobia_	Marinimicrobia_	Marinimicrobia_	9	0	0	0	0	0	0	0	0	0	0	0	0	0	0	0	0	0	0	0	0	0	0	0	0	0	0	0	0	0	0	0	0	0	0	1	0	1	0	0	0	0	0
Out2447	Bacteria	Deinococcus-Thermus	Deinococci	Deinococcales	Deinococcaceae	Deinococcus	5	0	0	0	0	0	0	0	0	0	0	0	0	0	0	0	0	0	0	0	0	0	0	0	0	0	0	0	0	0	0	0	0	0	0	0	0	0	0	0	0	0	0
Out2448	Bacteria	Proteobacteria	Gammaproteobacteria	Pseudomonadales	Pseudomonadaceae	Pseudomonas	1154	0	0	0	0	0	0	0	2	0	0	0	0	2	1	2	0	0	0	0	0	0	1	0	0	0	0	2	1	0	0	0	0	0	0	2	13	2	1	0	0	0	27
Out2449	Bacteria	Firmicutes	Bacilli	unclassified	unclassified	unclassified	10	0	0	0	0	0	0	0	0	0	0	0	0	0	0	0	0	0	0	0	0	0	0	0	0	0	0	0	0	0	0	0	0	0	0	0	0	0	0	0	0	0	0
Out245	Bacteria	Proteobacteria	Gammaproteobacteria	Nitrosococcales	Methylophagaceae	Marine_Methylotrophic_Group_3	912	0	4	0	8	1	5	0	10	0	6	1	12	0	0	38	0	5	0	12	0	5	0	5	0	18	0	2	0	0	0	16	0	50	20	53	0	2	0	5	0	3	0
Out2450	Bacteria	Actinobacteria	Actinobacteria	Propionibacteriales	Nocardioidaceae	Nocardioides	5	0	0	0	0	0	0	0	0	0	0	0	2	0	0	0	0	0	0	0	0	0	0	0	0	0	0	0	0	0	0	0	0	0	0	0	0	0	0	3	0	0	0
Out2451	Bacteria	Proteobacteria	Gammaproteobacteria	unclassified	unclassified	unclassified	4	0	0	0	0	0	0	0	0	0	0	0	0	0	0	0	0	0	0	0	0	0	0	0	0	0	0	0	0	0	0	0	0	0	0	1	0	0	0	0	0	0	0
Out2452	Bacteria	Bacteroidetes	Bacteroidia	Chitinophagales	Saprospiraceae	unclassified	8	0	0	0	0	0	0	0	0	0	0	0	0	0	0	0	0	0	0	0	0	0	0	0	0	0	0	0	0	0	0	0	0	0	0	0	0	0	0	0	0	0	0
Out2453	Bacteria	Proteobacteria	Gammaproteobacteria	Coxiellales	Coxiellaceae	Coxiella	13	0	0	0	0	0	0	0	0	2	0	0	0	0	0	0	0	1	0	0	2	0	0	0	0	0	0	0	0	0	0	0	2	0	0	0	0	0	0	0	0	0	0
Out2454	Bacteria	Acidobacteria	Subgroup_6	unclassified	unclassified	unclassified	4	0	0	0	0	0	0	0	0	0	0	0	0	0	0	0	0	0	0	0	0	0	0	1	0	0	0	0	0	0	0	0	0	0	0	0	0	2	1	0	0	0	0
Out2455	Bacteria	Proteobacteria	Gammaproteobacteria	unclassified	unclassified	unclassified	13	0	0	0	0	1	2	0	0	0	0	0	0	0	0	0	0	0	0	0	0	2	0	0	0	0	0	0	0	0	0	0	0	0	0	0	0	0	0	0	0	0	0
Out2456	Bacteria	Acidobacteria	Subgroup_6	Unknown_Order	Unknown_Family	Luteitalea	15	0	0	0	0	0	0	0	0	0	0	0	0	0	0	0	0	0	0	0	0	0	0	0	0	0	0	0	0	0	0	0	0	0	0	0	0	0	0	0	0	0	0
Out2457	Bacteria	Bacteroidetes	Bacteroidia	Flavobacteriales	NS7_marine_group	NS7_marine_group_ge	7	0	0	0	0	0	1	0	0	0	0	0	0	0	0	0	0	0	0	0	0	0	2	0	0	0	0	0	0	0	0	0	0	0	0	0	0	0	0	0	0	0	0
Out2458	Bacteria	Firmicutes	Erysipelotrichia	Erysipelotrichales	Erysipelotrichaceae	Erysipelothrix	14	0	0	0	0	0	0	0	0	0	0	0	0	0	0	0	0	0	0	0	0	0	0	0	0	0	0	0	0	0	0	0	0	0	0	0	0	0	0	0	0	0	0
Out2459	Bacteria	Proteobacteria	Alphaproteobacteria	unclassified	unclassified	unclassified	11	0	0	0	0	0	0	0	1	0	1	1	0	0	0	0	0	0	0	0	0	0	0	1	0	0	0	1	0	0	0	0	0	0	0	0	0	0	0	0	0	0	0
Out246	Bacteria	Proteobacteria	Gammaproteobacteria	unclassified	unclassified	unclassified	399	42	27	11	0	0	0	0	0	0	0	0	0	0	0	0	11	13	14	0	0	0	0	0	0	0	0	0	0	0	1	1	0	0	0	0	0	0	0	0	0	0	0
Out2460	Bacteria	Proteobacteria	Alphaproteobacteria	Rhizobiales	Methyloligellaceae	uncultured	11	0	0	0	0	0	0	0	0	0	0	0	0	0	0	0	0	0	0	0	0	0	0	0	0	0	0	0	0	0	0	0	0	1	0	0	0	0	0	0	0	0	0
Out2461	Bacteria	Proteobacteria	Deltaproteobacteria	NB1-j	NB1-j_fa	NB1-j_ge	10	0	0	0	0	0	0	0	3	0	0	0	0	0	0	0	0	0	0	0	0	0	0	0	0	0	0	0	0	0	0	0	0	0	0	0	0	0	0	0	0	0	0
Out2462	Bacteria	Bacteroidetes	Bacteroidia	Chitinophagales	Saprospiraceae	unclassified	5	0	1	2	0	0	0	0	0	0	0	0	0	0	0	0	0	0	0	0	0	0	0	0	0	0	0	0	0	0	1	0	0	0	0	0	0	0	0	0	0	0	0
Out2463	Bacteria	Proteobacteria	Gammaproteobacteria	Cellvibrionales	Halieaceae	OM60	6	0	0	0	0	0	0	0	0	0	0	0	0	0	0	0	0	0	0	1	0	0	0	0	0	0	0	0	0	0	0	0	0	0	3	0	0	0	0	0	0	0	0
Out2464	Bacteria	unclassified	unclassified	unclassified	unclassified	unclassified	2	0	0	0	0	0	0	0	0	0	0	0	0	0	0	0	0	0	0	0	0	0	0	0	0	0	0	0	0	0	0	0	0	0	0	0	0	0	0	0	0	0	0
Out2465	Bacteria	Proteobacteria	Alphaproteobacteria	unclassified	unclassified	unclassified	14	0	0	0	1	0	1	0	0	0	0	0	0	0	0	0	0	0	0	1	2	0	0	0	0	0	0	0	0	0	0	0	0	0	5	1	0	0	0	0	0	0	0
Out2466	Bacteria	Proteobacteria	Deltaproteobacteria	Oligoflexales	Oligoflexaceae	uncultured	2	0	0	0	0	0	2	0	0	0	0	0	0	0	0	0	0	0	0	0	0	0	0	0	0	0	0	0	0	0	0	0	0	0	0	0	0	0	0	0	0	0	0
Out2467	Bacteria	Proteobacteria	Deltaproteobacteria	SAR324_clade	SAR324_clade	SAR324_clade	71	0	0	0	0	2	10	0	2	0	0	0	0	0	0	0	0	0	0	0	2	0	0	0	0	0	0	0	0	0	0	0	0	0	0	7	0	0	0	0	0	0	0
Out2468	Bacteria	Proteobacteria	Gammaproteobacteria	Cellvibrionales	Halieaceae	unclassified	9	0	0	0	0	0	0	0	0	0	1	0	0	0	0	0	1	0	1	0	0	2	2	1	0	0	0	0	0	0	0	0	0	0	0	0	0	0	0	0	0	1	0
Out2469	Bacteria	Proteobacteria	Gammaproteobacteria	unclassified	unclassified	unclassified	7	0	0	0	0	0	0	0	0	0	0	0	0	0	0	0	0	0	0	0	0	0	0	0	0	0	0	0	0	0	0	0	0	0	0	0	0	0	0	0	0	0	0
Out247	Bacteria	Proteobacteria	Gammaproteobacteria	unclassified	unclassified	unclassified	394	0	0	0	1	0	151	3	3	0	1	0	6	4	54	0	0	0	0	1	0	0	15	3	0	0	0	0	0	0	0	0	0	0	0	0	0	0	0	0	1	3	0
Out2470	Bacteria	Proteobacteria	Deltaproteobacteria	Bdellovibrionales	Bdellovibrionaceae	OM27_clade	5	0	0	0	0	0	0	0	0	0	0	0	0	0	0	0	0	0	0	0	0	0	0	0	0	0	0	0	0	0	0	0	0	0	0	0	0	0	0	0	0	0	0
Out2471	Bacteria	Cyanobacteria	Oxyphotobacteria	unclassified	unclassified	unclassified	60	1	2	2	2	0	0	0	1	0	0	0	0	0	0	0	1	2	1	5	0	0	0	0	0	0	0	0	0	0	3	4	3	1	0	0	0	0	0	0	0	0	0
Out2472	Bacteria	Marinimicrobia_	Marinimicrobia_	Marinimicrobia_	Marinimicrobia_	Marinimicrobia_	2	0	0	2	0	0	0	0	0	0	0	0	0	0	0	0	0	0	0	0	0	0	0	0	0	0	0	0	0	0	0	0	0	0	0	0	0	0	0	0	0	0	0
Out2473	Bacteria	unclassified	unclassified	unclassified	unclassified	unclassified	4	0	0	0	0	0	0	0	0	0	0	0	0	0	0	0	0	0	0	0	0	0	0	0	0	0	0	0	0	0	0	0	0	0	0	0	0	0	0	0	0	0	0
Out2474	Bacteria	Bacteroidetes	Bacteroidia	Chitinophagales	Saprospiraceae	uncultured	2	0	0	0	0	0	0	0	0	0	0	0	0	0	0	0	0	0	0	0	0	0	0	0	0	0	0	1	0	0	0	0	0	0	0	0	0	0	0	0	0	0	0
Out2476	Bacteria	Bacteroidetes	Bacteroidia	Chitinophagales	Saprospiraceae	unclassified	2	1	0	0	0	0	0	0	0	0	0	0	0	0	0	0	0	0	1	0	0	0	0	0	0	0	0	0	0	0	0	0	0	0	0	0	0	0	0	0	0	0	0
Out2477	Bacteria	Proteobacteria	Deltaproteobacteria	Bdellovibrionales	Bdellovibrionaceae	OM27_clade	5	0	0	0	0	0	0	0	0	0	0	0	0	0	0	0	0	0	0	0	0	0	0	0	0	0	0	0	0	0	0	0	0	0	0	0	0	0	0	0	0	0	0
Out2478	Bacteria	Gemmatimonadetes	BD2-11_terrestrial_group	BD2-11_terrestrial_group_or	BD2-11_terrestrial_group_fa	BD2-11_terrestrial_group_ge	2	0	0	0	0	0	0	0	0	0	0	0	0	0	0	0	0	0	0	0	0	0	0	0	0	0	0	0	0	0	0	0	0	0	0	0	0	0	0	0	0	0	0
Out2479	Bacteria	Proteobacteria	Deltaproteobacteria	Myxococcales	Sandaracinaceae	unclassified	3	1	0	0	0	0	0	0	0	0	0	0	0	0	0	0	0	0	0	0	0	0	0	0	0	0	0	0	0	0	0	0	0	0	1	0	0	0	0	0	0	0	0
Out248	Bacteria	Proteobacteria	Alphaproteobacteria	unclassified	unclassified	unclassified	268	0	0	0	0	0	0	0	0	0	0	4	6	49	66	32	0	0	0	1	0	0	0	0	0	0	0	5	0	0	0	0	0	0	0	0	0	0	0	0	2	5	30
Out2480	Bacteria	Verrucomicrobia	Verrucomicrobiae	unclassified	unclassified	unclassified	12	1	0	0	0	0	0	0	0	0	0	0	0	0	0	0	1	2	3	0	0	0	0	0	0	0	0	0	0	0	0	1	3	0	0	0	0	0	0	0	0	0	0
Out2481	Bacteria	Proteobacteria	Gammaproteobacteria	Coxiellales	Coxiellaceae	Coxiella	2	0	0	0	0	0	0	2	0	0	0	0	0	0	0	0	0	0	0	0	0	0	0	0	0	0	0	0	0	0	0	0	0	0	0	0	0	0	0	0	0	0	0
Out2482	Bacteria	Proteobacteria	Gammaproteobacteria	Coxiellales	Coxiellaceae	Coxiella	6	0	1	0	0	0	0	0	0	0	0	0	0	0	0	0	0	0	0	0	0	0	0	0	0	0	0	0	0	0	0	1	2	0	0	0	0	0	0	0	0	0	0
Out2483	Bacteria	unclassified	unclassified	unclassified	unclassified	unclassified	5	0	0	0	0	0	0	0	0	0	0	0	0	0	0	0	0	0	0	0	0	0	0	0	0	0	0	0	0	0	0	0	0	0	0	0	0	0	0	0	0	0	0
Out2484	Bacteria	Proteobacteria	Alphaproteobacteria	Rhodobacterales	Rhodobacteraceae	unclassified	55	0	0	0	0	0	0	0	0	0	2	0	0	0	0	0	0	0	0	0	0	0	0	0	0	0	0	1	0	0	0	0	0	0	0	0	0	0	0	0	1	0	0
Out2485	Bacteria	Marinimicrobia_	Marinimicrobia_	Marinimicrobia_	Marinimicrobia_	Marinimicrobia_	194	0	0	0	0	7	11	6	0	0	0	0	0	0	0	0	0	0	0	1	5	7	1	1	2	0	0	0	0	3	0	0	0	0	4	16	2	0	2	0	0	0	0
Out2486	Bacteria	Proteobacteria	Deltaproteobacteria	NB1-j	NB1-j_fa	NB1-j_ge	7	0	0	0	0	0	0	0	0	0	0	0	0	0	0	2	0	0	0	0	0	0	0	0	0	0	0	0	0	0	0	0	0	0	0	0	0	0	0	0	0	0	0
Out2487	Bacteria	Proteobacteria	Alphaproteobacteria	Sphingomonadales	Sphingomonadaceae	Erythrobacter	135	0	0	0	1	0	0	0	0	0	0	0	0	4	0	0	0	0	0	0	0	0	0	2	0	0	0	1	1	0	2	0	0	0	0	1	0	0	0	0	1	0	0
Out2488	Bacteria	Proteobacteria	Gammaproteobacteria	Xanthomonadales	Xanthomonadaceae	Arenimonas	6	0	0	0	0	0	0	0	0	0	0	0	2	0	0	0	0	0	0	0	0	0	0	0	0	0	0	0	0	0	0	0	0	0	0	0	0	0	0	0	0	0	0
Out2489	Bacteria	Proteobacteria	Deltaproteobacteria	Desulfovibrionales	Desulfovibrionaceae	unclassified	9	0	0	0	0	0	0	0	0	0	0	0	0	0	0	0	0	0	0	0	0	0	0	0	0	0	0	0	0	8	0	0	0	0	0	0	0	0	0	0	0	0	0
Out249	Bacteria	Acidobacteria	Acidobacteriia	Solibacterales	Solibacteraceae_	Bryobacter	239	0	0	0	0	0	0	0	0	0	0	0	0	0	0	0	0	0	0	0	0	0	0	0	0	0	0	0	0	0	0	0	0	0	0	0	0	0	0	0	0	0	0
Out2490	Bacteria	Chloroflexi	unclassified	unclassified	unclassified	unclassified	4	0	0	0	0	0	0	0	0	0	0	0	0	0	0	0	0	0	0	0	0	0	0	0	0	0	0	0	0	4	0	0	0	0	0	0	0	0	0	0	0	0	0
Out2491	Bacteria	Proteobacteria	Alphaproteobacteria	unclassified	unclassified	unclassified	4	0	0	0	0	1	1	0	0	0	0	0	0	0	0	0	0	0	0	0	0	0	0	0	0	0	0	0	0	0	0	0	0	0	0	0	0	0	0	0	0	0	0
Out2492	Bacteria	unclassified	unclassified	unclassified	unclassified	unclassified	4	0	0	0	0	0	0	0	0	0	0	0	0	0	0	0	0	0	1	0	0	0	0	0	0	0	0	0	0	0	1	0	0	0	0	0	0	0	0	0	0	0	0
Out2493	Bacteria	Proteobacteria	Alphaproteobacteria	unclassified	unclassified	unclassified	3	0	0	0	0	0	0	0	0	0	2	0	0	0	0	0	0	0	0	0	0	0	0	0	0	0	0	0	0	0	0	0	0	0	0	0	0	0	0	0	0	0	0
Out2494	Bacteria	Firmicutes	Bacilli	Bacillales	Planococcaceae	Sporosarcina	14	0	0	0	0	0	0	0	0	0	0	0	0	0	0	0	0	0	0	0	0	0	0	0	0	0	0	0	0	12	0	0	0	0	0	0	0	0	0	0	0	0	0
Out2495	Bacteria	Proteobacteria	Gammaproteobacteria	unclassified	unclassified	unclassified	20	0	0	0	0	1	4	0	0	0	0	0	0	0	0	0	0	0	0	0	1	0	0	0	0	0	0	0	0	0	0	0	0	0	0	1	0	0	0	0	0	0	0
Out2496	Bacteria	unclassified	unclassified	unclassified	unclassified	unclassified	6	1	0	0	0	0	0	0	0	0	0	0	0	0	0	0	0	0	1	0	0	0	0	0	0	0	0	0	0	0	0	0	0	0	0	0	0	0	0	0	0	0	0
Out2497	Bacteria	Proteobacteria	Gammaproteobacteria	Coxiellales	Coxiellaceae	Coxiella	14	0	0	0	0	0	0	0	0	0	0	0	0	0	0	0	0	0	0	0	0	0	0	0	0	0	0	0	0	0	0	0	0	0	0	0	0	0	0	0	0	0	0
Out2498	Bacteria	Actinobacteria	Acidimicrobiia	Microtrichales	Ilumatobacteraceae	uncultured	2	0	0	0	0	0	0	0	0	0	0	0	0	0	0	0	0	0	0	0	0	0	0	0	0	0	0	0	0	0	0	0	0	0	0	0	0	0	0	0	0	0	0
Out2499	Bacteria	Firmicutes	Bacilli	Bacillales	Bacillaceae	Bacillus	6	0	0	0	0	0	0	0	0	0	0	0	0	0	5	0	0	0	0	0	0	0	0	0	0	0	0	0	0	0	0	0	0	0	0	0	0	0	0	0	0	0	0
Out25	Bacteria	Proteobacteria	Gammaproteobacteria	Alteromonadales	Marinobacteraceae	Marinobacter	24999	3	2	0	4	3	20	88	17	1	7	10	20	451	4	67	8	4	1	6	0	0	21	60	79	63	0	13	1	10	7	18	6	267	43	168	188	367	46	9	13	12	0
Out250	Bacteria	Proteobacteria	Alphaproteobacteria	Sphingomonadales	Sphingomonadaceae	unclassified	275	0	0	0	0	0	0	0	0	0	0	0	0	0	0	0	0	0	0	0	0	0	0	0	0	0	0	0	0	0	0	0	0	0	0	0	0	0	0	0	0	0	0
Out2500	Bacteria	Proteobacteria	Deltaproteobacteria	unclassified	unclassified	unclassified	19	0	0	0	1	0	0	0	0	0	0	0	0	0	0	0	0	0	0	0	0	0	3	1	0	0	0	0	0	0	0	0	0	0	0	1	0	0	0	0	0	0	0
Out2501	Bacteria	Proteobacteria	Alphaproteobacteria	unclassified	unclassified	unclassified	5	0	0	0	0	0	0	0	0	0	0	0	0	0	0	0	0	0	0	0	0	0	0	0	0	0	0	0	0	0	0	0	0	0	0	0	0	0	0	0	0	0	0
Out2502	Bacteria	Proteobacteria	Gammaproteobacteria	unclassified	unclassified	unclassified	7	0	0	0	0	0	0	0	0	0	0	0	0	0	0	0	0	0	0	0	0	0	0	0	0	0	0	0	0	0	0	0	0	0	0	0	0	0	0	0	0	0	0
Out2503	Bacteria	Proteobacteria	unclassified	unclassified	unclassified	unclassified	9	0	0	0	0	0	0	0	0	0	0	0	0	0	0	0	0	0	0	0	0	0	0	0	0	0	0	0	0	0	0	0	0	0	2	0	0	0	0	0	0	0	0
Out2504	Bacteria	Proteobacteria	Deltaproteobacteria	unclassified	unclassified	unclassified	36	0	2	12	0	0	0	0	0	0	0	0	0	0	0	0	2	1	3	0	0	0	0	0	0	0	0	0	0	0	3	2	2	1	0	0	0	0	0	0	0	0	0
Out2505	Bacteria	unclassified	unclassified	unclassified	unclassified	unclassified	5	0	0	0	0	0	0	0	0	0	0	0	0	0	0	0	0	0	0	0	0	0	0	0	0	0	0	0	2	0	0	0	0	0	0	0	0	0	0	0	0	0	0
Out2506	Bacteria	Proteobacteria	Gammaproteobacteria	unclassified	unclassified	unclassified	7	0	0	0	0	0	0	0	0	0	0	0	0	0	0	0	0	0	0	0	0	0	0	0	0	0	0	0	0	0	0	0	0	0	0	0	0	0	0	0	0	0	0
Out2508	Bacteria	Proteobacteria	Deltaproteobacteria	unclassified	unclassified	unclassified	5	0	0	0	0	0	0	0	0	0	0	0	0	0	0	0	0	0	0	0	0	0	0	0	0	0	0	0	0	0	0	1	1	0	0	0	0	0	0	0	0	0	0
Out2509	Bacteria	Proteobacteria	Gammaproteobacteria	Oceanospirillales	unclassified	unclassified	266	0	0	0	0	0	0	0	0	0	0	0	0	0	0	0	0	0	0	0	0	0	0	0	0	0	0	0	0	0	0	0	0	0	0	0	0	0	0	0	0	0	0
Out251	Bacteria	Proteobacteria	Gammaproteobacteria	Betaproteobacteriales	Burkholderiaceae	Herbaspirillum	556	0	0	0	0	1	0	0	0	0	0	0	0	0	0	6	0	1	0	0	0	2	0	0	1	3	12	0	0	0	0	0	0	0	0	0	9	0	0	0	0	0	0
Out2510	Bacteria	Planctomycetes	unclassified	unclassified	unclassified	unclassified	5	0	0	0	0	0	0	0	0	0	0	0	0	0	0	0	0	0	0	0	0	0	0	0	0	0	0	0	0	0	0	0	0	0	3	0	0	0	0	0	0	0	0
Out2511	Bacteria	Proteobacteria	Gammaproteobacteria	unclassified	unclassified	unclassified	5	1	2	0	0	0	1	0	0	0	0	0	0	0	0	0	0	0	0	0	0	0	0	0	0	0	0	0	0	0	0	0	0	0	0	0	0	0	0	0	0	0	0
Out2512	Bacteria	Proteobacteria	Deltaproteobacteria	Myxococcales	Sandaracinaceae	Sandaracinus	8	0	0	0	0	0	0	0	0	0	0	0	0	0	0	0	0	0	0	0	0	0	0	0	0	0	0	0	0	0	0	0	0	0	0	0	0	0	0	8	0	0	0
Out2513	Bacteria	Proteobacteria	Alphaproteobacteria	Rhodobacterales	Rhodobacteraceae	unclassified	1071	0	0	1	147	2	0	0	2	2	6	4	20	3	32	1	1	0	5	0	148	0	0	0	0	0	4	1	14	0	0	0	15	0	223	0	0	3	3	3	1	7	0
Out2514	Bacteria	Proteobacteria	Gammaproteobacteria	unclassified	unclassified	unclassified	1	0	0	0	0	0	0	0	0	0	0	0	0	0	0	0	0	0	0	0	0	0	0	0	0	0	0	0	0	0	0	0	0	0	0	0	0	0	0	0	0	0	0
Out2515	Bacteria	Proteobacteria	Alphaproteobacteria	unclassified	unclassified	unclassified	447	0	0	0	0	0	15	22	6	0	2	4	0	0	0	25	0	0	0	0	2	9	16	2	3	0	0	1	0	0	0	0	0	0	1	9	15	5	3	0	2	3	12
Out2516	Bacteria	unclassified	unclassified	unclassified	unclassified	unclassified	6	0	0	0	0	0	1	0	0	0	0	2	0	0	0	0	0	0	0	0	0	0	0	0	0	0	0	0	0	0	0	0	0	0	0	0	0	0	0	0	0	0	0
Out2517	Bacteria	unclassified	unclassified	unclassified	unclassified	unclassified	38	0	0	0	0	0	2	0	0	0	0	0	0	0	0	0	0	0	0	0	0	0	0	1	0	0	0	0	0	0	0	0	0	0	0	0	2	0	0	0	0	0	0
Out2518	Bacteria	Proteobacteria	Alphaproteobacteria	Acetobacterales	Acetobacteraceae	Acetobacter	22	0	0	0	0	0	0	0	0	0	0	0	0	0	0	0	0	0	0	0	0	0	0	0	0	0	0	0	0	0	0	0	0	0	0	0	0	0	0	0	0	0	0
Out2519	Bacteria	Proteobacteria	Alphaproteobacteria	Rhizobiales	Methyloligellaceae	uncultured	3	0	0	0	0	0	0	0	0	0	0	0	0	0	0	0	0	0	0	0	0	0	0	0	0	0	0	0	0	0	0	0	0	1	0	1	0	0	0	0	0	0	0
Out252	Bacteria	Proteobacteria	Alphaproteobacteria	unclassified	unclassified	unclassified	255	0	0	0	0	0	0	0	0	0	0	1	0	14	0	0	1	0	2	0	0	0	0	2	0	0	0	1	0	0	0	0	1	0	0	0	0	0	0	0	0	1	132
Out2520	Bacteria	Proteobacteria	Deltaproteobacteria	Myxococcales	unclassified	unclassified	17	0	0	0	0	1	1	0	0	0	0	0	0	0	0	0	0	0	0	0	1	0	0	0	0	0	0	0	0	0	0	0	0	0	0	0	0	0	0	0	0	0	0
Out2521	Bacteria	Proteobacteria	Alphaproteobacteria	Rhizobiales	Devosiaceae	Devosia	2	0	0	0	0	0	0	0	0	0	0	0	0	0	0	0	0	0	0	0	0	0	0	0	0	0	0	0	0	0	0	0	0	0	0	0	0	0	0	0	0	0	0
Out2522	Bacteria	Proteobacteria	Gammaproteobacteria	unclassified	unclassified	unclassified	8	0	0	0	1	0	0	0	0	0	0	0	0	0	0	0	0	0	0	0	0	0	0	0	0	0	0	0	0	0	0	0	0	0	0	0	0	0	0	0	0	0	0
Out2523	Bacteria	Proteobacteria	Alphaproteobacteria	unclassified	unclassified	unclassified	4	1	0	0	0	0	0	0	0	0	0	0	0	0	0	0	0	0	0	0	0	0	0	0	0	0	0	0	0	0	0	0	0	0	0	0	0	0	0	0	0	0	0
Out2524	Bacteria	Patescibacteria	unclassified	unclassified	unclassified	unclassified	2	0	0	0	0	0	0	0	0	0	0	0	0	0	0	0	0	0	0	0	0	0	0	0	0	0	0	0	0	0	0	0	0	0	0	0	0	0	0	0	0	0	0
Out2525	Bacteria	Gemmatimonadetes	BD2-11_terrestrial_group	BD2-11_terrestrial_group_or	BD2-11_terrestrial_group_fa	BD2-11_terrestrial_group_ge	6	0	0	0	0	0	3	0	0	0	2	0	0	0	0	0	0	0	0	0	0	1	0	0	0	0	0	0	0	0	0	0	0	0	0	0	0	0	0	0	0	0	0
Out2526	Bacteria	Proteobacteria	Deltaproteobacteria	Bdellovibrionales	Bacteriovoracaceae	unclassified	12	0	0	0	0	0	1	1	0	0	0	0	0	0	0	0	0	0	0	0	0	0	0	0	0	0	0	0	0	0	0	0	0	0	0	1	5	0	0	0	0	0	0
Out2527	Bacteria	Cyanobacteria	Oxyphotobacteria	unclassified	unclassified	unclassified	2	0	0	0	0	0	1	0	0	0	0	0	0	0	0	0	0	0	0	0	0	0	0	0	0	0	0	0	0	0	0	0	0	0	0	0	0	0	0	0	0	0	0
Out2528	Bacteria	unclassified	unclassified	unclassified	unclassified	unclassified	13	0	0	0	0	0	2	0	0	0	0	0	0	0	0	0	0	0	0	0	0	0	0	0	0	0	0	0	0	0	0	0	0	0	9	0	0	0	0	0	0	0	0
Out2529	Bacteria	Actinobacteria	Actinobacteria	Corynebacteriales	Corynebacteriaceae	Corynebacterium_1	25	0	0	0	0	1	0	0	0	0	0	0	0	0	0	0	0	0	0	0	0	0	0	0	0	0	0	0	0	5	0	0	0	0	0	0	0	0	0	0	0	0	0
Out253	Bacteria	Proteobacteria	Alphaproteobacteria	Parvibaculales	PS1_clade	PS1_clade_ge	360	15	12	7	0	0	0	0	0	0	0	0	0	0	0	0	33	24	10	0	1	0	0	0	0	0	0	0	0	0	12	19	21	2	0	0	0	0	0	0	0	0	0
Out2530	Bacteria	Proteobacteria	Alphaproteobacteria	Holosporales	Holosporaceae	uncultured	5	0	0	0	0	0	0	0	0	0	0	0	0	0	0	0	0	0	0	0	0	0	0	0	0	0	0	0	0	0	0	0	0	1	1	0	0	0	0	0	0	0	0
Out2532	Bacteria	Marinimicrobia_	Marinimicrobia_	Marinimicrobia_	Marinimicrobia_	Marinimicrobia_	71	0	0	0	0	0	0	3	0	0	1	4	0	0	0	0	0	0	0	0	0	0	0	0	0	0	0	0	0	0	0	0	0	0	0	0	0	0	2	4	0	0	0
Out2533	Bacteria	unclassified	unclassified	unclassified	unclassified	unclassified	1	0	0	0	0	0	0	0	0	0	0	0	0	0	0	0	0	0	0	0	0	0	0	0	0	0	0	0	0	1	0	0	0	0	0	0	0	0	0	0	0	0	0
Out2534	Bacteria	Proteobacteria	Alphaproteobacteria	Rhodobacterales	Rhodobacteraceae	unclassified	4	0	0	0	0	0	0	0	0	0	1	0	0	0	0	0	0	0	0	0	0	0	0	0	0	0	2	0	0	0	0	0	0	0	0	0	0	0	0	0	0	0	0
Out2535	Bacteria	Planctomycetes	OM190	OM190_or	OM190_fa	OM190_ge	8	0	0	0	0	0	0	0	0	0	0	0	0	0	0	0	0	0	0	0	0	0	0	0	0	0	0	0	0	0	0	0	0	0	0	0	0	0	0	0	0	0	0
Out2536	Bacteria	Gemmatimonadetes	Gemmatimonadetes	Gemmatimonadales	Gemmatimonadaceae	uncultured	7	0	0	0	0	0	0	0	0	0	0	0	0	0	0	0	0	0	0	0	0	0	0	0	0	0	0	0	0	7	0	0	0	0	0	0	0	0	0	0	0	0	0
Out2537	Bacteria	Actinobacteria	Actinobacteria	unclassified	unclassified	unclassified	3	0	0	0	0	0	0	0	0	2	0	0	0	0	0	0	0	0	0	0	0	0	0	0	0	0	0	0	0	1	0	0	0	0	0	0	0	0	0	0	0	0	0
Out2538	Bacteria	unclassified	unclassified	unclassified	unclassified	unclassified	3	0	0	0	0	0	0	0	0	0	1	1	1	0	0	0	0	0	0	0	0	0	0	0	0	0	0	0	0	0	0	0	0	0	0	0	0	0	0	0	0	0	0
Out2539	Bacteria	Proteobacteria	Gammaproteobacteria	unclassified	unclassified	unclassified	3	0	0	0	0	0	0	0	0	0	0	0	0	0	0	0	0	0	0	0	0	0	0	0	0	0	0	0	0	2	0	0	0	0	0	0	0	0	0	0	0	0	0
Out254	Bacteria	Actinobacteria	Actinobacteria	Corynebacteriales	Corynebacteriaceae	Corynebacterium_1	258	0	0	0	0	0	0	0	0	0	0	0	0	0	0	0	0	0	0	0	0	0	0	0	0	0	0	0	0	0	0	0	0	0	0	0	0	0	0	0	0	0	0
Out2540	Bacteria	Actinobacteria	Actinobacteria	Micrococcales	unclassified	unclassified	29	0	0	0	0	0	0	0	0	2	0	0	0	0	0	0	0	0	0	0	0	0	0	0	0	0	0	0	0	26	0	0	0	0	0	0	0	0	0	0	0	0	0
Out2541	Bacteria	Proteobacteria	Alphaproteobacteria	Caulobacterales	Parvularculaceae	Parvularcula	19	0	1	1	0	0	1	6	1	0	0	1	3	0	0	0	0	1	0	0	0	0	0	1	0	0	0	1	0	0	1	0	0	0	0	0	0	0	1	0	0	0	0
Out2542	Bacteria	unclassified	unclassified	unclassified	unclassified	unclassified	8	0	0	0	0	0	0	0	2	0	0	0	0	0	0	0	0	0	0	0	0	0	0	0	2	0	0	0	0	0	0	0	0	0	0	0	0	1	0	0	0	0	0
Out2543	Bacteria	unclassified	unclassified	unclassified	unclassified	unclassified	3	0	0	0	0	0	0	0	0	0	0	3	0	0	0	0	0	0	0	0	0	0	0	0	0	0	0	0	0	0	0	0	0	0	0	0	0	0	0	0	0	0	0
Out2544	Bacteria	Firmicutes	Bacilli	Lactobacillales	Leuconostocaceae	Weissella	5	0	0	0	0	0	0	0	0	0	0	0	0	0	0	0	0	0	0	0	0	0	0	0	0	0	0	0	0	5	0	0	0	0	0	0	0	0	0	0	0	0	0
Out2545	Bacteria	Bacteroidetes	Bacteroidia	Flavobacteriales	Flavobacteriaceae	unclassified	13	0	0	0	0	0	0	0	0	0	1	0	0	0	0	0	0	0	0	0	0	0	0	2	0	0	0	0	0	0	0	0	0	0	0	0	7	0	0	0	0	0	0
Out2546	Bacteria	Actinobacteria	Actinobacteria	Corynebacteriales	Corynebacteriaceae	unclassified	466	0	0	0	0	0	0	0	0	0	0	0	0	0	0	0	0	0	0	0	0	0	0	0	0	0	0	0	0	0	0	0	0	0	0	0	0	8	0	0	0	0	0
Out2547	Bacteria	unclassified	unclassified	unclassified	unclassified	unclassified	3	0	0	0	0	0	0	0	0	0	0	0	0	0	0	0	0	0	0	0	0	0	0	0	0	0	0	0	0	0	0	0	0	0	0	0	0	0	0	0	0	0	0
Out2548	Bacteria	Firmicutes	Bacilli	Lactobacillales	unclassified	unclassified	2	0	0	0	0	0	0	0	0	0	0	0	0	0	0	0	0	0	0	0	0	0	0	0	0	0	0	0	0	0	0	0	0	0	0	0	0	0	0	0	0	0	0
Out2549	Bacteria	Proteobacteria	unclassified	unclassified	unclassified	unclassified	10	1	0	0	0	0	0	0	0	0	0	0	0	0	0	0	0	0	1	0	0	0	0	0	0	0	0	0	0	0	0	0	0	1	0	0	0	0	0	0	0	0	0
Out255	Bacteria	Firmicutes	Bacilli	Lactobacillales	unclassified	unclassified	592	0	0	0	0	0	0	0	0	0	0	0	0	0	0	0	0	0	0	0	0	0	0	0	0	0	0	0	0	0	0	0	0	0	0	0	0	0	0	0	0	0	0
Out2550	Bacteria	unclassified	unclassified	unclassified	unclassified	unclassified	3	0	0	0	0	0	0	0	0	0	0	0	0	0	0	0	0	0	0	0	0	0	0	0	0	0	0	0	0	0	0	0	0	0	0	0	0	0	0	0	0	0	0
Out2551	Bacteria	Proteobacteria	Alphaproteobacteria	unclassified	unclassified	unclassified	4	0	0	0	0	0	0	0	0	0	0	0	0	0	0	0	1	1	0	0	0	0	0	0	0	0	0	0	0	0	1	0	0	0	0	0	0	0	0	0	0	0	0
Out2552	Bacteria	Proteobacteria	Deltaproteobacteria	Myxococcales	Archangiaceae	Anaeromyxobacter	2	0	0	0	0	0	0	0	0	0	0	0	0	0	0	0	0	0	0	0	0	0	0	0	2	0	0	0	0	0	0	0	0	0	0	0	0	0	0	0	0	0	0
Out2553	Bacteria	Proteobacteria	Deltaproteobacteria	Oligoflexales	Oligoflexaceae	uncultured	5	1	0	0	0	0	0	0	0	0	0	0	0	0	0	0	0	0	0	0	0	0	0	0	0	0	0	0	0	0	1	0	0	0	0	0	0	0	0	0	0	0	0
Out2554	Bacteria	Proteobacteria	Alphaproteobacteria	unclassified	unclassified	unclassified	11	0	0	0	0	0	0	0	0	0	0	0	0	0	0	0	0	0	0	0	0	0	1	0	0	0	0	0	0	0	0	0	0	0	0	1	0	0	0	0	1	0	0
Out2555	Bacteria	Actinobacteria	Actinobacteria	Propionibacteriales	Propionibacteriaceae	Acidipropionibacterium	4	0	0	0	0	0	0	0	0	0	0	0	0	0	0	1	0	0	0	0	0	0	0	0	0	0	0	0	0	0	0	0	0	0	0	0	0	0	0	0	0	0	0
Out2556	Bacteria	Proteobacteria	Alphaproteobacteria	Rhodobacterales	Rhodobacteraceae	unclassified	500	0	0	2	2	2	0	0	2	16	17	14	20	0	0	10	1	6	0	1	2	0	1	3	0	0	23	15	50	0	0	7	0	3	8	8	0	0	5	64	7	9	0
Out2557	Bacteria	Proteobacteria	Deltaproteobacteria	unclassified	unclassified	unclassified	5	0	0	0	0	0	0	0	0	0	0	0	0	0	0	0	1	0	1	0	0	0	0	0	0	0	0	0	0	0	0	0	0	0	0	0	0	0	0	0	0	0	0
Out2558	Bacteria	Proteobacteria	Alphaproteobacteria	unclassified	unclassified	unclassified	1	0	0	0	0	0	0	0	0	0	0	0	0	0	0	0	0	0	0	0	0	0	0	0	0	0	0	0	0	0	0	0	0	0	0	0	0	0	0	0	0	0	0
Out2559	Bacteria	Acidobacteria	Subgroup_21	Subgroup_21_or	Subgroup_21_fa	Subgroup_21_ge	1	0	0	0	0	0	0	0	0	0	0	0	1	0	0	0	0	0	0	0	0	0	0	0	0	0	0	0	0	0	0	0	0	0	0	0	0	0	0	0	0	0	0
Out256	Bacteria	unclassified	unclassified	unclassified	unclassified	unclassified	283	0	0	0	0	3	12	0	1	0	0	0	0	0	0	0	0	0	0	0	0	6	0	0	0	0	0	0	0	0	0	0	0	0	0	8	1	0	0	0	0	0	0
Out2560	Bacteria	Proteobacteria	Gammaproteobacteria	Pseudomonadales	Pseudomonadaceae	Pseudomonas	124	0	0	0	0	0	0	0	0	0	0	0	0	0	0	0	0	0	0	0	0	0	0	0	0	0	0	0	2	1	0	0	0	0	0	0	0	0	0	0	0	0	0
Out2561	Bacteria	Verrucomicrobia	Verrucomicrobiae	unclassified	unclassified	unclassified	58	0	0	1	3	0	0	0	0	0	1	1	4	0	0	33	0	0	0	3	0	0	0	0	0	0	0	9	0	0	0	0	0	0	0	0	0	0	0	0	0	2	0
Out2562	Bacteria	Proteobacteria	Gammaproteobacteria	Cellvibrionales	Halieaceae	OM60	2	0	0	0	0	0	0	0	0	0	0	0	0	0	0	0	0	0	0	0	0	0	1	0	0	0	0	0	0	0	0	0	0	0	0	0	0	0	0	0	0	0	0
Out2563	Bacteria	Proteobacteria	Alphaproteobacteria	Sphingomonadales	Sphingomonadaceae	unclassified	35	0	0	0	0	0	0	0	0	0	1	0	8	0	0	0	1	0	0	0	1	0	0	1	0	0	1	1	1	0	0	0	1	0	0	0	1	0	0	0	1	0	0
Out2564	Bacteria	Verrucomicrobia	Verrucomicrobiae	Opitutales	Puniceicoccaceae	Puniceicoccaceae_ge	8	0	0	0	0	0	1	1	0	0	0	0	0	0	0	0	0	0	0	0	0	0	0	0	0	0	0	2	0	0	0	0	0	0	0	0	0	0	0	0	0	0	0
Out2565	Bacteria	Firmicutes	Bacilli	Lactobacillales	unclassified	unclassified	5	0	0	0	0	0	0	0	0	0	0	0	0	0	0	0	0	0	0	0	0	0	0	0	0	0	0	0	0	5	0	0	0	0	0	0	0	0	0	0	0	0	0
Out2566	Bacteria	Bacteroidetes	Bacteroidia	Chitinophagales	Chitinophagaceae	unclassified	1	0	0	0	0	0	0	0	0	0	0	0	0	0	0	0	0	0	0	0	0	0	0	0	0	0	0	0	0	0	0	0	0	0	0	0	0	0	0	0	0	0	0
Out2567	Bacteria	Acidobacteria	Acidobacteriia	Subgroup_2	Subgroup_2_fa	Subgroup_2_ge	1	0	0	0	0	0	0	0	0	0	0	0	0	0	0	0	0	0	0	0	0	0	0	0	0	0	0	1	0	0	0	0	0	0	0	0	0	0	0	0	0	0	0
Out2568	Bacteria	unclassified	unclassified	unclassified	unclassified	unclassified	4	0	0	0	0	0	0	0	0	0	0	0	0	0	0	0	0	0	0	0	0	0	0	0	0	0	0	0	0	0	0	0	0	4	0	0	0	0	0	0	0	0	0
Out2569	Bacteria	Actinobacteria	Actinobacteria	Corynebacteriales	Corynebacteriaceae	Corynebacterium_1	243	0	0	0	1	0	0	0	0	0	0	0	0	0	0	0	0	0	0	0	0	0	0	0	0	0	0	0	0	0	0	0	0	0	0	0	0	0	0	0	0	0	0
Out257	Bacteria	unclassified	unclassified	unclassified	unclassified	unclassified	343	31	22	16	0	0	1	0	0	0	0	0	0	0	0	0	12	7	9	0	0	0	0	0	0	0	0	0	0	1	3	1	12	7	5	0	0	0	0	0	0	0	0
Out2570	Bacteria	Acidobacteria	Subgroup_6	Subgroup_6_or	Subgroup_6_fa	Subgroup_6_ge	2	0	0	0	0	0	0	0	0	0	0	0	0	0	0	0	0	0	0	0	0	0	0	0	0	0	0	0	0	0	0	0	0	0	0	0	0	0	0	0	0	0	0
Out2571	Bacteria	Acidobacteria	unclassified	unclassified	unclassified	unclassified	24	0	0	0	0	0	0	0	0	0	0	3	0	0	0	0	0	0	0	0	0	0	0	0	0	0	1	1	0	0	0	0	0	0	0	0	0	0	0	1	0	0	0
Out2572	Bacteria	Actinobacteria	Actinobacteria	Corynebacteriales	Mycobacteriaceae	Mycobacterium	5	0	0	0	0	0	0	0	0	0	0	0	0	0	0	0	0	0	0	0	0	0	0	0	0	0	0	0	0	0	0	0	0	0	0	0	0	0	0	0	0	0	0
Out2573	Bacteria	Actinobacteria	Actinobacteria	Actinomycetales	Actinomycetaceae	Actinomyces	12	0	0	0	0	0	0	0	0	0	0	0	0	0	0	0	0	0	0	0	0	0	0	0	0	0	0	0	0	12	0	0	0	0	0	0	0	0	0	0	0	0	0
Out2574	Bacteria	unclassified	unclassified	unclassified	unclassified	unclassified	6	0	0	0	0	1	0	0	0	0	0	0	0	0	0	0	0	0	0	0	0	0	0	0	0	0	0	0	0	0	0	0	0	0	0	0	0	0	0	0	0	0	0
Out2575	Bacteria	Firmicutes	Bacilli	Bacillales	Bacillaceae	Geobacillus	6	0	0	0	0	0	0	0	0	0	0	0	0	0	0	0	0	0	0	0	0	0	0	0	0	0	0	0	0	0	0	0	0	0	0	0	0	0	0	0	0	0	0
Out2576	Bacteria	Proteobacteria	Alphaproteobacteria	Tistrellales	Geminicoccaceae	Candidatus_Alysiosphaera	3	0	0	0	0	0	0	0	3	0	0	0	0	0	0	0	0	0	0	0	0	0	0	0	0	0	0	0	0	0	0	0	0	0	0	0	0	0	0	0	0	0	0
Out2577	Bacteria	Proteobacteria	Gammaproteobacteria	unclassified	unclassified	unclassified	4	0	0	0	0	0	0	0	0	0	0	0	0	0	0	0	1	0	0	0	0	0	0	0	0	0	0	0	0	0	0	0	0	1	0	0	0	0	0	0	0	0	0
Out2578	Bacteria	Marinimicrobia_	Marinimicrobia_	Marinimicrobia_	Marinimicrobia_	Marinimicrobia_	2	0	0	0	1	0	0	0	0	0	0	0	0	0	0	0	0	0	0	1	0	0	0	0	0	0	0	0	0	0	0	0	0	0	0	0	0	0	0	0	0	0	0
Out2579	Bacteria	unclassified	unclassified	unclassified	unclassified	unclassified	12	0	0	0	1	0	0	1	0	0	0	0	0	0	0	0	0	0	0	1	0	0	0	0	0	0	0	0	0	0	0	0	0	0	1	1	0	0	0	0	0	0	0
Out258	Bacteria	Proteobacteria	Alphaproteobacteria	Caulobacterales	Caulobacteraceae	uncultured	238	0	0	0	0	0	0	0	0	0	0	0	1	0	0	0	0	0	0	0	0	0	0	0	0	0	0	0	0	1	0	0	0	0	0	0	0	0	0	0	0	1	225
Out2580	Bacteria	Proteobacteria	Alphaproteobacteria	Rhodobacterales	Rhodobacteraceae	unclassified	53	0	1	2	2	0	0	0	0	1	0	0	0	0	2	3	0	0	3	0	0	1	0	0	0	0	0	0	0	1	0	0	3	0	0	3	0	0	1	0	0	1	0
Out2581	Bacteria	Proteobacteria	Gammaproteobacteria	unclassified	unclassified	unclassified	4	1	0	0	0	0	0	0	0	0	0	0	0	0	0	0	0	0	0	1	0	0	0	0	0	0	0	0	0	0	0	0	0	0	0	0	0	0	0	0	0	0	0
Out2582	Bacteria	unclassified	unclassified	unclassified	unclassified	unclassified	11	0	0	0	4	0	0	0	0	0	0	0	0	0	0	0	0	0	0	2	0	0	0	0	0	0	0	0	0	0	0	0	0	1	0	0	0	0	0	0	0	0	0
Out2583	Bacteria	Proteobacteria	Gammaproteobacteria	unclassified	unclassified	unclassified	3	0	0	0	0	0	0	0	0	0	0	1	0	0	0	0	0	0	0	0	0	0	0	0	0	0	0	0	0	1	0	0	0	0	0	0	0	0	1	0	0	0	0
Out2584	Bacteria	Proteobacteria	Gammaproteobacteria	unclassified	unclassified	unclassified	5	0	0	0	1	0	0	0	0	0	0	0	0	0	0	0	0	0	0	1	0	1	0	0	0	0	0	0	0	0	0	0	0	0	0	1	0	0	0	0	0	0	0
Out2586	Bacteria	Dependentiae	Babeliae	Babeliales	Vermiphilaceae	Vermiphilaceae_ge	1	0	0	0	0	0	0	0	0	0	0	0	0	0	0	0	0	0	0	0	0	0	0	0	0	0	0	0	0	0	0	0	0	0	0	0	0	0	0	0	0	0	0
Out2587	Bacteria	Proteobacteria	Gammaproteobacteria	unclassified	unclassified	unclassified	2	0	0	0	0	1	0	0	0	0	0	0	0	0	0	0	0	0	0	0	0	0	0	0	0	0	0	0	0	0	0	0	0	0	0	0	0	0	0	0	0	0	0
Out2588	Bacteria	Proteobacteria	Deltaproteobacteria	unclassified	unclassified	unclassified	9	0	0	0	0	0	0	1	0	0	0	0	0	0	0	0	0	0	0	0	0	0	0	0	0	0	0	1	0	0	0	0	0	0	0	0	0	0	0	0	0	0	0
Out2589	Bacteria	unclassified	unclassified	unclassified	unclassified	unclassified	12	0	0	0	1	0	0	0	0	0	0	0	0	0	0	0	0	0	0	0	0	0	0	0	0	0	0	0	0	0	0	0	0	0	2	2	0	0	0	0	0	0	0
Out259	Bacteria	Actinobacteria	Actinobacteria	Frankiales	unclassified	unclassified	620	0	0	0	0	0	0	0	0	0	0	0	13	0	0	0	0	0	0	0	0	0	0	0	0	0	7	0	0	3	0	0	0	0	0	0	0	0	0	15	0	0	0
Out2590	Bacteria	Marinimicrobia_	Marinimicrobia_	Marinimicrobia_	Marinimicrobia_	Marinimicrobia_	11	0	0	0	3	0	0	0	0	0	0	0	0	0	0	0	0	0	0	1	0	0	0	0	0	0	0	0	0	0	0	0	0	0	5	0	0	0	0	0	0	0	0
Out2591	Bacteria	Proteobacteria	Gammaproteobacteria	Oceanospirillales	Nitrincolaceae	unclassified	2	0	0	0	0	0	1	0	0	0	0	0	0	0	0	0	0	0	0	0	0	0	0	0	0	0	0	0	0	0	0	0	0	0	1	0	0	0	0	0	0	0	0
Out2592	Bacteria	Proteobacteria	Deltaproteobacteria	Bdellovibrionales	Bacteriovoracaceae	Bacteriovorax	15	1	1	1	0	0	0	1	0	0	0	0	0	0	0	0	0	0	0	0	0	0	0	0	0	0	0	0	0	0	0	0	0	2	0	0	0	0	0	0	0	0	0
Out2593	Bacteria	Proteobacteria	Gammaproteobacteria	unclassified	unclassified	unclassified	15	0	0	0	3	1	0	0	0	0	0	0	0	0	0	0	0	0	0	0	0	0	0	0	0	0	0	0	0	0	0	0	0	0	1	3	0	0	0	0	0	0	0
Out2594	Bacteria	Proteobacteria	Gammaproteobacteria	unclassified	unclassified	unclassified	5	0	0	0	0	0	0	0	0	0	0	0	0	0	0	0	0	0	0	1	0	0	0	0	0	0	0	0	0	0	1	0	1	0	0	0	0	0	0	0	0	0	0
Out2595	Bacteria	Actinobacteria	Actinobacteria	Corynebacteriales	Corynebacteriaceae	Corynebacterium_1	20	0	0	0	0	0	0	0	0	0	0	0	0	0	0	0	0	0	0	0	0	0	0	0	0	0	0	0	0	5	0	0	0	0	0	0	0	0	0	0	0	0	0
Out2596	Bacteria	Planctomycetes	Phycisphaerae	Phycisphaerales	Phycisphaeraceae	Urania-1B-19_marine_sediment_group	27	0	0	0	0	1	0	0	0	0	0	0	0	0	0	0	0	0	0	1	0	0	0	1	0	0	0	0	0	0	0	0	0	0	1	1	0	0	0	0	0	0	0
Out2597	Bacteria	Proteobacteria	Alphaproteobacteria	unclassified	unclassified	unclassified	8	0	0	0	1	0	1	1	0	0	0	0	0	0	0	0	0	0	0	0	1	0	0	0	0	0	0	0	0	0	0	0	0	0	0	0	0	0	0	0	0	0	0
Out2598	Bacteria	Marinimicrobia_	Marinimicrobia_	Marinimicrobia_	Marinimicrobia_	Marinimicrobia_	12	0	0	0	4	0	0	0	0	0	0	0	0	0	0	0	0	0	0	1	0	0	0	0	0	0	0	0	0	0	0	0	0	0	3	0	0	0	0	0	0	0	0
Out2599	Bacteria	PAUC34f	PAUC34f_cl	PAUC34f_or	PAUC34f_fa	PAUC34f_ge	14	0	0	0	0	1	0	0	0	0	0	0	0	0	0	0	0	0	0	0	0	0	0	0	0	0	0	0	0	0	0	0	0	0	0	1	0	0	0	0	0	0	0
Out26	Bacteria	Proteobacteria	Alphaproteobacteria	Rhizobiales	Rhizobiaceae	unclassified	13099	13	5	141	658	170	83	31	107	177	962	350	522	126	268	106	5	6	238	14	248	134	91	44	32	67	295	1247	454	62	6	7	349	22	463	91	29	63	61	261	316	127	999
Out260	Bacteria	Proteobacteria	Alphaproteobacteria	Rhizobiales	Hyphomicrobiaceae	unclassified	366	0	0	1	11	0	0	4	1	0	7	8	7	0	28	5	0	2	1	7	0	7	3	14	30	0	6	21	44	0	1	0	4	0	0	2	0	1	3	0	2	0	0
Out2600	Bacteria	Proteobacteria	Gammaproteobacteria	unclassified	unclassified	unclassified	14	0	0	0	0	0	0	0	0	0	0	0	0	0	1	0	0	0	0	0	0	0	0	0	0	0	0	0	0	0	0	0	0	0	0	0	2	0	0	0	0	0	0
Out2601	Bacteria	Proteobacteria	unclassified	unclassified	unclassified	unclassified	3	0	0	0	0	0	0	0	0	0	0	0	0	0	0	0	0	0	0	0	0	0	0	0	0	0	0	0	0	0	0	0	0	2	0	0	0	0	0	0	0	0	0
Out2602	Bacteria	Proteobacteria	Alphaproteobacteria	unclassified	unclassified	unclassified	674	48	26	41	2	0	0	0	0	2	0	0	0	0	0	0	41	54	41	2	0	0	0	0	0	0	0	0	0	0	20	8	17	29	3	0	0	0	0	0	0	0	1
Out2603	Bacteria	Patescibacteria	Saccharimonadia	Saccharimonadales	Saccharimonadales_fa	Saccharimonadales_ge	4	0	0	0	0	1	0	0	1	0	0	0	1	0	0	0	0	0	0	0	0	0	0	1	0	0	0	0	0	0	0	0	0	0	0	0	0	0	0	0	0	0	0
Out2604	Bacteria	Proteobacteria	Deltaproteobacteria	Oligoflexales	Oligoflexaceae	uncultured	4	0	0	0	0	0	0	0	0	0	0	0	0	0	0	0	0	0	0	0	0	0	0	0	0	0	0	0	0	0	0	0	0	0	0	0	0	0	0	0	0	0	0
Out2605	Bacteria	unclassified	unclassified	unclassified	unclassified	unclassified	50	0	0	0	0	0	0	0	0	5	9	0	3	6	0	2	0	0	0	0	0	0	0	0	0	0	5	0	0	0	0	0	0	0	0	0	0	0	0	1	4	1	0
Out2606	Bacteria	Proteobacteria	Gammaproteobacteria	SAR86_clade	SAR86_clade_fa	SAR86_clade_ge	15	0	0	0	0	0	0	0	0	0	0	0	0	0	0	0	0	0	0	0	0	0	0	0	0	0	0	0	0	0	0	0	0	0	0	0	0	0	0	0	0	0	0
Out2607	Bacteria	Chloroflexi	Dehalococcoidia	unclassified	unclassified	unclassified	4	0	0	0	0	0	1	0	0	0	0	1	0	0	0	0	0	0	0	0	0	0	0	0	0	0	0	0	0	0	0	0	0	0	0	0	0	0	0	0	0	0	0
Out2608	Bacteria	Proteobacteria	Alphaproteobacteria	unclassified	unclassified	unclassified	16	0	0	0	0	0	0	0	0	0	0	0	0	0	0	0	0	0	0	0	0	0	0	0	0	0	0	0	0	0	0	0	0	0	0	0	0	0	0	0	0	0	0
Out2609	Bacteria	Proteobacteria	Gammaproteobacteria	AT-s2-59	AT-s2-59_fa	AT-s2-59_ge	6	0	0	0	0	0	0	0	0	0	0	0	0	0	0	0	0	0	0	0	0	0	0	0	0	0	0	0	0	0	0	0	0	0	1	0	0	0	0	0	0	0	0
Out261	Bacteria	Proteobacteria	Gammaproteobacteria	unclassified	unclassified	unclassified	830	0	2	2	21	12	8	0	0	0	0	0	0	0	0	0	0	0	1	10	9	11	0	0	0	0	0	0	0	0	0	0	2	128	85	11	0	0	0	0	0	3	0
Out2610	Bacteria	Chloroflexi	Dehalococcoidia	SAR202_clade	SAR202_clade_fa	SAR202_clade_ge	8	0	0	0	0	0	0	0	0	0	0	0	0	0	0	0	0	0	0	0	0	0	0	0	0	0	0	0	0	0	0	0	0	0	0	1	0	0	0	0	0	0	0
Out2611	Bacteria	Proteobacteria	Deltaproteobacteria	Bdellovibrionales	Bdellovibrionaceae	OM27_clade	5	0	0	0	0	0	0	0	0	0	0	0	0	0	0	5	0	0	0	0	0	0	0	0	0	0	0	0	0	0	0	0	0	0	0	0	0	0	0	0	0	0	0
Out2612	Bacteria	Bacteroidetes	Bacteroidia	Sphingobacteriales	unclassified	unclassified	12	0	0	0	0	0	0	0	0	0	0	0	0	0	0	0	0	0	0	0	0	0	0	0	0	0	0	0	0	0	0	0	0	0	0	0	0	0	0	0	0	0	0
Out2613	Bacteria	Chloroflexi	unclassified	unclassified	unclassified	unclassified	2	0	0	0	0	0	0	0	0	0	0	0	0	0	0	0	0	0	0	0	0	0	0	0	0	0	0	0	0	0	0	0	0	0	0	0	0	0	0	0	0	0	0
Out2614	Bacteria	Firmicutes	Bacilli	Bacillales	Bacillaceae	Bacillus	2	0	0	0	0	0	0	0	0	0	0	0	0	0	0	0	0	0	0	0	0	0	0	0	0	0	0	0	0	0	0	0	0	0	0	0	0	0	0	0	0	0	0
Out2615	Bacteria	Acidobacteria	Subgroup_6	unclassified	unclassified	unclassified	63	0	0	0	0	0	0	0	0	0	1	2	0	0	0	0	0	0	0	0	0	0	0	1	1	0	0	0	0	0	0	0	0	0	0	0	0	2	0	0	0	0	0
Out2616	Bacteria	Proteobacteria	Gammaproteobacteria	Coxiellales	Coxiellaceae	Coxiella	4	0	0	0	0	0	0	0	0	0	0	0	0	0	0	0	0	0	0	0	0	0	0	0	0	0	0	0	0	0	0	0	0	0	0	0	0	0	0	0	0	0	0
Out2617	Bacteria	Firmicutes	Clostridia	Clostridiales	unclassified	unclassified	1	0	0	0	0	0	0	0	0	0	0	0	0	0	0	0	0	0	0	0	0	0	0	0	0	0	0	0	0	0	0	0	0	0	0	0	0	0	0	0	0	0	0
Out2618	Bacteria	Marinimicrobia_	Marinimicrobia_	Marinimicrobia_	Marinimicrobia_	Marinimicrobia_	78	0	0	0	0	0	4	7	0	0	1	0	0	2	0	0	0	0	0	0	0	1	2	1	0	0	5	0	0	0	0	0	0	0	0	1	0	2	2	0	0	0	0
Out2619	Bacteria	Firmicutes	Clostridia	Clostridiales	Family_XI	Peptoniphilus	5	0	0	0	0	0	0	0	0	0	0	0	0	0	0	0	0	0	0	0	0	0	0	0	0	0	0	0	0	0	0	0	0	0	0	0	0	0	0	0	0	0	0
Out262	Bacteria	Proteobacteria	Alphaproteobacteria	Caulobacterales	Hyphomonadaceae	Glycocaulis	294	2	3	1	19	1	10	5	1	1	0	1	0	0	0	0	0	4	1	0	10	8	6	3	2	0	0	0	2	0	5	0	1	4	9	1	5	0	0	0	0	0	0
Out2620	Bacteria	Proteobacteria	Gammaproteobacteria	unclassified	unclassified	unclassified	5	0	0	0	0	2	0	0	0	0	0	0	0	0	0	0	0	0	0	0	0	0	0	0	0	0	0	0	0	0	0	0	0	0	1	0	0	0	0	0	0	0	0
Out2621	Bacteria	Proteobacteria	Alphaproteobacteria	Rhodobacterales	Rhodobacteraceae	Sulfitobacter	141	5	1	2	0	3	1	0	1	1	4	0	0	1	3	5	3	5	0	3	2	0	3	0	1	0	0	0	2	0	0	2	0	0	0	4	1	3	3	0	2	1	0
Out2622	Bacteria	Proteobacteria	Gammaproteobacteria	unclassified	unclassified	unclassified	8	1	0	0	0	0	0	0	0	0	0	0	0	0	0	0	0	0	0	0	0	0	0	0	0	0	0	0	0	0	0	0	0	0	0	0	0	0	0	0	0	0	0
Out2623	Bacteria	Proteobacteria	Deltaproteobacteria	Bdellovibrionales	Bdellovibrionaceae	OM27_clade	22	1	3	4	0	0	0	0	0	0	0	0	0	0	0	0	0	2	2	0	0	0	0	0	0	0	0	0	0	0	0	0	1	1	0	0	0	0	0	0	0	0	0
Out2624	Bacteria	Proteobacteria	Gammaproteobacteria	unclassified	unclassified	unclassified	5	0	0	0	0	0	0	0	0	0	0	0	0	0	0	0	0	1	0	0	0	0	0	0	0	0	0	0	0	0	0	0	0	0	0	1	0	0	0	0	0	0	0
Out2625	Bacteria	Marinimicrobia_	Marinimicrobia_	Marinimicrobia_	Marinimicrobia_	Marinimicrobia_	15	0	0	0	0	0	2	2	0	0	0	0	0	0	0	0	0	0	0	0	2	0	0	0	0	0	0	0	0	0	0	0	0	0	1	0	0	0	0	0	0	0	0
Out2626	Bacteria	unclassified	unclassified	unclassified	unclassified	unclassified	5	0	0	0	0	0	0	0	0	0	0	0	0	0	0	0	0	0	0	0	1	0	0	0	0	0	0	0	0	0	0	0	0	0	0	0	0	0	0	0	0	0	0
Out2628	Bacteria	Actinobacteria	Actinobacteria	Propionibacteriales	Nocardioidaceae	Nocardioides	8	0	0	0	0	0	0	0	0	0	0	0	0	0	0	0	0	0	0	0	0	0	0	0	0	0	0	0	0	0	0	0	0	0	0	0	0	0	0	0	0	0	0
Out2629	Bacteria	Actinobacteria	Actinobacteria	Propionibacteriales	Nocardioidaceae	Nocardioides	9	0	0	0	0	0	0	0	0	0	0	0	3	0	0	0	0	0	0	0	0	0	0	0	0	0	0	0	0	0	0	0	0	0	0	0	0	0	0	0	0	0	0
Out263	Bacteria	Actinobacteria	Actinobacteria	Propionibacteriales	Nocardioidaceae	Nocardioides	302	0	0	0	0	0	0	0	0	0	0	0	2	0	0	0	0	0	0	0	0	0	0	0	0	0	0	0	0	0	0	0	0	0	0	0	0	0	0	0	0	1	0
Out2630	Bacteria	Actinobacteria	Actinobacteria	unclassified	unclassified	unclassified	1	0	0	0	0	0	0	0	0	0	0	0	0	0	0	0	0	0	0	0	0	0	0	0	0	0	0	0	0	0	0	0	0	0	0	0	0	0	0	0	0	0	0
Out2631	Bacteria	unclassified	unclassified	unclassified	unclassified	unclassified	197	0	0	0	11	33	5	1	0	0	0	0	0	0	0	0	0	0	0	9	10	7	1	0	0	0	0	0	0	0	0	0	0	4	0	18	4	0	0	0	0	0	0
Out2632	Bacteria	Proteobacteria	Gammaproteobacteria	unclassified	unclassified	unclassified	9	0	0	0	0	0	2	0	0	0	0	0	0	0	0	0	0	0	0	0	3	0	0	0	0	0	0	0	0	0	0	0	0	0	0	1	0	0	0	0	0	0	0
Out2633	Bacteria	Proteobacteria	Gammaproteobacteria	Coxiellales	Coxiellaceae	Coxiella	2	0	1	0	0	0	0	0	0	0	0	0	0	0	0	0	0	0	0	0	0	0	0	0	0	0	0	0	0	0	0	0	0	0	0	0	0	0	0	0	0	0	0
Out2634	Bacteria	Proteobacteria	Alphaproteobacteria	unclassified	unclassified	unclassified	1	0	0	0	0	0	0	0	0	0	0	0	0	0	0	1	0	0	0	0	0	0	0	0	0	0	0	0	0	0	0	0	0	0	0	0	0	0	0	0	0	0	0
Out2635	Bacteria	Nitrospinae	Nitrospinia	Nitrospinales	Nitrospinaceae	Nitrospina	3	0	0	0	0	0	0	0	0	0	0	0	0	0	0	0	0	0	0	0	0	0	0	0	0	0	0	0	0	0	0	0	0	0	0	0	0	0	0	0	0	0	0
Out2636	Bacteria	unclassified	unclassified	unclassified	unclassified	unclassified	4	0	0	0	0	0	0	0	0	0	0	0	0	0	0	0	0	0	0	0	0	0	0	0	0	0	0	0	0	0	0	0	0	0	3	0	0	0	0	0	0	0	0
Out2637	Bacteria	Proteobacteria	Gammaproteobacteria	Cellvibrionales	Porticoccaceae	SAR92_clade	3	0	0	0	0	0	0	0	0	0	0	0	1	0	0	0	0	0	0	0	0	0	0	0	0	0	0	0	0	0	0	0	0	0	0	0	0	0	0	0	0	0	0
Out2638	Bacteria	Proteobacteria	Gammaproteobacteria	unclassified	unclassified	unclassified	4	0	0	0	0	0	0	0	0	0	0	0	0	0	0	0	0	0	0	0	0	0	0	0	0	0	0	0	0	0	0	0	0	0	0	0	0	0	0	0	0	0	0
Out264	Bacteria	unclassified	unclassified	unclassified	unclassified	unclassified	606	0	0	0	1	13	21	1	0	0	0	0	1	0	0	0	0	0	0	0	5	0	1	0	0	0	0	0	0	0	0	0	0	1	136	9	1	0	0	0	0	0	0
Out2640	Bacteria	Proteobacteria	Alphaproteobacteria	unclassified	unclassified	unclassified	30	0	0	0	0	0	2	10	0	0	0	0	0	0	0	0	0	0	0	0	0	0	0	0	0	0	0	0	0	0	0	0	0	0	0	0	11	0	0	0	0	0	0
Out2641	Bacteria	Proteobacteria	Gammaproteobacteria	unclassified	unclassified	unclassified	3	0	0	0	1	0	0	0	0	0	0	0	0	0	0	0	0	0	1	0	0	0	0	0	0	0	0	0	0	0	0	0	0	0	0	0	0	0	0	0	0	0	0
Out2643	Bacteria	Actinobacteria	Actinobacteria	Pseudonocardiales	Pseudonocardiaceae	unclassified	10	0	0	0	0	0	0	0	0	0	0	0	0	0	0	0	0	0	0	0	0	0	0	0	0	0	0	0	0	0	0	0	0	0	0	0	0	0	0	0	0	0	0
Out2644	Bacteria	Proteobacteria	Gammaproteobacteria	MBMPE27	MBMPE27_fa	MBMPE27_ge	5	0	0	0	0	0	0	0	0	0	0	0	0	0	0	0	0	0	0	0	0	0	0	0	0	0	0	0	0	0	0	0	0	0	0	0	0	0	0	0	0	0	0
Out2645	Bacteria	Proteobacteria	Deltaproteobacteria	NB1-j	NB1-j_fa	NB1-j_ge	1	0	0	0	0	0	0	0	0	0	0	0	0	0	0	0	0	0	0	0	0	0	0	0	0	0	0	0	0	0	0	0	0	0	0	0	0	0	0	0	0	0	0
Out2646	Bacteria	Chloroflexi	Dehalococcoidia	S085	S085_fa	S085_ge	8	0	0	0	0	0	0	0	0	0	0	0	0	0	0	0	0	0	0	0	0	0	0	0	0	0	0	0	0	0	0	0	0	0	0	0	0	0	0	0	0	0	0
Out2647	Bacteria	Bacteroidetes	Rhodothermia	Balneolales	Balneolaceae	unclassified	15	0	0	0	0	0	0	0	0	0	0	0	0	0	0	0	3	2	0	1	1	0	0	0	0	0	0	0	0	0	3	0	1	0	1	0	3	0	0	0	0	0	0
Out2648	Bacteria	Planctomycetes	unclassified	unclassified	unclassified	unclassified	4	0	0	0	0	0	0	0	0	0	0	0	0	0	0	0	0	0	0	0	0	0	0	0	0	0	0	0	0	0	0	0	0	0	0	0	0	0	0	0	0	0	0
Out2649	Bacteria	Proteobacteria	Deltaproteobacteria	Bdellovibrionales	Bdellovibrionaceae	OM27_clade	15	0	0	0	2	0	0	0	0	0	0	1	0	0	0	0	0	0	0	0	0	0	0	0	0	0	0	0	0	0	0	0	0	0	5	0	0	0	0	0	0	0	0
Out265	Bacteria	Firmicutes	Clostridia	Clostridiales	Christensenellaceae	Christensenellaceae_R-7_group	478	0	0	0	0	0	0	0	0	0	0	0	0	0	0	0	0	0	0	0	0	0	0	0	0	0	0	0	0	0	0	0	0	0	0	0	0	0	0	0	0	0	0
Out2650	Bacteria	Bacteroidetes	Bacteroidia	unclassified	unclassified	unclassified	24	0	0	0	1	1	1	0	0	0	0	0	0	0	0	0	0	0	0	0	0	3	0	0	0	0	0	0	0	0	0	0	0	0	0	2	0	0	1	0	0	0	0
Out2651	Bacteria	Bacteroidetes	Bacteroidia	unclassified	unclassified	unclassified	3	0	0	0	0	0	0	0	0	0	0	0	0	0	0	0	0	0	0	0	0	0	0	0	0	0	0	0	0	0	0	0	0	0	0	0	0	0	0	0	0	0	0
Out2652	Bacteria	Proteobacteria	Deltaproteobacteria	unclassified	unclassified	unclassified	12	0	0	0	0	0	0	0	0	0	0	0	0	0	0	0	0	0	0	0	0	0	0	0	0	0	0	0	0	0	0	0	0	0	0	0	0	0	0	0	0	0	0
Out2653	Bacteria	Gemmatimonadetes	Gemmatimonadetes	Gemmatimonadales	Gemmatimonadaceae	unclassified	3	0	0	0	0	0	0	0	0	0	0	0	0	0	0	0	0	0	0	0	0	0	0	0	0	0	0	0	0	0	0	0	0	0	0	0	0	0	0	0	0	0	0
Out2654	Bacteria	Proteobacteria	Deltaproteobacteria	unclassified	unclassified	unclassified	10	0	0	0	0	0	0	0	0	0	0	0	0	0	0	0	0	0	0	1	0	0	0	0	0	0	0	0	0	0	0	0	0	0	2	0	0	0	0	0	0	0	0
Out2655	Bacteria	Proteobacteria	Alphaproteobacteria	unclassified	unclassified	unclassified	6	0	0	0	0	0	0	0	0	0	0	0	0	0	0	0	0	0	0	0	0	0	0	0	0	0	0	0	0	0	0	0	0	0	0	0	0	0	0	0	0	0	0
Out2656	Bacteria	Cyanobacteria	Oxyphotobacteria	Chloroplast	Chloroplast_fa	Chloroplast_ge	3	0	0	0	0	0	0	0	0	0	0	0	0	0	0	0	0	0	0	0	0	0	0	0	0	0	0	0	0	0	0	0	0	0	0	0	0	0	0	0	0	0	0
Out2657	Bacteria	unclassified	unclassified	unclassified	unclassified	unclassified	2	0	0	0	0	0	0	0	0	0	0	0	0	0	0	0	0	0	0	0	0	0	0	0	0	0	0	0	0	0	0	0	0	1	0	0	0	0	0	0	0	0	0
Out2658	Bacteria	Chlamydiae	Chlamydiae	Chlamydiales	unclassified	unclassified	2	0	0	0	0	0	0	0	0	0	0	0	0	0	0	0	0	0	0	0	0	0	0	0	0	0	2	0	0	0	0	0	0	0	0	0	0	0	0	0	0	0	0
Out2659	Bacteria	Proteobacteria	Gammaproteobacteria	unclassified	unclassified	unclassified	7	0	0	0	0	0	0	0	0	0	0	0	0	0	0	0	0	0	0	0	0	0	0	0	0	0	0	0	0	0	0	0	0	0	0	0	0	0	0	0	0	0	0
Out266	Bacteria	Proteobacteria	Deltaproteobacteria	Bdellovibrionales	Bdellovibrionaceae	OM27_clade	247	0	0	0	0	0	1	0	0	0	0	0	0	0	0	0	0	0	0	0	0	0	0	0	0	0	0	0	0	0	0	0	0	0	0	0	0	0	0	0	0	0	0
Out2660	Bacteria	Proteobacteria	Alphaproteobacteria	Rhizobiales	unclassified	unclassified	3	0	0	0	0	0	0	0	0	0	0	0	0	0	0	0	0	0	0	0	0	0	0	0	0	0	0	0	0	0	0	0	0	0	0	0	0	0	0	0	0	0	0
Out2661	Bacteria	Bacteroidetes	Bacteroidia	Cytophagales	unclassified	unclassified	2	0	0	0	0	0	0	0	0	0	0	0	2	0	0	0	0	0	0	0	0	0	0	0	0	0	0	0	0	0	0	0	0	0	0	0	0	0	0	0	0	0	0
Out2662	Bacteria	unclassified	unclassified	unclassified	unclassified	unclassified	1	0	0	0	0	0	0	0	0	0	0	0	0	0	0	0	0	0	0	0	0	0	0	0	0	0	0	0	0	0	0	0	0	0	0	0	0	0	0	0	0	0	0
Out2663	Bacteria	Actinobacteria	Acidimicrobiia	uncultured	uncultured_fa	uncultured_ge	2	0	0	0	0	0	1	0	0	0	0	0	1	0	0	0	0	0	0	0	0	0	0	0	0	0	0	0	0	0	0	0	0	0	0	0	0	0	0	0	0	0	0
Out2664	Bacteria	unclassified	unclassified	unclassified	unclassified	unclassified	5	0	0	0	0	0	1	0	0	0	0	0	0	0	0	0	0	0	0	0	1	0	0	0	0	0	0	0	0	0	0	0	0	0	0	0	0	0	0	0	0	0	0
Out2665	Bacteria	unclassified	unclassified	unclassified	unclassified	unclassified	2	0	0	0	0	0	0	0	0	0	0	0	0	0	0	0	0	0	0	0	0	0	0	0	0	0	0	0	0	0	0	0	0	0	0	0	0	0	0	0	0	0	0
Out2666	Bacteria	Proteobacteria	Alphaproteobacteria	unclassified	unclassified	unclassified	62	0	2	0	2	0	0	0	0	0	0	0	0	0	0	0	1	0	1	0	0	0	0	0	0	0	0	0	0	0	0	0	1	4	0	1	0	0	0	0	0	0	0
Out2667	Bacteria	Proteobacteria	Gammaproteobacteria	unclassified	unclassified	unclassified	13	0	0	0	0	0	0	0	0	0	0	0	0	0	0	0	0	0	0	0	0	0	0	0	0	0	0	0	0	0	0	0	0	0	0	0	0	0	0	0	0	0	0
Out2668	Bacteria	Cyanobacteria	Oxyphotobacteria	unclassified	unclassified	unclassified	2	0	0	0	0	0	0	0	0	0	0	0	0	0	0	0	0	0	0	0	0	0	0	0	0	0	0	0	0	0	0	0	0	0	0	0	0	0	0	0	0	0	0
Out2669	Bacteria	Proteobacteria	Deltaproteobacteria	Myxococcales	Sandaracinaceae	Sandaracinus	2	0	0	0	0	0	0	0	0	0	0	0	0	0	0	0	0	0	0	0	0	0	0	0	0	0	0	0	0	0	0	0	0	0	0	0	0	0	0	0	0	0	0
Out267	Bacteria	Proteobacteria	Gammaproteobacteria	unclassified	unclassified	unclassified	570	30	26	37	30	0	0	4	0	0	1	0	0	0	0	1	28	15	35	5	1	1	0	0	0	0	0	0	0	0	19	5	17	13	14	1	0	0	0	0	0	0	0
Out2670	Bacteria	Actinobacteria	Actinobacteria	Micrococcales	Microbacteriaceae	Agromyces	2	0	0	0	0	0	0	0	2	0	0	0	0	0	0	0	0	0	0	0	0	0	0	0	0	0	0	0	0	0	0	0	0	0	0	0	0	0	0	0	0	0	0
Out2671	Bacteria	Actinobacteria	Actinobacteria	Corynebacteriales	Corynebacteriaceae	unclassified	2	0	0	0	0	0	0	0	0	2	0	0	0	0	0	0	0	0	0	0	0	0	0	0	0	0	0	0	0	0	0	0	0	0	0	0	0	0	0	0	0	0	0
Out2672	Bacteria	Proteobacteria	Alphaproteobacteria	Rhodospirillales	Thalassospiraceae	Thalassospira	15	0	0	0	0	0	0	0	0	0	0	0	0	0	0	0	0	0	0	0	0	0	2	1	0	0	0	0	0	9	0	0	0	0	0	0	0	0	0	0	0	0	0
Out2673	Bacteria	Proteobacteria	Gammaproteobacteria	Coxiellales	Coxiellaceae	Coxiella	15	0	0	1	1	0	0	0	0	0	0	0	0	0	0	0	2	0	0	3	0	0	0	0	0	0	0	0	0	0	0	0	0	2	0	0	0	0	0	0	0	0	0
Out2674	Bacteria	Acidobacteria	Blastocatellia_	Pyrinomonadales	Pyrinomonadaceae	RB41	2	0	0	0	0	0	0	0	0	0	0	0	0	0	0	0	0	0	0	0	0	0	0	0	0	0	0	0	0	2	0	0	0	0	0	0	0	0	0	0	0	0	0
Out2675	Bacteria	Marinimicrobia_	Marinimicrobia_	Marinimicrobia_	Marinimicrobia_	Marinimicrobia_	7	0	0	0	1	3	0	0	0	0	0	0	0	0	0	0	0	0	0	1	0	0	0	0	0	0	0	0	0	0	0	0	0	0	0	0	0	0	0	0	0	0	0
Out2676	Bacteria	Chloroflexi	Dehalococcoidia	SAR202_clade	SAR202_clade_fa	SAR202_clade_ge	6	0	0	0	0	0	0	0	0	0	0	1	0	1	0	0	0	0	0	0	0	0	0	0	0	0	0	0	0	0	0	0	0	0	0	0	0	0	0	0	0	0	0
Out2677	Bacteria	Chlamydiae	Chlamydiae	Chlamydiales	unclassified	unclassified	5	0	0	0	0	0	0	2	0	0	0	0	0	0	0	0	0	0	0	0	0	0	0	0	0	0	0	3	0	0	0	0	0	0	0	0	0	0	0	0	0	0	0
Out2678	Bacteria	Proteobacteria	Alphaproteobacteria	Caulobacterales	Hyphomonadaceae	Henriciella	4512	9	43	4	9	15	41	33	78	98	259	452	141	4	0	48	8	74	16	109	8	11	16	2	19	95	233	260	284	6	6	31	6	35	12	16	1	13	28	107	88	277	12
Out2679	Bacteria	Firmicutes	Bacilli	Lactobacillales	Streptococcaceae	Streptococcus	52	0	0	0	0	0	0	0	0	0	0	0	0	0	28	0	0	0	0	0	0	0	0	0	0	0	0	0	0	11	0	0	0	0	0	0	0	0	0	0	0	0	0
Out268	Bacteria	unclassified	unclassified	unclassified	unclassified	unclassified	686	0	0	0	0	4	0	0	0	0	0	0	0	0	0	0	0	0	0	1	0	0	1	0	0	0	0	0	0	0	0	0	0	0	215	1	0	6	0	0	0	0	0
Out2680	Bacteria	Bacteroidetes	Bacteroidia	Chitinophagales	Chitinophagaceae	unclassified	5	0	0	0	0	0	2	0	0	0	0	0	0	0	0	0	0	0	0	0	0	0	0	0	1	0	0	0	0	0	0	0	0	0	0	0	0	1	0	0	0	0	0
Out2681	Bacteria	Proteobacteria	Gammaproteobacteria	unclassified	unclassified	unclassified	6	0	0	0	0	0	0	0	0	0	0	0	0	0	0	0	0	0	0	0	0	0	0	0	0	0	0	0	0	0	0	0	0	0	0	0	0	0	0	4	0	0	0
Out2682	Bacteria	Chloroflexi	Dehalococcoidia	unclassified	unclassified	unclassified	12	0	0	0	0	1	0	0	0	0	0	4	0	2	0	0	0	0	0	0	0	0	0	0	0	0	0	1	0	0	0	0	0	0	0	0	0	0	0	0	0	2	0
Out2683	Bacteria	Proteobacteria	Alphaproteobacteria	unclassified	unclassified	unclassified	1	0	0	0	0	0	0	0	0	0	0	0	1	0	0	0	0	0	0	0	0	0	0	0	0	0	0	0	0	0	0	0	0	0	0	0	0	0	0	0	0	0	0
Out2684	Bacteria	Proteobacteria	Alphaproteobacteria	Rhizobiales	unclassified	unclassified	4	0	0	0	0	0	0	0	0	0	0	0	0	0	0	0	0	0	0	2	0	0	0	0	0	0	0	0	0	0	0	0	0	0	0	0	0	0	0	0	0	0	0
Out2685	Bacteria	unclassified	unclassified	unclassified	unclassified	unclassified	1	0	0	0	0	0	0	0	0	0	0	0	0	0	0	0	0	0	0	0	0	0	0	0	0	0	0	1	0	0	0	0	0	0	0	0	0	0	0	0	0	0	0
Out2686	Bacteria	unclassified	unclassified	unclassified	unclassified	unclassified	1	0	0	0	0	0	0	0	0	0	0	0	0	0	0	0	0	0	0	0	0	0	0	0	0	0	0	1	0	0	0	0	0	0	0	0	0	0	0	0	0	0	0
Out2687	Bacteria	Firmicutes	Clostridia	Clostridiales	Family_XI	Peptoniphilus	3	0	0	0	0	0	0	0	0	0	0	0	0	0	0	0	0	0	0	0	0	0	0	0	0	0	0	0	0	0	0	0	0	0	0	0	0	0	0	0	0	0	0
Out2688	Bacteria	Proteobacteria	Gammaproteobacteria	Cellvibrionales	unclassified	unclassified	1	0	0	0	0	0	0	0	0	0	0	0	0	0	0	0	0	0	0	0	0	0	0	0	0	0	0	0	0	0	0	0	0	0	0	0	0	0	0	0	0	0	0
Out2689	Bacteria	Actinobacteria	Actinobacteria	Corynebacteriales	Corynebacteriaceae	Corynebacterium	2	0	0	0	0	0	0	0	0	0	0	0	0	0	0	0	0	0	0	0	0	0	0	0	0	0	0	0	0	0	0	0	0	0	0	0	0	0	0	0	0	0	0
Out269	Bacteria	Proteobacteria	Gammaproteobacteria	Betaproteobacteriales	Burkholderiaceae	Achromobacter	321	0	0	0	0	0	3	0	0	2	1	0	0	0	22	1	0	0	0	0	0	0	0	0	0	12	0	0	1	74	0	0	0	0	0	0	0	6	0	5	0	0	0
Out2690	Bacteria	Proteobacteria	Alphaproteobacteria	Acetobacterales	Acetobacteraceae	unclassified	34	0	0	0	0	0	0	0	0	0	0	0	0	0	0	0	0	0	0	0	0	0	0	0	0	0	0	0	0	0	0	0	0	0	0	0	0	0	0	34	0	0	0
Out2691	Bacteria	Proteobacteria	Deltaproteobacteria	unclassified	unclassified	unclassified	12	0	0	0	1	0	0	0	3	0	0	0	0	0	0	0	0	0	0	0	0	0	1	0	0	0	0	0	0	0	0	0	0	0	0	2	0	0	0	0	0	0	0
Out2692	Bacteria	Proteobacteria	Deltaproteobacteria	unclassified	unclassified	unclassified	3	0	0	0	0	2	0	0	0	0	0	0	0	0	0	0	0	0	0	0	0	0	0	0	0	0	0	0	0	0	0	0	0	0	0	0	0	0	0	0	0	0	0
Out2693	Bacteria	Proteobacteria	Gammaproteobacteria	KI89A_clade	KI89A_clade_fa	KI89A_clade_ge	22	0	0	0	3	2	0	0	0	0	0	0	0	0	0	0	0	0	0	2	0	0	0	0	0	0	0	0	0	0	0	0	0	0	0	0	0	0	0	0	0	0	0
Out2694	Bacteria	Proteobacteria	Gammaproteobacteria	Xanthomonadales	Xanthomonadaceae	Luteimonas	3	0	0	0	0	0	0	0	0	0	0	0	0	0	0	0	0	0	0	0	0	0	0	0	0	0	0	0	0	0	0	0	0	0	0	0	0	0	0	3	0	0	0
Out2695	Bacteria	Chloroflexi	Dehalococcoidia	unclassified	unclassified	unclassified	1	0	0	0	0	0	0	0	0	0	0	0	0	0	0	0	0	0	0	0	0	0	0	0	0	0	0	1	0	0	0	0	0	0	0	0	0	0	0	0	0	0	0
Out2696	Bacteria	Proteobacteria	Gammaproteobacteria	unclassified	unclassified	unclassified	7	0	0	0	0	0	0	0	0	0	0	0	0	0	0	0	0	0	0	0	0	0	0	0	0	0	0	0	0	0	0	0	0	0	0	0	0	0	0	0	0	0	0
Out2697	Bacteria	Proteobacteria	unclassified	unclassified	unclassified	unclassified	5	0	0	0	0	0	0	0	0	0	0	0	0	0	0	0	0	0	0	0	0	0	0	0	0	0	0	0	0	0	0	0	0	0	0	0	0	0	0	0	0	0	0
Out2698	Bacteria	Proteobacteria	Gammaproteobacteria	unclassified	unclassified	unclassified	5	0	0	0	0	0	0	0	0	0	0	0	0	0	0	5	0	0	0	0	0	0	0	0	0	0	0	0	0	0	0	0	0	0	0	0	0	0	0	0	0	0	0
Out2699	Bacteria	Chloroflexi	Dehalococcoidia	SAR202_clade	SAR202_clade_fa	SAR202_clade_ge	5	0	0	0	0	0	1	0	0	0	0	0	0	0	0	0	0	0	0	0	0	0	0	0	1	0	0	0	0	0	0	0	0	0	0	0	0	0	0	0	1	0	0
Out27	Bacteria	Proteobacteria	Alphaproteobacteria	Caulobacterales	Hyphomonadaceae	Hyphomonas	12638	9	3	1	19	88	273	139	146	297	390	678	145	21	35	87	7	5	4	10	9	64	262	117	51	114	660	328	134	11	7	4	9	18	28	50	174	87	194	646	224	884	47
Out2700	Bacteria	Armatimonadetes	Fimbriimonadia	Fimbriimonadales	Fimbriimonadaceae	Fimbriimonadaceae_ge	2	0	0	0	0	0	0	0	0	0	0	0	0	0	0	0	0	0	0	0	0	0	0	0	0	0	0	0	0	0	0	0	0	0	0	0	0	0	0	0	0	0	0
Out2701	Bacteria	Cyanobacteria	Oxyphotobacteria	unclassified	unclassified	unclassified	32	1	2	1	0	0	0	0	0	0	0	0	0	0	0	0	2	1	0	0	0	0	0	0	0	0	0	0	0	0	1	1	1	0	0	0	0	0	0	0	0	0	0
Out2702	Bacteria	Proteobacteria	Gammaproteobacteria	unclassified	unclassified	unclassified	2	0	0	0	0	0	0	0	1	0	0	0	0	0	0	0	0	0	0	0	0	0	0	0	0	0	0	0	0	0	0	0	0	0	0	0	0	0	0	0	0	0	0
Out2703	Bacteria	Bacteroidetes	Bacteroidia	unclassified	unclassified	unclassified	1	0	0	0	0	0	0	0	0	1	0	0	0	0	0	0	0	0	0	0	0	0	0	0	0	0	0	0	0	0	0	0	0	0	0	0	0	0	0	0	0	0	0
Out2704	Bacteria	Actinobacteria	Actinobacteria	Micrococcales	unclassified	unclassified	3	0	0	0	0	0	0	0	0	0	0	0	0	0	0	0	0	0	0	0	0	0	0	0	2	0	0	0	0	0	0	0	0	0	0	0	0	0	0	0	0	0	0
Out2705	Bacteria	Proteobacteria	Gammaproteobacteria	unclassified	unclassified	unclassified	2	0	0	0	0	0	0	0	0	0	2	0	0	0	0	0	0	0	0	0	0	0	0	0	0	0	0	0	0	0	0	0	0	0	0	0	0	0	0	0	0	0	0
Out2706	Bacteria	Firmicutes	Clostridia	Clostridiales	Family_XI	Anaerococcus	4	0	0	0	0	0	0	0	0	0	0	0	0	0	0	0	0	0	0	0	0	0	0	0	0	0	0	0	0	0	0	0	0	0	0	0	0	0	0	0	0	0	0
Out2707	Bacteria	Actinobacteria	Actinobacteria	Micrococcales	Intrasporangiaceae	unclassified	2	0	0	0	0	0	0	0	0	0	0	0	0	0	0	0	0	0	0	0	0	0	0	0	0	0	0	0	0	0	0	0	0	0	0	0	0	0	0	0	0	0	0
Out2708	Bacteria	Proteobacteria	Deltaproteobacteria	Bdellovibrionales	Bacteriovoracaceae	Peredibacter	3	0	0	1	0	0	0	0	0	0	0	0	0	0	0	0	0	0	0	0	0	0	0	0	0	0	0	0	0	0	0	0	0	0	0	0	0	0	0	0	0	0	0
Out2709	Bacteria	Proteobacteria	Alphaproteobacteria	Sphingomonadales	Sphingomonadaceae	unclassified	17	0	0	0	0	0	0	0	0	0	0	0	0	0	0	0	0	0	0	0	0	0	0	0	1	0	0	0	1	0	0	0	0	0	0	0	0	0	0	0	0	0	13
Out271	Bacteria	Proteobacteria	Gammaproteobacteria	unclassified	unclassified	unclassified	747	0	0	0	0	1	34	22	15	2	5	7	1	0	0	3	0	0	0	0	0	21	13	13	13	0	8	1	0	0	0	0	0	0	0	29	18	37	10	0	2	0	0
Out2710	Bacteria	unclassified	unclassified	unclassified	unclassified	unclassified	9	0	0	0	5	0	0	0	0	0	0	0	0	0	0	0	0	0	0	0	0	0	0	0	0	0	0	0	0	0	0	0	0	0	0	0	0	0	0	0	0	0	0
Out2711	Bacteria	unclassified	unclassified	unclassified	unclassified	unclassified	3	0	0	1	1	0	0	0	0	0	0	0	0	0	0	0	0	0	0	0	0	0	0	0	0	0	0	0	0	0	0	0	0	1	0	0	0	0	0	0	0	0	0
Out2712	Bacteria	Patescibacteria	Saccharimonadia	Saccharimonadales	unclassified	unclassified	5	0	0	0	0	0	0	0	0	0	0	0	0	0	0	0	0	0	0	0	0	0	0	0	0	0	0	0	0	0	0	0	0	0	0	0	0	0	0	0	0	0	0
Out2713	Bacteria	Proteobacteria	Alphaproteobacteria	unclassified	unclassified	unclassified	94	0	0	0	12	0	0	0	0	0	0	0	0	0	0	0	0	0	0	2	0	0	0	0	0	0	0	0	0	0	0	0	0	16	16	0	0	0	0	0	0	0	0
Out2714	Bacteria	unclassified	unclassified	unclassified	unclassified	unclassified	2	0	0	0	0	0	0	0	0	0	0	0	0	0	0	0	0	0	0	0	0	0	0	0	0	0	0	0	0	0	0	0	0	0	0	0	0	0	0	0	0	0	0
Out2715	Bacteria	Bacteroidetes	Bacteroidia	Cytophagales	Cyclobacteriaceae	Algoriphagus	9	0	0	0	0	0	0	0	0	0	0	0	0	0	0	0	0	0	0	0	0	0	0	0	0	0	0	0	0	0	0	0	0	0	0	0	0	0	0	0	0	0	0
Out2716	Bacteria	Bacteroidetes	Bacteroidia	Flavobacteriales	Crocinitomicaceae	Crocinitomix	6	0	0	0	0	0	0	0	0	0	0	0	0	0	0	0	0	0	0	0	0	0	4	0	0	0	0	0	0	0	0	1	0	1	0	0	0	0	0	0	0	0	0
Out2717	Bacteria	unclassified	unclassified	unclassified	unclassified	unclassified	7	0	0	0	0	0	0	0	1	0	1	0	0	0	0	0	0	0	0	0	0	0	0	0	0	0	0	0	0	0	0	0	0	0	0	0	2	0	0	0	0	0	0
Out2718	Bacteria	unclassified	unclassified	unclassified	unclassified	unclassified	7	0	0	0	0	0	2	0	0	0	0	0	0	0	0	0	0	0	0	0	0	0	0	0	0	0	0	0	0	0	0	0	0	0	0	0	0	0	0	0	0	0	0
Out2719	Bacteria	Proteobacteria	Alphaproteobacteria	Sphingomonadales	Sphingomonadaceae	unclassified	178	0	0	0	0	0	0	0	0	0	0	0	178	0	0	0	0	0	0	0	0	0	0	0	0	0	0	0	0	0	0	0	0	0	0	0	0	0	0	0	0	0	0
Out272	Bacteria	unclassified	unclassified	unclassified	unclassified	unclassified	753	0	0	0	1	0	1	5	3	0	5	14	4	11	21	8	0	0	0	0	1	0	0	0	2	0	0	10	1	5	0	0	0	19	52	0	0	0	3	25	0	3	68
Out2721	Bacteria	unclassified	unclassified	unclassified	unclassified	unclassified	6	0	0	0	0	0	0	0	0	0	0	0	0	2	0	0	0	0	0	0	0	0	0	0	0	0	0	0	0	0	0	0	0	0	0	0	0	0	0	0	0	0	0
Out2722	Bacteria	Bacteroidetes	Bacteroidia	Bacteroidales	Bacteroidaceae	Bacteroides	15	0	0	0	0	0	0	0	0	0	0	0	0	0	0	0	0	0	0	0	0	0	0	0	0	0	0	0	0	1	0	0	0	0	0	0	0	0	0	0	0	0	0
Out2723	Bacteria	Nitrospinae	Nitrospinia	Nitrospinales	Nitrospinaceae	Nitrospina	5	0	0	0	0	2	0	0	0	0	0	0	0	0	0	0	0	0	0	1	0	0	0	0	0	0	0	0	0	0	0	0	0	0	0	0	0	0	0	0	0	0	0
Out2724	Bacteria	Proteobacteria	Gammaproteobacteria	Gammaproteobacteria_Incertae_Sedis	Unknown_Family	uncultured	6	0	0	0	0	0	0	0	0	0	0	0	0	0	0	0	0	0	0	0	0	0	0	0	0	0	0	0	0	0	0	0	0	0	0	0	0	0	0	0	0	0	0
Out2725	Bacteria	Bacteroidetes	Bacteroidia	unclassified	unclassified	unclassified	2	0	0	0	0	0	0	0	0	0	0	0	0	0	0	0	0	0	0	0	0	0	0	0	0	0	0	0	0	0	0	0	0	0	0	0	0	0	0	0	0	0	0
Out2727	Bacteria	Proteobacteria	Gammaproteobacteria	Cellvibrionales	Cellvibrionaceae	unclassified	4	0	0	0	0	0	0	0	0	0	0	0	0	0	0	0	0	0	0	0	0	0	0	0	0	0	0	0	0	0	0	0	0	1	0	0	0	0	0	0	0	0	0
Out2728	Bacteria	Proteobacteria	Gammaproteobacteria	Cellvibrionales	Halieaceae	unclassified	6	0	0	0	1	0	0	0	0	0	0	0	0	0	0	0	0	0	0	1	0	0	0	0	0	0	0	0	0	0	0	0	0	0	0	0	0	0	0	0	0	0	0
Out2729	Bacteria	Bacteroidetes	Rhodothermia	Rhodothermales	Rhodothermaceae	uncultured	1	0	0	0	0	0	0	0	0	0	0	0	0	0	0	0	0	0	0	0	0	0	0	0	0	0	0	0	0	0	0	0	0	0	0	0	0	0	0	0	0	0	0
Out273	Bacteria	Proteobacteria	Alphaproteobacteria	SAR11_clade	Clade_II	Clade_II_ge	4972	0	0	3	433	98	96	23	8	0	1	1	1	0	0	0	0	0	2	392	56	19	20	14	4	0	0	2	0	0	0	0	0	65	366	98	48	25	3	6	0	1	0
Out2730	Bacteria	Proteobacteria	Deltaproteobacteria	Myxococcales	Nannocystaceae	uncultured	5	0	0	0	0	0	0	0	0	0	0	0	1	0	0	0	0	0	0	0	0	0	0	0	0	0	0	0	0	0	0	1	0	0	0	0	0	0	0	0	0	0	0
Out2731	Bacteria	Proteobacteria	Gammaproteobacteria	unclassified	unclassified	unclassified	7	0	0	0	0	0	0	0	0	0	0	0	0	0	0	0	0	0	0	1	0	0	0	0	0	0	0	0	0	0	0	0	0	0	0	0	0	0	0	0	0	0	0
Out2732	Bacteria	Proteobacteria	Deltaproteobacteria	Bdellovibrionales	Bdellovibrionaceae	OM27_clade	2	0	0	0	1	0	0	0	0	0	0	0	0	0	0	0	0	0	0	0	0	0	0	0	0	0	0	0	0	0	0	0	0	1	0	0	0	0	0	0	0	0	0
Out2733	Bacteria	Bacteroidetes	Bacteroidia	Flavobacteriales	Flavobacteriaceae	Flavobacterium	10	0	0	0	0	0	0	0	0	0	0	0	0	0	0	0	0	0	0	0	0	0	0	0	0	0	0	0	0	0	0	0	0	0	0	0	0	0	0	0	0	0	0
Out2734	Bacteria	Actinobacteria	Actinobacteria	Corynebacteriales	Nocardiaceae	unclassified	6	0	0	0	0	0	0	0	0	0	0	0	0	0	0	0	0	0	0	0	0	1	1	1	1	0	0	0	0	0	0	0	0	0	0	1	0	1	0	0	0	0	0
Out2738	Bacteria	Proteobacteria	Alphaproteobacteria	Rhodobacterales	Rhodobacteraceae	Sulfitobacter	324	0	0	0	0	0	0	0	0	34	1	0	0	0	0	0	0	0	0	0	0	0	0	0	0	0	89	2	0	0	0	0	0	0	0	0	0	0	0	14	0	0	0
Out274	Bacteria	Actinobacteria	Nitriliruptoria	Euzebyales	Euzebyaceae	Euzebya	522	1	0	12	19	0	38	3	9	31	13	0	10	0	0	0	0	0	1	0	8	0	21	0	0	0	20	8	1	6	0	0	8	1	20	0	0	0	6	28	9	1	0
Out2740	Bacteria	Proteobacteria	Gammaproteobacteria	Enterobacteriales	Enterobacteriaceae	unclassified	2	0	0	0	0	0	0	0	0	0	0	0	0	0	0	0	0	0	0	0	0	0	0	0	0	0	0	0	0	0	0	0	0	0	0	0	0	0	0	0	0	0	0
Out2741	Bacteria	Proteobacteria	Gammaproteobacteria	Pseudomonadales	Moraxellaceae	Acinetobacter	240	0	0	0	0	0	0	0	0	0	0	0	0	0	0	0	0	0	0	0	0	0	0	0	0	0	0	0	0	0	0	0	0	0	0	0	0	0	0	0	0	0	0
Out2742	Bacteria	Firmicutes	Bacilli	Bacillales	unclassified	unclassified	2	0	0	0	0	0	0	0	0	0	0	0	0	0	0	0	0	0	0	0	0	0	0	0	0	0	0	0	0	0	0	0	0	0	0	0	0	0	0	0	0	0	0
Out2745	Bacteria	Proteobacteria	Gammaproteobacteria	Oceanospirillales	Alcanivoracaceae	Alcanivorax	1	0	0	0	0	0	0	0	0	0	0	0	0	0	0	0	0	0	0	0	0	0	0	0	0	0	0	0	0	0	0	0	0	0	0	0	0	0	0	0	0	0	0
Out2746	Bacteria	Proteobacteria	Alphaproteobacteria	unclassified	unclassified	unclassified	1	0	0	0	0	0	0	0	0	0	0	0	0	0	0	0	0	0	0	0	0	0	0	0	0	0	0	0	0	0	0	0	0	0	0	0	0	0	0	0	0	0	0
Out2748	Bacteria	Proteobacteria	Alphaproteobacteria	Rhizobiales	Rhizobiaceae	unclassified	3	0	0	0	0	0	0	0	0	0	0	0	0	0	0	0	0	0	0	0	0	0	0	0	0	0	0	0	0	0	0	0	0	0	0	0	0	0	0	0	0	0	0
Out275	Bacteria	Proteobacteria	Alphaproteobacteria	unclassified	unclassified	unclassified	229	1	2	0	7	1	1	0	4	0	0	1	0	3	0	0	9	4	2	6	51	0	0	1	0	0	0	1	1	11	1	0	1	1	82	1	0	0	0	0	0	0	0
Out2750	Bacteria	unclassified	unclassified	unclassified	unclassified	unclassified	1	0	0	0	0	0	0	0	0	0	0	0	0	0	0	0	0	0	0	0	0	0	0	0	0	0	0	0	0	0	0	0	0	0	0	0	0	0	0	0	0	0	0
Out2752	Bacteria	Acidobacteria	Subgroup_6	Subgroup_6_or	Subgroup_6_fa	Subgroup_6_ge	10	0	0	0	0	0	0	0	0	0	0	0	0	0	0	0	0	0	0	0	0	0	0	0	0	0	0	0	0	0	0	0	0	0	0	0	0	0	0	0	0	0	0
Out2753	Bacteria	Bacteroidetes	Bacteroidia	Flavobacteriales	Flavobacteriaceae	unclassified	2	0	0	0	0	0	0	0	0	0	0	0	0	0	0	0	0	0	0	0	0	0	0	0	0	0	0	0	0	0	0	0	0	0	0	0	0	0	0	0	0	0	0
Out2754	Bacteria	Proteobacteria	Gammaproteobacteria	unclassified	unclassified	unclassified	18	0	0	0	0	0	1	0	0	0	0	0	0	0	0	0	0	0	0	0	1	0	0	0	0	0	0	0	0	0	0	0	0	0	5	0	0	0	0	0	0	0	0
Out2755	Bacteria	Cyanobacteria	Oxyphotobacteria	Chloroplast	Chloroplast_fa	Chloroplast_ge	29	0	0	0	0	0	0	0	0	0	0	0	0	0	0	0	0	0	0	0	1	0	0	0	0	0	0	0	0	0	0	0	0	0	0	0	0	0	0	0	0	0	0
Out2756	Bacteria	Proteobacteria	Gammaproteobacteria	Oceanospirillales	Alcanivoracaceae	Alcanivorax	1	0	0	0	0	0	0	0	0	0	0	0	0	0	0	0	0	0	0	0	0	0	0	0	0	0	0	0	0	0	0	0	0	0	0	0	0	0	0	0	0	0	0
Out2757	Bacteria	Proteobacteria	Gammaproteobacteria	Oceanospirillales	Alcanivoracaceae	Alcanivorax	2	0	0	0	0	0	0	0	0	0	0	0	0	0	0	0	0	0	0	0	0	0	0	0	0	0	0	0	0	0	0	0	0	0	0	0	0	0	0	0	0	0	0
Out2758	Bacteria	Deinococcus-Thermus	Deinococci	Deinococcales	Deinococcaceae	Deinococcus	1	0	0	0	0	0	0	0	0	0	0	0	0	0	0	0	0	0	0	0	0	0	0	0	0	0	0	0	0	0	0	0	0	0	0	0	0	0	0	0	0	0	0
Out276	Bacteria	Actinobacteria	Actinobacteria	Frankiales	unclassified	unclassified	399	41	18	30	0	0	0	0	0	0	1	0	0	0	0	0	24	19	29	0	0	0	0	0	0	0	0	0	0	0	12	7	19	1	0	0	0	0	0	0	0	0	0
Out2760	Bacteria	Proteobacteria	Alphaproteobacteria	unclassified	unclassified	unclassified	186	3	2	28	24	1	0	0	0	0	0	0	0	0	0	0	1	0	9	1	0	0	0	0	0	0	0	0	0	0	0	0	1	8	11	0	0	0	0	0	0	0	0
Out2761	Bacteria	Chloroflexi	unclassified	unclassified	unclassified	unclassified	2	0	0	0	0	0	1	0	0	0	0	0	0	0	0	0	0	0	0	0	0	0	0	0	0	0	0	0	0	0	0	0	0	0	0	0	0	0	0	0	0	0	0
Out2762	Bacteria	unclassified	unclassified	unclassified	unclassified	unclassified	1	0	0	0	0	0	0	0	0	0	0	0	0	0	0	0	0	0	0	0	0	1	0	0	0	0	0	0	0	0	0	0	0	0	0	0	0	0	0	0	0	0	0
Out2763	Bacteria	Firmicutes	Bacilli	Bacillales	unclassified	unclassified	1	0	0	0	0	0	0	0	0	0	0	0	0	0	0	0	0	0	0	0	0	0	0	0	0	0	0	0	0	0	0	0	0	0	0	0	0	0	0	0	0	0	0
Out2765	Bacteria	Proteobacteria	Alphaproteobacteria	Rhizobiales	unclassified	unclassified	2	0	0	0	0	0	0	0	0	0	0	0	0	0	0	0	0	0	0	0	0	0	0	0	0	0	0	0	0	0	0	0	0	0	0	0	0	0	0	0	0	0	0
Out2767	Bacteria	Proteobacteria	Gammaproteobacteria	Pseudomonadales	Moraxellaceae	Acinetobacter	1	0	0	0	0	0	0	0	0	0	0	0	0	0	0	0	0	0	0	0	0	0	0	0	0	0	0	0	0	0	0	0	0	0	0	0	0	0	0	0	0	0	0
Out2768	Bacteria	unclassified	unclassified	unclassified	unclassified	unclassified	2	0	0	0	0	0	0	0	0	0	0	0	0	0	0	0	0	0	0	0	0	0	0	0	0	0	0	0	0	0	0	0	0	0	0	0	0	0	0	0	0	0	0
Out2769	Bacteria	Firmicutes	Clostridia	Clostridiales	Peptostreptococcaceae	unclassified	5	0	0	0	0	0	0	0	0	0	0	0	0	0	0	0	0	0	0	0	0	0	0	0	0	0	0	0	0	0	0	0	0	0	0	0	0	0	0	0	0	0	0
Out277	Bacteria	Proteobacteria	Gammaproteobacteria	Alteromonadales	Idiomarinaceae	Idiomarina	412	4	2	0	0	0	5	9	10	3	1	1	2	13	14	5	6	2	1	5	3	0	0	4	6	0	1	0	0	7	2	1	5	0	11	9	9	3	0	3	6	0	0
Out2770	Bacteria	Cyanobacteria	Oxyphotobacteria	Chloroplast	Chloroplast_fa	Chloroplast_ge	4	0	0	0	0	0	0	0	0	0	0	0	0	0	0	0	0	0	0	0	0	0	0	0	0	0	0	0	0	0	0	0	0	0	0	0	0	0	0	0	0	0	0
Out2771	Bacteria	Chloroflexi	Dehalococcoidia	SAR202_clade	SAR202_clade_fa	SAR202_clade_ge	26	0	0	0	0	0	9	0	0	0	0	0	0	0	0	0	0	0	0	0	0	0	0	0	0	0	0	0	0	0	0	0	0	0	0	1	0	0	0	0	0	0	0
Out2772	Bacteria	Actinobacteria	Thermoleophilia	Solirubrobacterales	Solirubrobacteraceae	Solirubrobacter	5	0	0	0	0	0	0	0	0	0	0	0	5	0	0	0	0	0	0	0	0	0	0	0	0	0	0	0	0	0	0	0	0	0	0	0	0	0	0	0	0	0	0
Out2774	Bacteria	Firmicutes	Clostridia	Clostridiales	unclassified	unclassified	7	0	0	0	0	0	0	0	0	0	0	0	0	0	0	0	0	0	0	0	0	0	0	0	0	0	0	0	0	0	0	0	0	0	0	0	0	0	0	0	0	1	0
Out2775	Bacteria	Proteobacteria	Deltaproteobacteria	Bdellovibrionales	Bdellovibrionaceae	Bdellovibrio	7	0	0	0	0	0	0	0	0	0	0	0	7	0	0	0	0	0	0	0	0	0	0	0	0	0	0	0	0	0	0	0	0	0	0	0	0	0	0	0	0	0	0
Out2776	Bacteria	Bacteroidetes	Bacteroidia	Chitinophagales	Chitinophagaceae	unclassified	3	0	0	0	0	0	0	0	0	0	0	0	3	0	0	0	0	0	0	0	0	0	0	0	0	0	0	0	0	0	0	0	0	0	0	0	0	0	0	0	0	0	0
Out2777	Bacteria	unclassified	unclassified	unclassified	unclassified	unclassified	5	0	0	0	0	0	0	0	0	0	0	0	5	0	0	0	0	0	0	0	0	0	0	0	0	0	0	0	0	0	0	0	0	0	0	0	0	0	0	0	0	0	0
Out2778	Bacteria	Proteobacteria	Gammaproteobacteria	Cellvibrionales	Halieaceae	unclassified	5	0	0	0	0	1	0	0	0	0	0	0	0	0	0	0	0	0	0	0	0	0	0	0	0	0	0	0	0	0	0	0	0	0	0	1	0	0	0	0	0	0	0
Out2779	Bacteria	unclassified	unclassified	unclassified	unclassified	unclassified	3	0	0	0	0	0	0	0	0	0	0	0	0	0	0	0	0	0	0	0	0	0	0	0	0	0	0	0	0	0	0	0	0	1	0	0	0	0	0	0	0	0	0
Out278	Bacteria	Proteobacteria	Gammaproteobacteria	unclassified	unclassified	unclassified	474	0	0	0	1	0	0	31	0	5	5	50	0	1	0	0	0	0	0	0	0	0	0	282	18	0	80	1	0	0	0	0	0	0	0	0	0	0	0	0	0	0	0
Out2780	Bacteria	unclassified	unclassified	unclassified	unclassified	unclassified	5	0	0	1	0	0	0	0	0	0	0	0	0	0	0	0	0	0	0	0	0	0	0	0	0	0	0	0	0	0	0	0	0	0	0	0	0	0	0	0	0	0	0
Out2781	Bacteria	Proteobacteria	Gammaproteobacteria	Betaproteobacteriales	Burkholderiaceae	unclassified	74	0	0	0	0	0	0	0	0	0	0	0	0	0	0	3	0	0	0	0	0	0	0	0	0	0	0	0	0	0	0	0	0	0	0	0	0	6	0	0	0	0	0
Out2782	Bacteria	Proteobacteria	Gammaproteobacteria	Betaproteobacteriales	Burkholderiaceae	Aquincola	2	0	0	0	0	0	0	0	0	0	0	0	0	0	0	0	0	0	0	0	0	2	0	0	0	0	0	0	0	0	0	0	0	0	0	0	0	0	0	0	0	0	0
Out2783	Bacteria	Proteobacteria	Deltaproteobacteria	unclassified	unclassified	unclassified	6	0	0	0	0	0	0	1	0	0	0	0	0	0	0	0	0	0	0	0	0	1	0	2	0	0	0	0	0	0	0	0	0	0	0	0	0	0	0	0	0	0	0
Out2784	Bacteria	unclassified	unclassified	unclassified	unclassified	unclassified	7	0	0	0	0	1	3	0	0	0	0	0	0	0	0	0	0	0	0	0	0	0	0	0	0	0	0	0	0	0	0	0	0	0	0	0	0	0	0	0	0	0	0
Out2785	Bacteria	Acidobacteria	Acidobacteriia	Solibacterales	Solibacteraceae_	unclassified	3	0	0	0	0	0	1	0	0	0	0	0	0	0	0	0	0	0	0	0	0	1	0	0	0	0	0	0	0	0	0	0	0	0	0	0	0	0	0	0	0	0	0
Out2786	Bacteria	Proteobacteria	unclassified	unclassified	unclassified	unclassified	3	0	0	0	0	0	0	0	0	0	0	0	0	0	0	0	0	0	0	0	0	0	0	0	0	0	0	0	0	0	0	0	0	0	0	0	0	0	0	0	0	0	0
Out2787	Bacteria	unclassified	unclassified	unclassified	unclassified	unclassified	10	0	0	0	0	0	0	0	0	0	0	0	0	0	0	0	0	0	0	0	0	0	0	0	0	0	0	0	0	0	0	0	0	0	0	0	0	0	0	0	0	0	0
Out2788	Bacteria	unclassified	unclassified	unclassified	unclassified	unclassified	5	0	0	1	0	0	0	0	0	0	0	0	0	0	0	0	1	0	1	0	0	0	0	0	0	0	0	0	0	0	0	0	0	0	0	0	0	0	0	0	0	0	0
Out279	Bacteria	Proteobacteria	Alphaproteobacteria	Rhizobiales	Rhizobiaceae	Aurantimonas	460	0	1	4	101	5	15	0	0	0	2	8	0	2	0	0	0	0	4	2	14	6	7	4	3	0	0	4	2	3	0	0	2	4	57	2	0	14	1	0	3	2	0
Out2790	Bacteria	unclassified	unclassified	unclassified	unclassified	unclassified	3	0	0	0	0	0	3	0	0	0	0	0	0	0	0	0	0	0	0	0	0	0	0	0	0	0	0	0	0	0	0	0	0	0	0	0	0	0	0	0	0	0	0
Out2791	Bacteria	Proteobacteria	Alphaproteobacteria	Rhizobiales	unclassified	unclassified	43	0	0	0	0	0	0	0	0	0	0	0	0	0	13	0	0	0	0	0	0	0	1	0	0	0	0	0	0	0	0	0	0	0	0	0	0	0	0	0	0	1	0
Out2792	Bacteria	Proteobacteria	Deltaproteobacteria	Myxococcales	bacteriap25	bacteriap25_ge	2	0	0	0	0	0	2	0	0	0	0	0	0	0	0	0	0	0	0	0	0	0	0	0	0	0	0	0	0	0	0	0	0	0	0	0	0	0	0	0	0	0	0
Out2793	Bacteria	Proteobacteria	Gammaproteobacteria	Steroidobacterales	Woeseiaceae	Woeseia	31	0	0	0	0	1	3	5	0	0	0	1	0	0	0	0	0	0	0	0	0	0	0	0	0	0	0	0	0	0	0	0	0	0	0	0	0	0	0	0	0	0	0
Out2794	Bacteria	unclassified	unclassified	unclassified	unclassified	unclassified	4	0	0	0	0	0	1	0	0	0	0	0	0	0	0	0	0	0	0	0	0	0	0	0	0	0	0	0	0	0	0	0	0	0	0	0	0	0	0	0	0	0	0
Out2795	Bacteria	Proteobacteria	Deltaproteobacteria	unclassified	unclassified	unclassified	3	0	0	0	0	0	0	0	0	0	0	0	0	0	0	0	0	0	0	0	0	0	0	0	0	0	0	0	0	0	0	0	0	0	0	0	0	0	0	0	0	0	0
Out2796	Bacteria	Proteobacteria	unclassified	unclassified	unclassified	unclassified	3	0	0	1	0	0	0	0	0	0	0	0	0	0	0	0	0	0	0	0	0	0	0	0	0	0	0	0	0	0	0	0	0	0	0	1	0	0	0	0	0	0	0
Out2797	Bacteria	Proteobacteria	Gammaproteobacteria	Salinisphaerales	Solimonadaceae	Solimonas	6	0	0	0	0	0	0	0	0	1	0	0	0	0	0	0	0	2	0	0	0	0	0	0	0	0	0	0	0	0	0	2	0	0	0	0	0	0	0	0	0	0	0
Out2798	Bacteria	Bacteroidetes	Bacteroidia	Chitinophagales	Saprospiraceae	unclassified	9	1	0	0	0	0	0	0	0	0	0	0	0	0	0	0	0	1	1	0	0	0	0	0	0	0	0	0	0	0	0	1	2	0	0	0	0	0	0	0	0	0	0
Out2799	Bacteria	Proteobacteria	Alphaproteobacteria	Sphingomonadales	Sphingomonadaceae	Sphingopyxis	74	0	0	1	0	0	1	0	0	0	0	0	0	1	15	12	0	0	2	0	0	0	0	0	0	0	0	2	4	0	0	0	0	0	0	2	0	0	0	0	0	0	23
Out28	Bacteria	Proteobacteria	Gammaproteobacteria	Alteromonadales	Marinobacteraceae	Marinobacter	16484	5	15	2	19	6	20	36	6	0	17	19	10	40	113	11	4	28	3	10	0	10	1	8	16	12	0	15	2	30	2	12	0	12	12	60	7	31	7	4	5	11	23
Out280	Bacteria	Proteobacteria	Alphaproteobacteria	unclassified	unclassified	unclassified	786	0	0	2	51	8	26	14	4	0	0	2	0	0	0	0	0	0	0	36	5	1	4	3	1	4	0	0	0	0	0	1	0	16	29	15	14	17	1	0	1	0	0
Out2800	Bacteria	unclassified	unclassified	unclassified	unclassified	unclassified	4	0	0	0	0	0	0	0	0	0	0	0	4	0	0	0	0	0	0	0	0	0	0	0	0	0	0	0	0	0	0	0	0	0	0	0	0	0	0	0	0	0	0
Out2801	Bacteria	Acidobacteria	Subgroup_6	Subgroup_6_or	Subgroup_6_fa	Subgroup_6_ge	11	0	0	0	0	1	5	0	0	0	0	0	0	0	0	0	0	0	0	0	0	0	0	0	0	0	0	0	0	0	0	0	0	0	0	0	0	0	0	0	0	0	0
Out2802	Bacteria	Actinobacteria	Actinobacteria	unclassified	unclassified	unclassified	14	0	0	0	0	0	0	0	0	0	0	0	0	0	0	0	0	0	0	0	0	0	0	0	0	0	0	0	0	0	0	0	0	0	0	0	0	0	0	0	0	1	11
Out2803	Bacteria	Firmicutes	Bacilli	Bacillales	Staphylococcaceae	Staphylococcus	1758	0	0	0	0	1	0	8	3	1	8	7	1	2	31	2	0	0	0	2	3	0	0	1	5	24	3	9	1	9	1	0	1	0	4	2	0	0	1	64	1	3	19
Out2804	Bacteria	Proteobacteria	Alphaproteobacteria	Caulobacterales	Hyphomonadaceae	Maricaulis	4	0	0	0	0	0	0	0	0	0	0	0	1	0	0	0	0	0	0	0	0	0	0	0	0	0	0	0	0	0	0	0	0	0	0	0	0	0	0	0	3	0	0
Out2805	Bacteria	Bacteroidetes	Bacteroidia	Flavobacteriales	Flavobacteriaceae	unclassified	2	0	0	0	0	0	0	0	0	0	0	0	0	0	0	0	0	0	0	0	0	0	0	0	0	0	0	0	0	0	0	0	1	0	0	0	0	0	0	0	0	0	0
Out2806	Bacteria	Bacteroidetes	Bacteroidia	Chitinophagales	Chitinophagaceae	Ferruginibacter	3	0	0	0	0	0	0	0	0	0	0	0	3	0	0	0	0	0	0	0	0	0	0	0	0	0	0	0	0	0	0	0	0	0	0	0	0	0	0	0	0	0	0
Out2807	Bacteria	Proteobacteria	Gammaproteobacteria	Cellvibrionales	unclassified	unclassified	9	0	0	0	0	0	0	0	0	0	0	0	0	0	0	0	0	0	0	0	0	1	0	0	0	0	0	0	0	0	0	0	0	0	0	0	0	0	2	0	0	0	0
Out2808	Bacteria	Proteobacteria	Deltaproteobacteria	Bdellovibrionales	Bdellovibrionaceae	OM27_clade	2	0	0	0	0	0	0	0	0	0	0	0	0	0	0	0	0	0	0	0	0	0	0	0	0	0	0	0	0	0	0	0	0	0	0	0	0	0	0	0	0	0	0
Out2809	Bacteria	Cyanobacteria	Oxyphotobacteria	Nostocales	Nostocaceae	unclassified	1	0	0	0	0	0	0	0	0	0	0	0	0	0	0	0	0	0	0	0	0	0	0	0	0	0	0	0	0	0	0	0	0	0	0	0	0	0	0	0	0	0	0
Out281	Bacteria	Proteobacteria	Alphaproteobacteria	SAR11_clade	Clade_III	Clade_III_ge	391	16	9	5	0	0	0	0	0	0	0	0	0	0	0	0	12	6	5	0	0	0	0	0	0	0	0	0	0	0	7	11	13	2	0	0	0	0	0	0	0	0	0
Out2810	Bacteria	Proteobacteria	Gammaproteobacteria	Betaproteobacteriales	Burkholderiaceae	Burkholderia-Caballeronia-Paraburkholderia	44	0	0	0	0	0	0	0	0	0	0	0	0	0	0	0	0	0	0	0	0	0	0	1	0	0	0	1	0	0	0	0	0	0	0	0	0	0	0	0	0	0	0
Out2811	Bacteria	Actinobacteria	Actinobacteria	Propionibacteriales	Nocardioidaceae	Marmoricola	144	0	0	0	0	0	0	0	0	0	0	0	46	0	0	0	0	0	0	0	0	0	0	0	0	0	0	0	0	12	0	0	0	0	0	0	0	6	0	0	0	0	0
Out2813	Bacteria	unclassified	unclassified	unclassified	unclassified	unclassified	5	0	0	1	0	0	0	0	0	0	0	0	0	0	0	0	0	0	0	0	0	0	0	0	0	0	0	0	0	0	0	0	1	0	0	0	0	0	0	0	0	0	0
Out2814	Bacteria	Firmicutes	Clostridia	Clostridiales	Lachnospiraceae	Lachnoanaerobaculum	6	0	0	0	0	0	0	0	0	0	0	0	0	0	0	0	0	0	0	0	0	0	0	0	0	0	0	0	0	0	0	0	0	0	0	0	0	0	0	6	0	0	0
Out2816	Bacteria	unclassified	unclassified	unclassified	unclassified	unclassified	5	0	0	0	2	0	0	0	0	0	0	0	0	0	0	0	0	0	0	0	0	0	0	0	0	0	0	0	0	0	0	0	0	0	1	0	0	0	0	0	0	0	0
Out2817	Bacteria	Acidobacteria	Subgroup_6	Subgroup_6_or	Subgroup_6_fa	Subgroup_6_ge	18	0	0	0	0	0	0	0	0	0	0	0	0	0	0	0	0	0	0	0	0	0	0	0	0	0	0	0	0	0	0	0	0	0	0	0	0	0	0	0	0	0	0
Out2818	Bacteria	Verrucomicrobia	Verrucomicrobiae	Opitutales	Puniceicoccaceae	Puniceicoccus	4	0	0	0	0	0	0	0	0	0	0	0	0	0	0	0	0	0	0	0	0	0	0	0	0	0	0	0	0	0	0	0	0	0	0	0	2	0	0	0	0	0	0
Out2819	Bacteria	Proteobacteria	Gammaproteobacteria	Alteromonadales	Colwelliaceae	unclassified	3	0	0	0	0	0	0	0	0	0	0	0	0	0	0	0	0	0	0	0	0	0	0	0	0	0	0	0	0	0	0	0	0	0	0	0	0	0	0	0	0	0	0
Out282	Bacteria	Proteobacteria	Gammaproteobacteria	unclassified	unclassified	unclassified	305	0	0	0	1	0	293	0	7	0	1	0	1	0	0	0	0	0	0	0	0	0	2	0	0	0	0	0	0	0	0	0	0	0	0	0	0	0	0	0	0	0	0
Out2820	Bacteria	Acidobacteria	unclassified	unclassified	unclassified	unclassified	2	0	0	0	0	0	0	0	0	0	0	0	0	0	0	0	0	0	0	0	0	1	0	0	0	0	0	0	0	0	0	0	0	0	0	0	0	0	0	0	0	0	0
Out2821	Bacteria	Proteobacteria	Alphaproteobacteria	Caulobacterales	Hyphomonadaceae	unclassified	6	0	0	0	0	0	0	0	0	0	0	0	0	0	0	0	1	0	0	0	0	0	0	0	0	0	0	0	0	0	0	0	0	0	0	0	0	0	0	0	1	0	0
Out2822	Bacteria	Proteobacteria	Gammaproteobacteria	unclassified	unclassified	unclassified	3	0	0	0	0	0	0	0	0	0	0	0	0	0	0	0	0	0	0	0	0	0	0	0	0	0	0	0	0	0	0	0	0	0	0	0	0	0	0	0	0	0	0
Out2823	Bacteria	Proteobacteria	Gammaproteobacteria	unclassified	unclassified	unclassified	3	0	0	0	0	0	0	0	0	0	1	0	0	0	0	0	0	0	0	0	0	0	0	0	0	0	0	0	0	0	0	0	0	0	0	0	0	0	0	0	1	0	0
Out2824	Bacteria	Cyanobacteria	Oxyphotobacteria	unclassified	unclassified	unclassified	2	0	0	0	0	0	0	0	0	0	0	0	0	0	0	0	0	0	0	1	0	0	0	0	0	0	0	0	0	0	0	0	0	0	0	0	0	0	0	0	0	0	0
Out2825	Bacteria	Proteobacteria	Gammaproteobacteria	unclassified	unclassified	unclassified	5	0	0	0	0	0	0	0	0	0	0	0	0	0	0	0	0	0	0	1	0	0	0	0	0	0	0	2	0	0	0	0	0	1	0	0	0	0	0	0	0	0	0
Out2826	Bacteria	Proteobacteria	Alphaproteobacteria	unclassified	unclassified	unclassified	2	0	0	0	0	0	0	0	0	0	0	0	0	0	0	0	0	1	0	0	0	0	0	0	0	0	0	0	0	0	0	0	0	0	0	0	0	0	0	0	0	0	0
Out2827	Bacteria	Verrucomicrobia	Verrucomicrobiae	Verrucomicrobiales	unclassified	unclassified	12	0	0	0	0	0	0	0	0	0	0	0	0	0	0	0	0	0	0	1	0	0	0	0	0	0	0	0	0	0	0	1	0	0	0	0	0	0	0	0	0	0	0
Out2829	Bacteria	Proteobacteria	Deltaproteobacteria	Bdellovibrionales	Bacteriovoracaceae	Peredibacter	1	0	0	0	0	0	0	0	0	0	0	1	0	0	0	0	0	0	0	0	0	0	0	0	0	0	0	0	0	0	0	0	0	0	0	0	0	0	0	0	0	0	0
Out283	Bacteria	Proteobacteria	Deltaproteobacteria	Bdellovibrionales	Bdellovibrionaceae	OM27_clade	276	0	0	0	0	6	0	0	3	0	0	0	0	0	0	7	0	0	0	0	0	0	0	13	0	0	0	0	0	0	0	0	0	0	0	1	29	0	0	0	0	0	0
Out2831	Bacteria	unclassified	unclassified	unclassified	unclassified	unclassified	2	0	0	0	0	0	0	0	0	0	0	0	0	0	0	0	0	0	0	0	0	0	0	0	0	0	0	0	0	0	0	0	0	0	0	0	0	0	0	0	0	0	0
Out2832	Bacteria	unclassified	unclassified	unclassified	unclassified	unclassified	5	0	0	2	0	0	0	0	0	0	0	0	0	0	0	0	0	0	0	0	0	0	0	0	0	0	0	0	0	0	0	0	0	1	0	0	0	0	0	0	0	0	0
Out2833	Bacteria	Proteobacteria	Alphaproteobacteria	Rhodobacterales	Rhodobacteraceae	unclassified	92	0	0	0	0	0	0	0	0	0	0	0	0	0	0	0	0	0	0	0	0	0	0	0	0	0	0	0	0	0	0	0	0	0	0	0	0	0	0	0	0	0	0
Out2835	Bacteria	Planctomycetes	Planctomycetacia	Pirellulales	Pirellulaceae	unclassified	6	0	0	0	0	1	0	0	0	2	0	0	0	0	0	0	0	0	0	0	0	0	0	0	0	0	0	0	0	0	0	0	0	0	0	0	0	0	0	0	0	0	0
Out2836	Bacteria	Cyanobacteria	Oxyphotobacteria	unclassified	unclassified	unclassified	95	4	8	0	1	0	0	0	0	0	0	1	0	0	0	0	3	1	1	3	0	0	0	0	0	0	0	0	0	0	3	4	9	2	0	0	0	0	0	0	0	0	0
Out2837	Bacteria	Proteobacteria	Gammaproteobacteria	unclassified	unclassified	unclassified	9	0	0	0	0	0	0	2	1	0	0	0	0	0	0	0	0	0	0	0	0	1	0	0	0	0	0	0	0	0	0	0	0	0	0	0	0	0	0	0	0	0	0
Out2838	Bacteria	Bacteroidetes	Bacteroidia	Chitinophagales	Saprospiraceae	unclassified	5	0	0	0	0	0	0	0	0	0	0	0	0	0	0	0	0	0	0	0	0	0	0	0	1	0	0	0	0	0	0	0	0	0	0	0	0	4	0	0	0	0	0
Out2839	Bacteria	unclassified	unclassified	unclassified	unclassified	unclassified	6	0	0	0	0	0	1	0	0	0	0	0	0	0	0	0	0	0	0	0	0	0	0	0	0	0	0	2	0	0	0	0	0	0	0	0	0	3	0	0	0	0	0
Out284	Bacteria	Bacteroidetes	Rhodothermia	Balneolales	Balneolaceae	unclassified	377	0	0	0	0	0	0	0	0	0	50	49	22	0	0	3	1	0	0	0	1	0	0	0	0	0	0	74	1	0	0	0	0	0	0	0	0	0	0	0	11	12	0
Out2840	Bacteria	Planctomycetes	Planctomycetacia	Planctomycetales	unclassified	unclassified	2	0	0	0	0	0	0	0	0	0	0	0	0	0	0	0	0	0	0	0	0	0	0	0	0	0	0	0	0	0	0	0	0	0	0	0	0	2	0	0	0	0	0
Out2841	Bacteria	Bacteroidetes	Bacteroidia	Flavobacteriales	Cryomorphaceae	uncultured	4	0	0	0	0	0	0	0	0	0	0	0	0	0	0	0	0	0	0	0	0	0	2	0	0	0	0	0	0	0	0	0	0	0	0	1	0	0	0	0	0	0	0
Out2842	Bacteria	Bacteroidetes	Bacteroidia	Chitinophagales	Saprospiraceae	Aureispira	7	0	0	0	0	0	3	0	0	0	0	1	0	0	0	0	0	0	0	0	0	1	0	0	0	0	0	0	0	0	0	0	0	0	0	0	0	0	0	0	0	0	0
Out2843	Bacteria	Proteobacteria	Deltaproteobacteria	Myxococcales	unclassified	unclassified	5	0	0	0	0	0	0	2	0	0	0	0	0	0	0	0	0	0	0	0	0	0	0	0	0	0	0	0	0	0	0	0	0	0	0	0	0	0	0	0	0	0	0
Out2844	Bacteria	unclassified	unclassified	unclassified	unclassified	unclassified	7	0	0	2	1	0	0	0	0	0	0	0	0	0	0	0	0	0	0	0	0	0	0	0	0	0	0	0	0	0	0	0	0	1	0	0	0	0	0	0	0	0	0
Out2845	Bacteria	Proteobacteria	Gammaproteobacteria	Betaproteobacteriales	Burkholderiaceae	unclassified	1	0	0	0	0	0	0	0	0	0	0	0	0	0	0	0	0	0	0	0	0	0	0	0	0	0	0	0	0	0	0	0	0	0	0	0	0	0	0	0	0	0	0
Out2847	Bacteria	Proteobacteria	Gammaproteobacteria	Xanthomonadales	Xanthomonadaceae	Stenotrophomonas	1	0	0	0	0	0	0	0	0	0	0	0	0	0	0	0	0	0	0	0	0	0	0	0	0	0	0	0	0	0	0	0	0	0	0	0	0	0	0	0	0	0	0
Out2848	Bacteria	Proteobacteria	Alphaproteobacteria	SAR11_clade	Clade_I	Clade_Ib	9	0	0	0	0	0	0	0	0	0	0	0	0	0	0	0	0	0	0	0	0	0	0	0	0	0	0	0	0	0	0	0	0	0	0	0	0	0	0	0	0	0	0
Out2849	Bacteria	Proteobacteria	Gammaproteobacteria	Betaproteobacteriales	Burkholderiaceae	Janthinobacterium	2	0	0	0	0	0	0	0	0	0	0	0	0	0	0	0	0	0	0	0	0	0	0	0	0	0	0	0	0	0	0	0	0	0	0	0	0	0	0	0	0	0	0
Out285	Bacteria	unclassified	unclassified	unclassified	unclassified	unclassified	1506	0	0	0	0	11	35	14	3	0	0	0	0	0	0	0	0	0	0	0	2	15	4	2	0	0	11	0	0	0	0	0	0	0	253	16	25	23	1	0	0	0	0
Out2850	Bacteria	Proteobacteria	Gammaproteobacteria	Oceanospirillales	Alcanivoracaceae	Alcanivorax	22	0	0	0	0	0	0	0	0	0	0	0	0	0	0	0	0	0	0	0	0	0	0	0	0	0	0	0	0	0	0	0	0	0	0	0	0	0	0	0	0	0	0
Out2851	Bacteria	Proteobacteria	Gammaproteobacteria	Pseudomonadales	Moraxellaceae	Acinetobacter	5	0	0	0	0	0	0	0	0	0	0	0	0	0	0	0	0	0	0	0	0	0	0	0	0	0	0	0	0	0	0	0	0	0	0	0	0	0	0	0	0	0	0
Out2852	Bacteria	Proteobacteria	Gammaproteobacteria	Oceanospirillales	Alcanivoracaceae	Alcanivorax	1	0	0	0	0	0	0	0	0	0	0	0	0	0	0	0	0	0	0	0	0	0	0	0	0	0	0	0	0	0	0	0	0	0	0	0	0	0	0	0	0	0	0
Out2853	Bacteria	Proteobacteria	Alphaproteobacteria	SAR11_clade	Clade_II	Clade_II_ge	52	0	0	1	4	1	0	1	3	0	0	0	0	0	0	0	0	0	0	2	0	0	0	0	1	0	0	0	0	0	0	0	0	0	2	0	0	1	0	0	0	0	0
Out2854	Bacteria	Proteobacteria	Gammaproteobacteria	Xanthomonadales	Xanthomonadaceae	Stenotrophomonas	7	0	0	0	0	0	0	0	0	0	0	0	0	0	0	0	0	0	0	0	0	0	0	0	1	0	0	0	0	0	0	0	0	0	0	0	0	0	0	0	0	0	0
Out2855	Bacteria	Bacteroidetes	Bacteroidia	Flavobacteriales	unclassified	unclassified	46	0	0	0	0	0	0	0	0	0	0	0	0	0	0	0	0	0	0	0	0	0	0	0	0	0	0	0	0	0	0	0	0	0	0	0	0	0	0	0	0	0	0
Out2856	Bacteria	Bacteroidetes	Bacteroidia	Flavobacteriales	Flavobacteriaceae	unclassified	1	0	0	0	0	0	0	0	0	0	0	0	0	0	0	0	0	0	0	0	0	0	0	0	0	0	0	0	0	0	0	0	0	0	0	0	0	0	0	0	0	0	0
Out2857	Bacteria	Proteobacteria	Alphaproteobacteria	Sphingomonadales	Sphingomonadaceae	Erythrobacter	9	0	0	0	0	0	0	0	0	0	0	0	3	0	0	0	0	0	0	0	0	0	0	0	0	0	0	1	0	0	0	0	0	0	0	0	0	0	0	0	0	0	0
Out2858	Bacteria	Acidobacteria	Subgroup_6	Subgroup_6_or	Subgroup_6_fa	Subgroup_6_ge	8	0	0	0	0	0	0	0	0	0	0	0	0	0	0	0	0	0	0	0	0	0	0	0	0	0	0	0	0	0	0	0	0	0	0	0	0	0	0	0	0	0	0
Out2859	Bacteria	Proteobacteria	Gammaproteobacteria	Cellvibrionales	Cellvibrionaceae	Aestuariicella	5	0	0	0	0	0	0	0	0	0	0	0	0	0	0	0	0	0	0	0	0	0	0	0	0	0	0	0	0	0	0	0	0	0	0	0	0	0	0	0	0	0	0
Out286	Bacteria	Bacteroidetes	unclassified	unclassified	unclassified	unclassified	292	0	0	0	1	2	3	3	0	8	3	0	3	0	27	5	1	1	0	0	1	1	0	1	13	0	0	2	0	0	0	1	0	0	0	2	0	40	1	0	0	1	11
Out2861	Bacteria	unclassified	unclassified	unclassified	unclassified	unclassified	8	0	0	0	0	0	0	0	0	0	0	0	0	0	0	0	0	0	0	0	0	0	0	0	0	0	0	0	0	0	0	0	0	0	0	0	0	7	0	0	0	0	0
Out2863	Bacteria	Chloroflexi	unclassified	unclassified	unclassified	unclassified	5	0	0	0	0	0	0	0	0	0	0	1	0	0	0	0	0	0	0	0	0	0	0	0	0	0	0	1	0	0	0	0	0	0	0	0	0	0	0	0	0	2	0
Out2864	Bacteria	unclassified	unclassified	unclassified	unclassified	unclassified	12	0	0	0	1	1	1	0	0	0	0	0	0	0	0	0	0	0	0	2	0	0	0	0	0	0	0	0	0	0	0	0	0	1	0	0	0	0	0	0	0	0	0
Out2865	Bacteria	Proteobacteria	Alphaproteobacteria	Rhizobiales	Rhizobiaceae	Aminobacter	22	0	0	0	0	0	0	0	0	0	0	0	22	0	0	0	0	0	0	0	0	0	0	0	0	0	0	0	0	0	0	0	0	0	0	0	0	0	0	0	0	0	0
Out2866	Bacteria	Actinobacteria	Thermoleophilia	Solirubrobacterales	Solirubrobacteraceae	Solirubrobacter	5	0	0	0	0	0	0	0	0	0	0	0	5	0	0	0	0	0	0	0	0	0	0	0	0	0	0	0	0	0	0	0	0	0	0	0	0	0	0	0	0	0	0
Out2867	Bacteria	Cyanobacteria	Oxyphotobacteria	Chloroplast	Chloroplast_fa	Chloroplast_ge	2	0	0	0	0	1	0	0	0	0	0	0	0	0	0	0	0	0	0	0	0	0	0	0	0	0	0	0	0	0	0	0	0	0	0	0	0	0	0	0	0	0	0
Out2868	Bacteria	Bacteroidetes	unclassified	unclassified	unclassified	unclassified	3	0	0	0	0	0	0	0	0	0	0	0	3	0	0	0	0	0	0	0	0	0	0	0	0	0	0	0	0	0	0	0	0	0	0	0	0	0	0	0	0	0	0
Out2869	Bacteria	Actinobacteria	Actinobacteria	Streptosporangiales	Nocardiopsaceae	unclassified	4	0	0	0	0	0	0	0	0	0	0	0	0	0	0	0	0	0	0	0	0	0	0	0	0	0	4	0	0	0	0	0	0	0	0	0	0	0	0	0	0	0	0
Out287	Bacteria	Proteobacteria	Alphaproteobacteria	Rhizobiales	Stappiaceae	Stappia	338	0	0	0	5	0	4	0	0	1	12	15	16	1	52	4	0	2	0	0	0	0	5	3	0	0	5	14	2	0	1	0	0	0	0	0	0	0	0	0	2	3	0
Out2870	Bacteria	Actinobacteria	Actinobacteria	Micrococcales	Cellulomonadaceae	Oerskovia	17	0	0	0	0	0	0	0	0	0	0	0	0	0	0	0	0	0	0	0	0	0	0	0	0	0	0	0	0	0	0	0	0	0	0	0	0	0	2	1	0	0	0
Out2871	Bacteria	Actinobacteria	Actinobacteria	Micrococcales	unclassified	unclassified	4	0	0	0	0	0	0	0	0	0	0	0	0	0	0	0	0	0	0	0	0	1	0	0	0	0	0	0	0	0	0	0	0	0	3	0	0	0	0	0	0	0	0
Out2872	Bacteria	Gemmatimonadetes	Gemmatimonadetes	Gemmatimonadales	Gemmatimonadaceae	Gemmatimonas	7	0	0	0	0	0	0	0	0	0	0	0	0	0	0	0	0	0	0	0	0	0	0	0	0	0	0	0	0	0	0	0	0	0	0	0	0	0	0	0	0	0	0
Out2873	Bacteria	Proteobacteria	Gammaproteobacteria	SAR86_clade	SAR86_clade_fa	SAR86_clade_ge	986	45	25	12	0	0	0	0	0	0	0	0	0	0	0	0	12	16	11	0	0	0	0	0	0	0	0	0	0	0	4	2	1	0	0	0	0	0	0	0	0	0	0
Out2875	Bacteria	Proteobacteria	unclassified	unclassified	unclassified	unclassified	1	0	0	1	0	0	0	0	0	0	0	0	0	0	0	0	0	0	0	0	0	0	0	0	0	0	0	0	0	0	0	0	0	0	0	0	0	0	0	0	0	0	0
Out2876	Bacteria	Proteobacteria	Gammaproteobacteria	unclassified	unclassified	unclassified	2	0	0	0	0	0	0	0	0	0	0	0	0	0	0	0	0	0	0	0	0	0	0	0	0	0	0	0	0	0	0	0	0	0	1	0	0	0	0	0	0	0	0
Out2877	Bacteria	unclassified	unclassified	unclassified	unclassified	unclassified	2	0	0	0	0	0	0	0	0	0	0	0	0	0	0	0	0	0	0	0	0	0	0	0	0	0	0	0	0	0	0	0	0	0	0	0	0	0	0	0	0	0	0
[truncated: 1,157 more rows]
[truncated: 55 more columns]

## Sheet: Table S4
The Pearson correlation betweem bacterial taxonomic and functional diversity and depth
11 main groups, top 10 orders and genera			r	p-value	df						r	p-value	df
		Acidobacteria	0.141603	0.2354	70				Functions
									aerobic_chemoheterotrophy		0.756291	< 2.2e-16	90
		Actinobacteria	0.45718	4.622e-06	90
		Corynebacteriales	0.513187	1.688e-07	90				animal_parasites_or_symbionts		0.209816	0.06523	76
		Gordonia	0.461183	3.718e-06	90
		Propionibacteriales	0.0534682	0.6127	90				aromatic_compound_degradation		0.5166	1.353e-07	90
		Nocardioides	0.0499191	0.6384	89
		Bacteroidetes	0.0694478	0.5107	90				chemoheterotrophy		0.798318	< 2.2e-16	90
		Chloroflexi	0.000914786	0.994	68				cyanobacteria		-0.838124	< 2.2e-16	83
		Cyanobacteria	-0.797305	< 2.2e-16	90				fermentation		0.185624	0.08897	83
		Synechococcales	-0.798428	< 2.2e-16	84
		Prochlorococcus_MIT9313	-0.794145	< 2.2e-16	81				human_pathogens_all		0.217602	0.05729	75
		Firmicutes	0.167049	0.1198	86
									nitrate_reduction		0.279315	0.00701	90
		Marinimicrobia	-0.290863	0.005973	86
									oxygenic_photoautotrophy		-0.838124	< 2.2e-16	83
		Patescibacteria	0.183903	0.08099	89
		Saccharimonadales	0.18428	0.08036	89				photoautotrophy		-0.838124	< 2.2e-16	83
		Saccharimonadales_ge	0.0709267	0.5684	65
		Proteobacteria	0.212008	0.04248	90				phototrophy		-0.838254	< 2.2e-16	83
	Gammaproteobacteria	Alteromonadales	0.228374	0.02856	90
		Marinobacter	0.277887	0.007654	89
	Gammaproteobacteria	Oceanospirillales	0.469273	2.375e-06	90
		Alcanivorax	0.444769	8.919e-06	90
	Gammaproteobacteria	Pseudomonadales	0.260136	0.01276	89
		Pseudomonas	0.312172	0.004065	81
	Alphaproteobacteria	Caulobacterales	0.487272	1.113e-06	88
	Alphaproteobacteria	Rhodobacterales	-0.122603	0.2443	90
	Alphaproteobacteria	SAR11_clade	-0.850763	< 2.2e-16	89
		Clade_Ia	-0.838113	< 2.2e-16	87
		Clade_II_ge	-0.766425	< 2.2e-16	88
Alphaproteobacteria	Sphingomonadales	Erythrobacter	0.434528	1.68e-05	89
		unclassified	0.132512	0.208	90

## Sheet: Table S5
group	S200	S113	S125	S137	S139	S143	S144	S148	S150	S151	S153	S156	S176	S177	S178	S182	S190	S194	S195	S107	S126	S130	S169	S193	S196	S181	S140	S154	S110	S135	S138	S168	S105	S108	S161	S174	S162	S191	S184	S183	S146	S152	S149	S106	S114	S120	S123	S131	S132
nitrogen_fixation	0	0	0	0	0	0	0	0	0	0	0	0	0	0	0	0	0	0	0	0	0	0	0	0	0	0	0	0	0	0	0	0	0	0	0	0	0	0	0	0	0	0	0	0	0	0	0	0	0
dark_sulfite_oxidation	1	0	0	0	0	0	0	0	0	0	0	0	0	0	0	0	0	0	0	0	0	0	0	0	3	0	0	0	0	0	0	0	0	0	0	0	0	0	0	0	0	0	0	0	0	0	0	0	0
dark_sulfur_oxidation	1	0	0	0	0	0	0	0	0	0	0	0	0	0	0	0	0	0	0	0	0	0	0	0	3	0	0	0	0	0	0	0	0	0	0	0	0	0	0	0	0	0	0	0	0	0	0	0	0
dark_oxidation_of_sulfur_compounds	1	0	0	0	0	0	0	0	0	0	0	0	0	0	0	0	0	0	0	0	0	0	0	0	3	0	0	0	0	0	0	0	0	0	0	0	0	0	0	0	0	0	0	0	0	0	0	0	0
aerobic_ammonia_oxidation	0	0	0	0	0	0	0	0	0	0	0	0	18	0	0	0	0	0	0	0	0	0	0	0	0	0	0	0	0	0	0	0	0	0	0	0	0	0	0	0	0	0	0	0	0	0	0	0	0
ureolysis	0	0	0	0	0	0	0	0	0	0	0	0	0	0	0	0	0	0	28	0	1	0	0	0	0	0	0	0	0	0	0	0	0	0	0	0	0	0	0	0	0	0	0	0	0	0	0	0	0
knallgas_bacteria	0	0	0	0	0	0	0	0	0	0	0	0	1	0	0	0	0	0	0	0	1	4	0	2	0	0	0	0	0	0	1	0	0	0	0	0	0	0	0	10	0	1	0	0	0	0	0	0	0
methanotrophy	0	0	0	0	0	0	0	0	0	0	0	0	0	0	0	0	5	0	0	0	0	0	0	7	0	0	0	0	0	0	0	0	0	2	0	0	0	0	0	23	0	0	0	0	0	0	0	0	0
photoheterotrophy	0	0	0	0	0	0	0	0	0	0	0	0	0	0	0	0	124	0	0	0	0	36	0	0	0	0	0	0	0	0	0	0	0	0	0	0	0	0	0	0	0	0	0	0	0	0	0	0	0
cellulolysis	0	3	0	8	20	0	1	0	0	0	0	2	0	0	24	0	11	0	0	32	2	15	1	0	0	0	0	0	3	16	8	6	26	13	0	0	4	1	3	0	1	0	25	8	83	3	1	2	1
ligninolysis	0	3	0	8	20	0	1	0	0	0	0	2	0	0	24	0	11	0	0	32	2	15	1	0	0	0	0	0	3	16	8	6	26	13	0	0	4	1	3	0	1	0	25	8	83	3	1	2	1
aerobic_nitrite_oxidation	2	0	1	7	6	0	0	0	235	24	1	0	11	0	12	0	43	0	0	23	0	0	0	2	0	0	0	92	1	0	30	0	0	7	0	0	1	22	0	0	0	33	17	15	5	0	10	0	0
nitrification	2	0	1	7	6	0	0	0	235	24	1	0	29	0	12	0	43	0	0	23	0	0	0	2	0	0	0	92	1	0	30	0	0	7	0	0	1	22	0	0	0	33	17	15	5	0	10	0	0
nitrate_denitrification	0	2	30	0	1	0	0	2	49	0	1	0	0	0	48	1	7	24	380	0	11	15	0	21	0	105	6	82	33	18	0	0	2	0	4	5	4	0	0	0	2	158	4	48	98	6	22	4	6
nitrite_denitrification	0	2	30	0	1	0	0	2	49	0	1	0	0	0	48	1	7	24	380	0	11	15	0	21	0	105	6	82	33	18	0	0	2	0	4	5	4	0	0	0	2	158	4	48	98	6	22	4	6
nitrous_oxide_denitrification	0	2	30	0	1	0	0	2	49	0	1	0	0	0	48	1	7	24	380	0	11	15	0	21	0	105	6	82	33	18	0	0	2	0	4	5	4	0	0	0	2	158	4	48	98	6	22	4	6
denitrification	0	2	30	0	1	0	0	2	49	0	1	0	0	0	48	1	7	24	380	0	11	15	0	21	0	105	6	82	33	18	0	0	2	0	4	5	4	0	0	0	2	158	4	48	98	6	22	4	6
nitrite_respiration	0	2	30	0	1	0	0	2	49	0	1	0	0	0	48	1	7	24	380	0	11	15	0	21	0	105	6	82	33	18	0	0	2	0	4	5	4	0	0	0	2	158	4	48	98	6	22	4	6
methanol_oxidation	0	2	30	0	1	0	0	2	49	0	1	0	0	0	48	1	7	24	380	0	11	15	0	22	0	106	6	82	33	18	0	0	2	0	4	5	4	0	0	0	2	158	4	48	98	6	22	4	6
dark_hydrogen_oxidation	0	2	30	0	1	0	0	2	49	0	1	0	1	0	48	1	7	24	380	0	12	19	0	23	0	105	6	82	33	18	1	0	2	0	4	5	4	0	0	10	2	159	4	48	98	6	22	4	6
methylotrophy	0	2	30	0	1	0	0	2	49	0	1	0	0	0	48	1	12	24	380	0	11	15	0	29	0	106	6	82	33	18	0	0	2	2	4	5	4	0	0	23	2	158	4	48	98	6	22	4	6
aromatic_hydrocarbon_degradation	0	3	0	39	0	50	0	0	0	0	0	0	2	88	74	0	4	195	0	0	479	11	1	66	0	0	47	45	215	0	0	255	2	1	0	4	13	40	0	0	0	0	2	34	0	2	47	0	0
aliphatic_non_methane_hydrocarbon_degradation	0	3	0	39	0	50	0	0	0	0	0	0	2	88	74	0	4	195	0	0	479	11	1	66	0	0	47	45	215	0	0	255	2	1	0	4	13	40	0	0	0	0	2	34	0	2	47	0	0
intracellular_parasites	0	2	0	0	1	2	182	6	361	36	58	100	16	0	0	3	45	3	75	6	11	44	1	38	0	0	14	34	1	1	18	2	5	0	16	15	6	0	294	2650	184	3	30	1	15	3	1	145	96
chloroplasts	0	2	13	0	1	26	88	128	523	74	0	162	3	66	22	9	27	35	63	0	0	131	2	22	0	280	9	85	0	56	0	1	21	1	116	113	34	96	104	346	115	4	14	3	6	4	0	96	83
hydrocarbon_degradation	66	58	0	146	62	120	8	67	45	0	305	49	260	110	301	10	161	232	66	27	551	85	82	107	463	0	94	67	247	98	14	265	27	44	9	47	56	102	15	23	15	59	53	72	427	42	67	14	5
nitrate_respiration	0	19	251	134	18	355	0	7	453	600	867	1190	112	1980	270	23	391	140	1744	12	52	106	8	76	1	1180	53	453	36	31	64	2	4	8	17	6	4	73	1	724	3	239	7	50	275	6	22	4	7
nitrogen_respiration	0	19	251	134	18	355	0	7	453	600	867	1190	112	1980	270	23	391	140	1744	12	52	106	8	76	1	1180	53	453	36	31	64	2	4	8	17	6	4	73	1	724	3	239	7	50	275	6	22	4	7
human_gut	0	0	1	0	0	12	0	0	1068	50	13705	0	2	25	2640	0	23	0	0	0	9	0	0	0	0	64	0	17	0	0	0	0	0	0	1	0	0	0	0	9	0	2	1	0	3	0	0	0	0
mammal_gut	0	0	1	0	0	12	0	0	1068	50	13705	0	2	25	2640	0	23	0	0	0	9	0	0	0	0	64	0	17	0	0	0	0	0	0	1	0	0	0	0	9	0	2	1	0	3	0	0	0	0
human_pathogens_all	0	31	221	153	17	398	66	235	8686	637	1207	1417	137	2083	244	40	387	141	1652	29	58	110	8	77	2	1380	47	372	117	17	70	3	14	22	17	1	1	113	1	822	269	291	1267	5	204	0	0	0	1
fermentation	0	7	5	37	6	112	8	5	1435	220	14027	44	52	550	2689	17	282	45	1265	5	31	197	26	49	2	7743	7	56	4	64	12	3	3	2	88	9	32	6	6	13	4	2	4	0	38	4	0	3	3
nitrate_reduction	0	24	256	146	22	435	7	12	1789	781	14955	1234	136	2369	2974	27	646	155	2046	16	78	139	33	84	2	1365	58	489	37	87	70	5	7	16	19	13	9	79	5	733	7	241	12	50	278	9	22	7	10
animal_parasites_or_symbionts	0	31	222	153	17	410	66	235	9754	687	14912	1417	139	2108	2884	40	410	141	1652	29	71	111	8	77	2	1485	47	389	117	17	71	3	14	22	18	2	1	113	1	831	269	293	1268	5	207	0	0	0	1
aromatic_compound_degradation	306	3542	2354	671	312	28362	212	438	12412	261	679	14342	121	1539	194	1668	419	3964	495	1899	6308	9401	7602	9077	5	1106	3853	26204	3105	3639	3030	4410	2170	1065	655	1535	2664	1925	55	8359	323	19385	2898	1282	9018	22669	7671	127	16
cyanobacteria	0	16	56	45	0	123	16793	421	141	43	2	2	6	3	0	31	25	20	0	23	2	76	35	0	0	1	4	65	44	38	9	27	27	10	364	72	51	271	13865	35	20050	19	2014	16	53	12	1	28178	23947
oxygenic_photoautotrophy	0	16	56	45	0	123	16793	421	141	43	2	2	6	3	0	31	25	20	0	23	2	76	35	0	0	1	4	65	44	38	9	27	27	10	364	72	51	271	13865	35	20050	19	2014	16	53	12	1	28178	23947
photoautotrophy	0	16	56	45	0	123	16793	421	141	43	2	2	6	3	0	31	25	20	0	23	2	76	35	0	0	1	4	65	44	38	9	27	27	10	364	72	51	271	13865	35	20050	19	2014	16	53	12	1	28178	23947
phototrophy	0	16	56	45	0	123	16793	421	141	43	2	2	6	3	0	31	149	20	0	23	2	112	35	0	0	1	4	65	44	38	9	27	27	10	364	72	51	271	13865	35	20050	19	2014	16	53	12	1	28178	23947
aerobic_chemoheterotrophy	18346	11694	5431	3548	2712	31369	1578	18971	22961	9612	6962	24773	7364	9569	6725	34261	8032	11475	6078	5415	11302	17609	35419	16392	15255	4205	7974	31920	6467	5568	7989	19505	3337	3383	1207	2988	6282	4102	1553	13996	1775	27291	14531	2460	19758	23464	10599	1057	1392
chemoheterotrophy	18346	11704	5436	3624	2718	31531	1580	18972	24384	9832	20868	24817	7418	10207	9471	34278	8323	11715	7343	5419	11808	17817	35423	16515	15257	11924	8027	32021	6686	5626	8000	19761	3340	3388	1295	2995	6322	4148	1555	14032	1775	27293	14534	2494	19796	23467	10646	1057	1392
[truncated: 49 more columns]

## Sheet: Table S6
Mantel/partial Mantel tests on taxonomic and functional compositions
		Mantle test			partial Mantel test
Taxonomic composition		r	P		r	P		r	P		r	P
Whole water column	Depth	0.5059	0.001
The deeper zone	Depth	0.1391	0.003
(> 200m depth)
The epipelagic layer	Depth	0.118	0.07	DO	NA	NA	Temperature	NA	NA	Salinity	NA	NA
(5-200 m depth)	DO	0.6725	0.001	Depth	0.6681	0.001	Temperature	0.3484	0.001	Salinity	0.6497	0.001
	Temperature	0.6303	0.001	Depth	0.6235	0.001	DO	0.1823	0.039	Salinity	0.6378	0.001
	Salinity	0.2805	0.001	DO	0.1671	0.007	Temperature	0.3053	0.001	Depth	0.258	0.001
	NO3	-0.06225	0.714
	PO4	-0.1227	0.984
	SiO3	0.1438	0.064
Functional structure
Whole water column	Depth	0.6591	0.001
The deeper zone	Depth	-0.002409	0.49
(> 200m depth)
The epipelagic layer	Depth	0.2526	0.001	DO	0.1183	0.055	Temperature	0.1721	0.016	Salinity	0.1742	0.017
(5-200 m depth)	DO	0.7427	0.001	Depth	0.7264	0.001	Temperature	0.4162	0.001	Salinity	0.7245	0.001
	Temperature	0.696	0.001	Depth	0.6823	0.001	DO	0.2222	0.001	Salinity	0.7086	0.001
	Salinity	0.2952	0.001	DO	0.1815	0.002	Temperature	0.3441	0.001	Depth	0.2334	0.002
	NO3	0.01895	0.328
	PO4	-0.06397	0.894
	SiO3	0.09615	0.092
NA: no partial Mantel test
